# Supplementary material for: Methods to Determine the Transcriptomes of Trypanosomes in Mixtures with Mammalian Cells: The Effects of Parasite Purification and Selective cDNA Amplification
Source: PLoS Negl Trop Dis. 2014 Apr 17;8(4):e2806. doi: 10.1371/journal.pntd.0002806 (PMC3990519; doi:10.1371/journal.pntd.0002806)
Supplement: Table S1 — Sequencing results for different trypanosome purification methods. The first sheet shows reads per million reads for unique genes. The sums of reads for all unique genes were used for normalisation. BC: buffy coat; DE: DEAE-purified trypanosomes; RL: trypanosomes obtained by red cell lysis. Sheet 2 shows results after removal of all genes which, on average, gave fewer than 10 rpm in the buffy coat samples. Means, standard deviations (SD) and relative standard deviations (SD/mean) are also shown. (XLSX) [file pntd.0002806.s006.xlsx]

## Sheet: Sheet 1
unique	RPM_BSF1313_HiSeq	RPM_BSF1313_GAII	RPM_BC_1	RPM_BC_2	RPM_BC_3	RPM_DE_1	RPM_DE_2	RPM_DE_3	RPM_RL_1	RPM_RL_2	RPM_RL_3	BC mean	BC SD	BC rel SD	DE mean	DE SD	DE rel SD	RL mean	RL SD	RL rel SD
Tb927.4.870	1318.31	1311.34	461.731	461.151	435.239	497.271	446.489	435.239	9.91905	21.1146	12.6149	452.707	15.1308	0.0334229	459.666	33.0488	0.0718974	14.5495	5.84315	0.401605
Tb927.8.1590	1168.14	1369.6	447.426	465.984	434.485	468.159	424.429	434.485	7.43929	25.0713	11.5503	449.299	15.8328	0.035239	442.358	22.9034	0.0517757	14.687	9.22502	0.628109
Tb927.2.5270	1375.98	1368.13	497.713	495.528	455.323	552.625	467.205	455.323	8.44669	28.3254	13.3068	482.855	23.8679	0.0494309	491.718	53.0808	0.10795	16.693	10.3629	0.620796
Tb927.9.1750	1611.48	1648.18	468.169	465.571	425.949	431.635	413.937	425.949	8.52418	24.7015	12.2423	453.23	23.6612	0.0522058	423.84	9.03569	0.0213186	15.156	8.47313	0.559062
Tb927.11.11220	1389.64	1458.33	435.763	418.028	382.415	536.644	418.577	382.415	13.3675	31.2097	18.257	412.069	27.1687	0.0659323	445.879	80.6578	0.180896	20.9447	9.21979	0.440197
Tb927.10.5850	648.229	697.623	195.739	193.893	185.735	248.038	186.64	185.735	8.25296	12.7205	7.34536	191.789	5.32369	0.0277581	206.804	35.7123	0.172687	9.43962	2.87738	0.304819
Tb927.8.3250	2041.2	2187.36	729.216	732.416	689.714	822.621	723.523	689.714	24.4489	52.8051	34.3316	717.115	23.7844	0.0331668	745.286	69.0747	0.0926821	37.1952	14.3933	0.386968
Tb927.11.8160	1454.48	1466.42	523.028	506.754	475.81	476.329	449.112	475.81	15.4598	32.6149	21.9829	501.864	23.9858	0.0477935	467.084	15.5658	0.0333255	23.3525	8.65919	0.370803
Tb927.8.5580	951.214	999.521	386.005	382.411	335.718	372.216	270.308	335.718	12.9413	23.2594	12.9342	368.044	28.053	0.0762218	326.081	51.6329	0.158344	16.3783	5.9592	0.363848
Tb927.10.1510	1059.25	1054.25	417.042	404.831	415.907	478.7	423.487	415.907	9.57033	42.1923	14.2117	412.593	6.74642	0.0163513	439.365	34.2755	0.0780115	21.9914	17.6477	0.802481
Tb927.7.960	266.745	287.109	46.3069	47.2567	46.2956	71.3148	41.2289	46.2956	0.813672	4.28949	2.07586	46.6197	0.551696	0.011834	52.9464	16.108	0.304231	2.39301	1.75948	0.735258
Tb927.11.12840	887.228	1043.13	398.631	392.11	361.628	454.968	373.38	361.628	9.72532	22.8896	12.7213	384.123	19.7524	0.051422	396.659	50.8382	0.128166	15.1121	6.9001	0.456595
Tb927.8.7990	1081.41	1146.2	489.348	477.465	414.551	363.309	290.754	414.551	14.9561	30.692	15.915	460.454	40.195	0.0872941	356.205	62.2034	0.174628	20.521	8.82139	0.429871
Tb927.10.1490	595.256	613	198.693	194.592	213.703	258.837	209.474	213.703	5.92818	26.8833	11.231	202.329	10.0608	0.0497247	227.338	27.3612	0.120355	14.6808	10.8952	0.742138
Tb927.8.4240	236.608	230.59	159.353	159.484	148.628	127.645	129.269	148.628	3.0997	14.9023	6.65341	155.821	6.23014	0.0399826	135.181	11.6738	0.086357	8.21846	6.05493	0.736748
Tb927.7.7000	308.491	291.354	152.387	154.173	151.741	126.629	118.642	151.741	4.10711	13.8299	7.18568	152.767	1.25964	0.0082455	132.337	17.2719	0.130514	8.37423	4.96917	0.593389
Tb927.10.3870	257.524	251.902	150.458	163.904	162.235	133.802	115.75	162.235	5.88943	13.608	6.49373	158.866	7.32871	0.0461314	137.263	23.4349	0.17073	8.66373	4.29254	0.49546
Tb927.1.880	886.118	1030.62	284.123	271.106	248.45	290.48	174.163	248.45	10.849	19.3767	11.4971	267.893	18.0526	0.0673874	237.698	58.8989	0.247789	13.9076	4.74744	0.341357
Tb927.10.11080	705.514	587.086	193.469	190.426	159.775	148.229	182.537	159.775	2.98346	20.523	10.4325	181.223	18.637	0.10284	163.514	17.457	0.106762	11.313	8.80284	0.778118
Tb927.6.3150	1057.84	1086.29	382.77	354.076	331.802	344.18	310.898	331.802	14.9948	35.7211	22.6216	356.216	25.5516	0.0717307	328.96	16.822	0.051137	24.4458	10.4829	0.42882
Tb927.8.1290	193.154	185.196	64.6555	63.3482	56.2376	68.1466	55.6893	56.2376	1.85982	6.47121	3.40655	61.4137	4.5301	0.0737636	60.0245	7.0393	0.117274	3.91253	2.34696	0.599859
Tb927.10.9750	312.419	299.441	112.144	113.658	115.588	113.598	90.1924	115.588	2.78973	14.1257	4.89691	113.797	1.72629	0.0151699	106.459	14.1228	0.132659	7.27079	6.02932	0.829252
Tb927.3.3850	220.772	237.828	181.931	186.705	186.538	133.743	144.738	186.538	5.15326	17.7496	8.88895	185.058	2.70952	0.0146414	155.006	27.8552	0.179704	10.5973	6.4696	0.610497
Tb927.5.3330	661.718	689.089	172.694	167.466	165.6	212.57	161.452	165.6	10.9265	18.6001	11.8697	168.587	3.67787	0.0218159	179.874	28.3914	0.157841	13.7987	4.18476	0.303271
Tb927.11.14920	758.487	802.887	332.514	336.649	324.822	269.259	237.52	324.822	11.0814	33.2065	17.0327	331.328	6.00169	0.018114	277.2	44.1895	0.159414	20.4402	11.4494	0.56014
Tb927.2.3660	611.135	602.232	316.156	313.688	298.913	307.397	246.129	298.913	11.0427	36.7565	17.5118	309.585	9.32482	0.0301204	284.146	33.196	0.116827	21.7703	13.3754	0.614387
Tb927.7.6670	659.669	784.435	266.552	263.347	245.989	277.867	201.504	245.989	12.4376	26.1067	13.2536	258.629	11.0634	0.0427771	241.786	38.3546	0.15863	17.266	7.66718	0.444064
Tb927.10.12120	353.568	348.633	256.974	270.534	272.35	277.767	303.802	272.35	12.5538	36.7934	17.6182	266.619	8.40265	0.0315156	284.64	16.8146	0.0590734	22.3218	12.786	0.572805
Tb927.11.4510	292.527	281.435	209.143	197.009	197.334	130.475	143.326	197.334	8.71791	17.7496	7.93086	201.162	6.91365	0.0343686	157.045	35.4779	0.225909	11.4661	5.45586	0.475824
Tb927.8.1480	420.158	463.995	297.589	297.501	278.125	302.236	259.648	278.125	23.2478	29.065	19.3747	291.072	11.2124	0.0385211	280.003	21.3562	0.0762713	23.8958	4.87752	0.204116
Tb927.8.1050	474.881	478.069	249.105	251.167	243.88	185.988	169.422	243.88	9.02788	25.9958	15.0633	248.051	3.75597	0.0151419	199.763	39.0939	0.195701	16.6957	8.60091	0.515159
Tb927.1.1930	530.757	528.556	162.401	157.734	165.047	252.959	172.751	165.047	7.74926	15.309	6.75986	161.727	3.70257	0.0228939	196.919	48.6848	0.247232	9.93938	4.67649	0.470501
Tb927.5.3800	903.278	914.183	291.96	263.378	264.266	251.764	219.293	264.266	12.3601	34.3159	17.9908	273.202	16.2515	0.0594854	245.108	23.2136	0.0947077	21.5556	11.4037	0.529039
Tb927.5.570	369.063	426.151	210.791	218.03	210.991	166.082	192.626	210.991	10.4615	22.4459	16.6069	213.271	4.12264	0.0193306	189.9	22.5782	0.118895	16.5048	5.99283	0.363097
Tb927.11.1380	648.827	645.303	305.177	308.027	310.512	243.196	228.238	310.512	8.09797	42.3032	19.0021	307.906	2.6692	0.00866888	260.649	43.8255	0.16814	23.1344	17.473	0.755282
Tb927.2.2260	580.06	669.653	202.612	222.991	201.602	332.882	277.37	201.602	3.75839	10.9826	6.28082	209.068	12.0679	0.0577224	270.618	65.9002	0.243517	7.00726	3.66647	0.523238
Tb927.8.7950	406.413	406.448	306.266	311.43	305.239	334.496	320.348	305.239	15.6535	50.0687	24.0587	307.645	3.31781	0.0107845	320.028	14.631	0.0457179	29.927	17.9424	0.599538
Tb927.9.7690	322.919	324.595	206.002	194.751	184.278	215.558	211.121	184.278	8.40794	33.0956	15.5956	195.01	10.864	0.0557098	203.653	16.9247	0.0831056	19.033	12.6977	0.667141
Tb927.9.8760	330.944	319.591	144.301	155.286	135.171	159.666	137.542	135.171	11.3914	19.1918	10.1664	144.919	10.0716	0.0694982	144.126	13.5101	0.0937378	13.5832	4.89563	0.360418
Tb927.10.1170	1019.08	1064.26	482.257	477.878	399.136	531.045	518.959	399.136	21.9691	68.8537	40.9318	453.09	46.7771	0.10324	483.047	72.9197	0.150958	43.9182	23.5845	0.53701
Tb927.11.4030	300.168	301.675	230.01	232.149	241.47	162.257	196.896	241.47	7.47803	32.7998	14.7972	234.543	6.09331	0.0259795	200.208	39.7104	0.198346	18.3583	13.0311	0.709819
Tb927.10.13330	170.274	157.182	143.212	152.487	138.184	130.475	131.455	138.184	7.86549	19.5615	10.3793	144.628	7.25604	0.0501705	133.371	4.19653	0.0314651	12.6021	6.1567	0.488545
Tb927.9.15400	466.088	477.309	307.914	312.829	295.197	303.97	249.021	295.197	19.2956	44.2631	23.3135	305.314	9.09933	0.0298032	282.729	29.5198	0.10441	28.9574	13.4065	0.462971
Tb927.11.5250	208.649	192.925	131.332	121.64	138.585	50.552	52.0573	138.585	4.72705	10.3539	4.684	130.519	8.50194	0.0651394	80.3983	50.3972	0.626844	6.58833	3.26118	0.494994
Tb927.1.3880	321.724	334.201	246.4	244.17	228.616	183.518	182.638	228.616	15.7697	25.5151	18.6295	239.729	9.68839	0.040414	198.257	26.2951	0.132631	19.9714	5.00932	0.250824
Tb927.3.4210	208.649	197.617	187.933	180.123	193.015	109.373	118.676	193.015	10.4615	18.859	9.52768	187.024	6.49433	0.0347246	140.355	45.8419	0.326614	12.9494	5.1391	0.396861
Tb927.10.2880	808.045	834.073	480.484	491.648	477.618	658.153	566.981	477.618	13.5225	50.8082	24.6975	483.25	7.41287	0.0153396	567.584	90.269	0.159041	29.676	19.135	0.644795
Tb927.11.2430	1787.26	2021.87	678.431	697.784	643.217	879.908	688.179	643.217	36.8477	88.748	57.7516	673.144	27.665	0.0410982	737.101	125.701	0.170534	61.1158	26.1132	0.427274
Tb927.10.15080	199.856	196.946	202.021	197.581	180.663	160.882	171.608	180.663	10.539	28.3624	12.9875	193.422	11.2702	0.0582672	171.051	9.90246	0.0578919	17.2963	9.66141	0.558583
Tb927.8.940	808.643	912.351	595.583	605.37	582.812	526.044	514.117	582.812	42.2722	83.8669	48.703	594.588	11.3116	0.0190243	540.991	36.7058	0.0678493	58.2807	22.3904	0.384182
Tb927.8.830	160.414	160.175	114.974	118.905	135.774	120.791	111.21	135.774	6.31564	20.7079	9.90027	123.218	11.05	0.0896787	122.592	12.3802	0.100987	12.3079	7.49211	0.608722
Tb927.7.920	1376.84	1353.11	397.511	396.912	343.049	459.651	362.585	343.049	29.5247	65.4886	37.0462	379.157	31.2722	0.0824781	388.428	62.449	0.160774	44.0198	18.9691	0.430921
Tb927.11.2490	370.471	382.678	187.436	187.214	189.551	146.734	146.453	189.551	7.2843	27.6228	14.6375	188.067	1.28984	0.00685843	160.913	24.8016	0.15413	16.5149	10.2984	0.623584
Tb927.10.14420	233.962	274.554	182.242	188.359	180.111	220.301	177.694	180.111	5.6957	22.7047	10.5922	183.571	4.28165	0.0233242	192.702	23.9317	0.12419	12.9975	8.75589	0.673658
Tb927.9.13440	374.399	337.954	229.451	227.761	203.861	184.992	196.325	203.861	8.21421	36.6086	17.4053	220.358	14.3113	0.0649457	195.059	9.49798	0.0486928	20.7427	14.4884	0.698481
Tb927.5.3260	234.559	222.95	186.347	196.15	207.878	134.161	192.592	207.878	9.72532	29.4348	14.8504	196.792	10.7799	0.0547781	178.21	38.9059	0.218315	18.0035	10.226	0.568003
Tb927.3.1420	512.616	603.305	341.626	357.351	305.039	343.762	329.024	305.039	30.4546	49.8098	29.6476	334.672	26.8407	0.0801999	325.941	19.5447	0.0599639	36.6373	11.4148	0.311563
Tb927.8.5620	240.877	212.986	168.496	162.982	153.298	67.5687	82.8613	153.298	5.03702	15.8267	7.50505	161.592	7.69397	0.0476136	101.243	45.7248	0.451637	9.45626	5.65331	0.597838
Tb927.9.4640	168.823	152.803	129.529	124.629	137.33	99.9683	112.219	137.33	5.92818	19.5615	10.3793	130.496	6.40544	0.0490853	116.506	19.0462	0.163479	11.9563	6.95215	0.581461
Tb927.11.14680	629.959	676.4	299.58	306.183	302.628	360.599	290.654	302.628	31.6945	48.0349	32.1493	302.797	3.30488	0.0109145	317.96	37.4085	0.117652	37.2929	9.30562	0.249528
Tb927.3.1330	159.688	152.446	108.91	108.983	106.701	94.7078	93.3535	106.701	7.67176	15.309	7.77118	108.198	1.29706	0.0119878	98.254	7.34635	0.074769	10.2507	4.38096	0.427383
Tb927.3.3110	227.431	236.934	157.705	166.003	178.906	115.331	132.094	178.906	11.6239	20.2641	12.4552	167.538	10.6836	0.0637684	142.11	32.9497	0.23186	14.7811	4.76663	0.322482
Tb927.8.2160	312.333	273.437	378.727	373.602	444.628	292.971	297.043	444.628	20.8068	62.8262	26.2943	398.986	39.6106	0.0992781	344.881	86.408	0.250545	36.6424	22.8412	0.623355
Tb927.10.3820	433.391	456.533	328.533	331.497	313.524	228.211	231.77	313.524	21.7367	38.0877	25.6555	324.518	9.63541	0.0296914	257.835	48.2612	0.187178	28.4933	8.5369	0.299611
Tb927.11.6170	431.769	485.307	169.336	163.681	167.357	153.509	157.719	167.357	13.4837	24.8494	15.915	166.791	2.86934	0.0172032	159.528	7.09901	0.0445	18.0827	5.98493	0.330975
Tb927.2.2650	591.243	633.285	273.207	274.604	273.505	357.152	266.138	273.505	23.9452	41.8225	22.4619	273.772	0.735686	0.00268722	298.932	50.5545	0.169117	29.4099	10.7752	0.366381
Tb927.4.3160	176.72	171.39	115.161	119.7	137.179	108.118	95.4721	137.179	7.47803	18.2673	12.1358	124.013	11.6258	0.0937466	113.59	21.3853	0.188268	12.627	5.41138	0.428555
Tb927.10.8420	457.551	453.272	276.193	264.841	244.232	269.398	225.515	244.232	21.3105	41.4897	26.4007	261.755	16.2025	0.0618995	246.381	22.0207	0.0893763	29.7336	10.4944	0.352946
Tb927.4.4510	341.189	340.724	134.256	138.304	120.358	140.557	106.906	120.358	7.71051	23.2594	12.5616	130.973	9.4124	0.0718654	122.607	16.9381	0.138149	14.5105	7.95553	0.54826
Tb927.10.15970	53.2294	64.3382	29.5754	29.7342	36.3034	22.4565	21.018	36.3034	1.82108	2.55151	2.60814	31.871	3.83935	0.120465	26.5926	8.44045	0.317398	2.32691	0.438976	0.188652
Tb927.11.7290	661.889	656.428	386.378	386.704	417.413	314.829	299.262	417.413	21.7754	65.1928	32.1493	396.832	17.825	0.0449183	343.835	64.1943	0.186701	39.7058	22.6736	0.571041
Tb927.10.9700	201.905	189.708	144.736	144.505	133.966	122.106	131.724	133.966	8.3692	22.113	14.3714	141.069	6.15259	0.043614	129.265	6.30068	0.0487422	14.9512	6.89025	0.460849
Tb927.7.3990	197.892	197.125	170.269	170.01	173.885	129.06	141.174	173.885	8.83415	26.0328	15.3827	171.388	2.16623	0.0126394	148.039	23.1876	0.156631	16.7499	8.68043	0.518239
Tb927.8.1280	209.631	204.05	108.816	105.453	98.4659	104.651	91.5375	98.4659	6.1994	17.3059	11.0713	104.245	5.27993	0.0506491	98.2181	6.56017	0.0667919	11.5255	5.56715	0.483028
Tb927.3.4020	103.172	86.0077	82.6931	80.9661	106.249	91.0813	60.1955	106.249	8.40794	10.8347	5.96145	89.9693	14.1249	0.156997	85.8419	23.4695	0.273403	8.40135	2.43661	0.290026
Tb927.11.3350	204.039	171.166	111.336	111.177	100.575	111.187	90.1251	100.575	6.89684	18.6741	10.06	107.696	6.16751	0.0572679	100.629	10.5308	0.10465	11.877	6.09523	0.513198
Tb927.11.3260	433.177	461.046	241.362	236.093	233.838	195.911	204.934	233.838	15.3823	37.9768	23.3668	237.097	3.86124	0.0162855	211.561	19.8127	0.0936499	25.5753	11.458	0.448011
Tb927.8.4050	105.093	105.13	126.947	134.201	178.102	132.985	108.957	178.102	9.14412	26.3656	12.2423	146.417	27.6789	0.189042	140.015	35.1045	0.250719	15.9173	9.18008	0.576736
Tb927.7.3560	545.527	582.618	330.99	332.705	336.12	248.396	301.684	336.12	19.8381	54.0993	32.4686	333.272	2.61148	0.00783588	295.4	44.1981	0.149621	35.4687	17.3265	0.488502
Tb927.9.2900	358.818	404.258	199.284	194.878	173.131	155.223	132.666	173.131	15.0336	24.5536	16.2343	189.098	14.0019	0.0740459	153.673	20.2774	0.131951	18.6072	5.18466	0.278638
Tb927.10.8390	615.574	683.191	241.331	238.923	213.401	319.512	200.797	213.401	11.4689	22.5198	12.4552	231.218	15.4768	0.0669359	244.57	65.2066	0.266617	15.4813	6.11545	0.395022
Tb927.8.5850	579.59	603.394	302.938	301.763	267.179	374.786	268.526	267.179	19.2182	30.803	18.8425	290.626	20.3149	0.0699005	303.497	61.7421	0.203436	22.9545	6.79954	0.296218
Tb927.11.3390	806.252	859.228	492.022	485.351	436.193	587.715	475.578	436.193	37.0802	51.3629	39.5479	471.189	30.4905	0.0647097	499.828	78.6179	0.15729	42.6637	7.63415	0.178938
Tb927.4.420	312.333	271.337	142.248	140.435	151.741	120.113	93.9924	151.741	9.14412	21.2256	12.8278	144.808	6.07232	0.0419336	121.949	28.918	0.237132	14.3992	6.19211	0.430033
Tb927.10.7230	937.853	1068.01	419.903	428.268	364.891	523.633	435.257	364.891	21.9304	54.4691	25.9749	404.354	34.4307	0.0851499	441.26	79.5408	0.180258	34.1248	17.7344	0.519691
Tb927.4.310	852.737	1012.7	298.895	270.852	231.98	306.56	200.394	231.98	17.1259	24.8125	22.6216	267.242	33.6034	0.125741	246.311	54.5147	0.221324	21.52	3.95995	0.184013
Tb927.3.5530	554.875	512.784	392.971	385.495	391.203	366.716	372.573	391.203	30.9583	70.8875	41.7302	389.89	3.90686	0.0100204	376.831	12.7863	0.0339311	47.8586	20.658	0.431647
Tb927.10.8780	588.767	565.774	394.557	397.039	381.662	264.496	334.573	381.662	26.5025	58.6846	34.438	391.086	8.25514	0.0211082	326.91	58.9575	0.180348	39.875	16.7659	0.42046
Tb927.6.3500	813.082	776.884	464.406	457.462	451.608	573.109	517.11	451.608	35.8403	83.2382	60.2	457.825	6.40683	0.0139941	513.942	60.8125	0.118326	59.7595	23.702	0.396624
Tb927.4.2880	659.925	716.656	362.4	356.334	348.422	243.993	248.887	348.422	27.1999	44.7068	32.8945	355.719	7.00944	0.019705	280.434	58.9303	0.21014	34.9337	8.92984	0.255622
Tb927.6.620	627.27	669.475	321.878	342.977	303.331	337.405	313.017	303.331	32.7019	55.5415	37.2059	322.729	19.8365	0.061465	317.918	17.5577	0.0552273	41.8164	12.0977	0.289306
Tb927.4.560	1561.03	1806.43	681.51	682.011	598.679	821.844	732.838	598.679	51.0288	86.9731	67.7583	654.067	47.9677	0.0733377	717.787	112.341	0.15651	68.5867	17.9864	0.262243
Tb927.1.2980	127.631	120.187	122.469	113.467	137.079	65.616	87.7038	137.079	5.81194	16.4554	10.4325	124.338	11.9165	0.0958392	96.7996	36.5895	0.377992	10.8999	5.33708	0.489643
Tb927.10.13040	138.004	132.474	225.128	241.881	230.875	237.696	233.249	230.875	13.6774	53.2488	22.3555	232.628	8.51282	0.0365941	233.94	3.46251	0.0148009	29.7606	20.799	0.698879
Tb927.11.14330	455.673	443.576	282.226	281.441	287.063	192.165	221.008	287.063	13.0962	48.5156	24.8571	283.577	3.04423	0.0107351	233.412	48.6494	0.208427	28.823	18.0396	0.625877
Tb927.8.4540	331.328	357.345	106.733	108.093	108.056	117.144	100.987	108.056	6.50937	23.7771	11.7632	107.627	0.774857	0.00719945	108.729	8.09958	0.074493	14.0166	8.85164	0.631513
Tb927.10.970	375.807	390.318	281.635	265.414	250.809	225.063	241.589	250.809	24.2552	42.3772	28.3701	265.953	15.42	0.0579801	239.154	13.0448	0.0545457	31.6675	9.50033	0.300002
Tb927.9.4370	221.284	228.356	224.506	229.669	209.887	169.012	222.421	209.887	16.0022	37.1263	24.9636	221.354	10.2609	0.0463554	200.44	27.9297	0.139342	26.0307	10.6024	0.407303
Tb927.4.4930	401.718	417.662	340.848	339.701	322.211	187.702	250.904	322.211	25.1851	42.747	27.7846	334.254	10.4449	0.0312484	253.606	67.2952	0.265354	31.9056	9.47847	0.297079
Tb927.5.2330	509.628	516.448	242.326	231.354	193.969	216.415	196.964	193.969	24.5264	32.43	27.5717	222.55	25.352	0.113916	202.449	12.187	0.0601979	28.176	3.98631	0.141479
Tb927.10.5350	1097.03	1069.27	534.255	524.244	530.893	529.371	483.077	530.893	54.8647	93.7771	67.0131	529.797	5.09436	0.00961567	514.447	27.1777	0.0528289	71.885	19.9084	0.276948
Tb927.7.720	112.264	133.949	93.7955	101.255	113.53	111.705	117.264	113.53	11.5464	20.3751	13.0407	102.86	9.96444	0.0968737	114.166	2.83357	0.0248197	14.9874	4.72531	0.315286
Tb927.11.6050	376.704	396.842	305.52	301.635	285.255	236.68	322.13	285.255	27.7036	56.5769	27.625	297.47	10.7553	0.0361558	281.355	42.8584	0.152328	37.3018	16.6927	0.447505
Tb927.8.3660	253.512	243.86	248.794	250.117	263.312	213.406	243.943	263.312	20.768	48.6635	26.5604	254.075	8.02734	0.0315944	240.221	25.1603	0.104738	31.9973	14.7211	0.460072
Tb927.5.2890	361.764	350.599	130.399	132.452	166.554	174.113	128.126	166.554	21.078	27.6598	15.0633	143.135	20.3069	0.141872	156.264	24.6598	0.157809	21.267	6.30037	0.29625
Tb927.10.6150	522.092	519.754	283.75	300.777	283.548	313.395	220.336	283.548	27.0836	55.5415	33.3203	289.358	9.88924	0.0341765	272.426	47.5159	0.174418	38.6485	14.9584	0.387038
Tb927.10.6000	229.779	212.986	159.571	156.335	157.063	91.9182	104.451	157.063	9.53158	22.6307	11.8165	157.656	1.69721	0.0107653	117.811	34.5665	0.293407	14.6596	6.99711	0.477306
Tb927.7.3130	115.466	121.975	117.897	124.343	133.464	116.985	124.359	133.464	13.7162	22.2979	13.2004	125.235	7.82138	0.0624537	124.936	8.25453	0.0660701	16.4048	5.1101	0.3115
Tb927.10.13280	842.151	998.27	257.564	240.958	261.153	110.37	143.158	261.153	14.7236	31.8384	16.8198	253.225	10.7739	0.0425468	171.56	79.3029	0.462245	21.1273	9.33511	0.441852
Tb927.10.11090	124.472	137.434	139.885	134.106	127.388	75.8778	92.1092	127.388	10.4615	16.0486	11.3906	133.793	6.25415	0.046745	98.4584	26.3356	0.267479	12.6336	2.99376	0.236969
Tb927.9.14280	344.689	352.341	303.654	291.777	249.454	247.739	220.201	249.454	22.0466	51.6587	28.8492	281.628	28.4896	0.10116	239.131	16.4163	0.0686497	34.1849	15.5104	0.45372
Tb927.7.4450	317.029	313.247	186.223	191.539	205.418	212.49	203.017	205.418	17.3196	44.5959	27.412	194.393	9.9107	0.0509827	206.975	4.92468	0.0237936	29.7758	13.7909	0.463158
Tb927.10.740	285.228	298.994	252.495	246.365	258.241	164.11	201.47	258.241	16.1185	41.009	27.7846	252.367	5.93915	0.0235338	207.94	47.398	0.22794	28.304	12.4534	0.439987
Tb927.11.6900	190.379	175.366	189.426	190.744	198.488	118.858	151.397	198.488	12.8638	32.0232	16.7666	192.886	4.8963	0.0253844	156.248	40.0363	0.256236	20.5512	10.1249	0.492668
Tb927.4.4490	488.413	548.483	227.087	227.952	215.008	169.37	165.084	215.008	17.9783	36.1648	22.7813	223.349	7.23624	0.0323988	183.154	27.6697	0.151073	25.6415	9.4246	0.367553
Tb927.11.15830	196.654	198.644	149.339	142.692	139.841	87.1559	91.2685	139.841	10.6165	19.7834	11.4439	143.957	4.87377	0.0338556	106.088	29.3026	0.27621	13.9479	5.07059	0.363537
Tb927.10.12060	142.016	123.136	126.885	128.382	126.635	107.241	105.023	126.635	8.64042	24.5166	13.2536	127.301	0.944664	0.00742073	112.966	11.8893	0.105246	15.4702	8.16692	0.527913
Tb927.7.1150	173.689	155.171	166.692	170.328	166.353	70.9362	81.3816	166.353	9.53158	20.1532	9.9535	167.791	2.20352	0.0131325	106.224	52.3347	0.492684	13.2128	6.01429	0.455188
Tb927.10.15730	642.637	721.392	296.501	299.568	295.097	472.941	349.504	295.097	13.7937	25.2932	14.7972	297.055	2.28681	0.00769826	372.514	91.1279	0.244629	17.9613	6.36935	0.354614
Tb927.1.4310	1015.71	1197.36	282.63	293.144	260.149	429.264	323.946	260.149	12.1276	42.599	19.9602	278.641	16.8556	0.060492	337.786	85.4027	0.252831	24.8956	15.8239	0.63561
Tb927.10.15290	228.156	215.667	145.762	151.438	160.177	113.916	121.131	160.177	11.8176	28.3254	13.7326	152.459	7.26115	0.0476269	131.741	24.8885	0.18892	17.9586	9.02888	0.502762
Tb927.2.5540	361.892	413.954	312.704	313.529	312.47	432.093	328.789	312.47	7.43929	31.8384	14.6907	312.901	0.556413	0.00177824	357.784	64.8689	0.181308	17.9895	12.5296	0.696495
Tb927.10.11450	141.461	159.237	67.4544	64.2386	80.8917	67.8278	61.7761	80.8917	5.23075	14.2736	9.368	70.8616	8.83391	0.124664	70.1652	9.76983	0.13924	9.62413	4.52688	0.470368
Tb927.10.11340	475.948	536.598	306.857	299.123	300.771	148.906	236.108	300.771	14.1036	49.551	29.9137	302.25	4.07368	0.0134778	228.595	76.2104	0.333386	31.1894	17.7581	0.569361
Tb927.7.3000	261.153	262.178	212.439	211.033	180.964	137.568	141.274	180.964	11.1977	33.7982	20.7054	201.479	17.7801	0.0882478	153.269	24.0563	0.156955	21.9004	11.3476	0.518143
Tb927.10.3790	605.543	657.143	320.354	308.25	296.954	220.062	157.685	296.954	28.246	42.4142	27.9443	308.519	11.7021	0.0379298	224.9	69.7605	0.310184	32.8682	8.26844	0.251564
Tb927.1.4450	168.652	171.703	120.572	129.24	137.481	108.238	82.7604	137.481	11.1202	22.2979	13.1471	129.098	8.45528	0.0654952	109.493	27.3818	0.250078	15.5218	5.95522	0.383669
Tb927.3.1310	210.698	212.048	95.1639	93.4004	101.529	69.4019	69.8133	101.529	7.67176	15.2721	10.4325	96.6977	4.27581	0.0442183	80.248	18.4309	0.229674	11.1255	3.84723	0.345805
Tb927.10.2900	375.252	382.857	193.469	186.833	202.505	132.806	169.355	202.505	9.45409	40.5652	23.3135	194.269	7.86699	0.0404953	168.222	34.8634	0.207247	24.4443	15.5864	0.637628
Tb927.9.1770	580.913	586.505	319.141	314.833	307.198	251.305	235.502	307.198	22.5503	62.4194	35.2365	313.724	6.04842	0.0192794	264.669	37.6694	0.142327	40.0687	20.3691	0.508353
Tb927.10.13250	325.566	366.504	218.348	227.061	230.976	153.649	158.055	230.976	12.9413	43.4126	22.1425	225.462	6.46392	0.0286697	180.893	43.4287	0.240079	26.1655	15.6289	0.597311
Tb927.8.5100	533.575	557.196	248.608	231.672	210.238	252.003	182.402	210.238	27.5486	45.5203	30.3928	230.173	19.2288	0.0835406	214.881	35.0317	0.163028	34.4872	9.66019	0.280109
Tb927.10.9690	143.724	115.63	159.26	159.07	160.829	88.471	118.239	160.829	9.49284	26.1807	15.915	159.72	0.965698	0.00604621	122.513	36.3681	0.29685	17.1962	8.41736	0.489491
Tb927.6.3090	275.965	237.158	161.001	160.787	182.119	210.079	171.709	182.119	16.2734	40.4913	25.1233	167.969	12.2548	0.0729585	187.969	19.8427	0.105564	27.296	12.2542	0.448939
Tb927.1.1600	154.054	134.351	122.842	119.35	126.685	72.331	73.7479	126.685	6.7806	19.7464	11.8165	122.959	3.66884	0.0298378	90.9214	30.9805	0.340739	12.7812	6.53653	0.511419
Tb927.3.4620	264.183	261.24	206.095	194.656	219.327	83.629	112.925	219.327	13.4837	26.9572	16.394	206.692	12.3462	0.0597323	138.627	71.4064	0.515098	18.945	7.08974	0.374228
Tb927.10.4170	411.663	424.766	251.313	244.488	225.503	200.096	171.103	225.503	20.3418	43.3756	30.3395	240.435	13.3744	0.0556258	198.901	27.2194	0.136849	31.3523	11.5502	0.368402
Tb927.10.15400	247.109	219.241	135.344	134.679	131.606	97.8362	86.7286	131.606	7.20681	25.5151	14.8504	133.876	1.99408	0.0148949	105.39	23.3729	0.221775	15.8574	9.19557	0.579891
Tb927.11.8950	174.372	187.564	128.347	133.088	135.271	142.131	167	135.271	20.8068	27.253	22.8877	132.236	3.54021	0.026772	148.134	16.6946	0.112699	23.6492	3.28991	0.139113
Tb927.11.7220	451.532	460.331	270.968	265.255	244.985	229.048	192.289	244.985	24.5264	52.2504	28.9556	260.403	13.6543	0.0524354	222.107	27.0247	0.121674	35.2441	14.8934	0.422579
Tb927.8.7480	132.668	123.583	83.5638	91.2697	85.3606	85.2231	88.141	85.3606	6.47063	20.2641	13.1471	86.7314	4.03169	0.0464848	86.2416	1.64641	0.0190907	13.294	6.89792	0.518876
Tb927.10.8000	272.507	274.063	254.361	249.322	213.452	142.929	174.802	213.452	22.3566	33.8722	24.8571	239.045	22.3072	0.0933181	177.061	35.3158	0.199456	27.0286	6.05711	0.2241
Tb927.11.8210	448.459	443.576	268.636	263.792	284.251	146.256	212.971	284.251	15.5373	50.0317	29.6476	272.226	10.6916	0.0392747	214.493	69.0099	0.321735	31.7388	17.342	0.546398
Tb927.5.1830	1798.83	1477.99	1372.57	1395.54	1458.61	1152.47	1254.66	1458.61	132.241	331.215	147.599	1408.91	44.5525	0.0316221	1288.58	155.863	0.120957	203.685	110.711	0.543539
Tb927.11.16330	137.79	130.642	154.937	157.035	159.122	72.1318	104.417	159.122	16.6609	18.3413	12.5084	157.031	2.09272	0.0133268	111.89	43.9741	0.39301	15.8369	3.00247	0.189587
Tb927.9.9640	308.748	322.093	251.593	238.828	219.829	248.117	254.234	219.829	27.0062	50.8452	44.3383	236.75	15.984	0.0675142	240.727	18.3546	0.0762469	40.7299	12.3224	0.302539
Tb927.6.660	179.11	171.524	205.069	203.019	193.919	220.918	198.443	193.919	30.5321	41.009	27.1459	200.669	5.93479	0.029575	204.427	14.4601	0.0707346	32.8957	7.22745	0.219708
Tb927.3.1320	253.725	263.831	229.948	222.323	222.741	182.86	193.87	222.741	25.4176	42.8949	27.2524	225.004	4.28693	0.0190527	199.824	20.5963	0.103072	31.8549	9.60478	0.301516
Tb927.8.3410	290.819	262.134	74.0474	73.2702	79.7368	123.142	65.5761	79.7368	2.78973	13.719	6.12114	75.6848	3.5306	0.0466487	89.485	29.9955	0.335201	7.54328	5.60169	0.742606
Tb927.8.6100	209.93	185.821	231.441	232.245	242.173	206.094	230.66	242.173	24.1002	53.8774	31.8299	235.286	5.97759	0.0254056	226.309	18.429	0.0814331	36.6025	15.4517	0.422148
Tb927.9.5590	275.581	277.056	213.279	223.849	223.595	114.175	156.71	223.595	18.5207	35.4992	19.9602	220.241	6.03056	0.0273817	164.827	55.1593	0.33465	24.6601	9.41454	0.381773
Tb927.8.5480	79.3532	85.2034	101.477	100.906	107.856	110.011	108.554	107.856	13.2512	23.3703	15.915	103.413	3.85825	0.0373093	108.807	1.09971	0.010107	17.5122	5.24521	0.299518
Tb927.11.3290	246.042	241.938	184.263	176.179	180.613	117.443	140.333	180.613	12.4376	35.869	19.2683	180.352	4.04841	0.0224473	146.13	31.9813	0.218856	22.5249	12.0504	0.534981
Tb927.4.620	307.808	304.847	209.236	210.906	186.488	131.232	132.935	186.488	19.1019	28.991	25.6555	202.21	13.6415	0.0674618	150.218	31.422	0.209176	24.5828	5.03107	0.204658
Tb927.4.2600	294.064	300.736	188.244	189.377	192.061	88.4112	105.258	192.061	13.3287	28.6212	15.5424	189.894	1.96049	0.0103241	128.577	55.6207	0.432587	19.1641	8.26456	0.431252
Tb927.10.4570	7405.67	8695.26	4553.5	4746.95	4596.07	5351.38	5149.68	4596.07	661.476	1157.13	803.998	4632.17	101.654	0.0219451	5032.37	391.082	0.0777132	874.2	255.173	0.291893
Tb927.8.5110	240.834	226.122	64.4378	64.6202	63.669	107.162	72.9744	63.669	4.37833	15.0502	4.89691	64.2423	0.504859	0.00785867	81.2683	22.9018	0.281805	8.10847	6.01729	0.742098
Tb927.10.14300	187.562	175.411	154.843	162.314	168.16	199.538	189.364	168.16	10.3065	43.0058	19.6409	161.773	6.67494	0.0412613	185.687	16.0086	0.0862127	24.3177	16.8439	0.692658
Tb927.5.3030	341.018	325.936	198.103	194.211	187.542	110.888	143.09	187.542	13.29	34.8336	21.5038	193.285	5.34064	0.0276309	147.173	38.4901	0.261529	23.2091	10.8726	0.468461
Tb927.5.2290	535.154	573.727	213.59	209.602	200.648	134.48	135.625	200.648	26.7349	27.1051	23.1539	207.947	6.62817	0.0318744	156.917	37.8757	0.241374	25.6646	2.18226	0.0850298
Tb927.6.1180	203.612	225.899	172.663	174.112	164.093	165.764	174.971	164.093	20.0706	39.3819	26.5604	170.29	5.41488	0.0317981	168.276	5.85768	0.03481	28.671	9.82716	0.342756
Tb927.1.1530	286.679	278.441	136.122	133.311	133.464	189.754	153.684	133.464	6.93558	31.9863	15.2762	134.299	1.58046	0.0117682	158.967	28.5148	0.179376	18.066	12.7562	0.706089
Tb927.10.5240	367.953	382.187	227.274	235.298	243.278	237.278	246.936	243.278	21.9691	63.0111	41.0915	235.283	8.00199	0.0340101	242.497	4.8763	0.0201087	42.0239	20.5369	0.488695
Tb927.7.3930	226.534	208.518	199.658	195.61	208.23	106.006	126.612	208.23	17.6683	31.6535	18.8957	201.166	6.44367	0.0320316	146.949	54.0613	0.367891	22.7391	7.74437	0.340574
Tb927.8.780	162.762	165.001	149.494	142.406	124.777	111.366	104.686	124.777	14.4911	26.4025	15.223	138.893	12.7277	0.0916372	113.61	10.2316	0.0900591	18.7055	6.67582	0.35689
Tb927.9.6110	156.359	137.657	145.358	144.728	144.611	150.46	160.746	144.611	18.5982	36.3497	22.6216	144.899	0.401976	0.00277419	151.939	8.16831	0.0537605	25.8565	9.30738	0.359963
Tb927.8.4160	192.556	197.885	248.515	253.743	235.645	98.2746	160.544	235.645	20.7293	33.5394	21.0248	245.968	9.31354	0.0378649	164.821	68.7853	0.417332	25.0978	7.3121	0.291344
Tb927.8.800	331.713	320.574	358.699	367.369	357.51	363.15	347.755	357.51	39.8699	87.2689	61.9033	361.193	5.38141	0.014899	356.138	7.78837	0.0218689	63.014	23.719	0.376408
Tb927.8.7100	1314.51	1368.17	554.501	573.505	554.593	747.321	573.572	554.593	72.3006	142.515	88.5702	560.866	10.9455	0.0195153	625.162	106.218	0.169904	101.128	36.753	0.363429
Tb927.4.800	622.233	566.802	297.34	301.54	302.829	158.69	169.993	302.829	20.5743	49.588	30.8718	300.57	2.8701	0.00954885	210.504	80.1553	0.380778	33.678	14.709	0.436754
Tb927.11.14070	156.06	128.408	69.2893	65.4153	58.8486	66.4728	56.9335	58.8486	7.55552	15.4939	6.33405	64.5177	5.27788	0.0818052	60.7516	5.04636	0.0830654	9.7945	4.97349	0.507784
Tb927.6.890	229.907	230.277	158.389	159.07	170.972	81.3575	101.054	170.972	13.9099	23.5922	18.044	162.81	7.07659	0.0434653	117.795	47.0944	0.3998	18.5154	4.85831	0.262393
Tb927.11.12540	261.537	247.345	178.168	180.759	190.153	136.034	133.237	190.153	15.576	38.3465	22.3022	183.027	6.30635	0.0344559	153.142	32.0836	0.209503	25.4083	11.6987	0.46043
Tb927.6.3670	568.62	581.948	434.551	442.61	397.831	284.661	352.295	397.831	35.7241	85.383	55.6757	424.997	23.8697	0.0561643	344.929	56.943	0.165086	58.9276	24.9887	0.424057
Tb927.2.5530	285.911	293.543	161.779	170.678	191.057	228.71	172.314	191.057	14.3749	49.514	22.4619	174.504	15.0097	0.0860133	197.36	28.7213	0.145527	28.7836	18.4028	0.63935
Tb927.5.4380	287.618	245.334	167.843	148.099	160.829	133.045	151.935	160.829	13.6774	40.5283	20.8651	158.924	10.0092	0.0629809	148.603	14.1885	0.0954794	25.0236	13.9001	0.555478
Tb927.8.3200	217.186	227.909	181.06	179.932	190.706	80.4807	96.9181	190.706	9.14412	31.8014	15.0633	183.899	5.92148	0.0321996	122.701	59.464	0.484623	18.6696	11.7512	0.629432
Tb927.3.4610	485.852	487.898	301.103	299.091	257.689	274.539	177.156	257.689	30.5321	54.4321	45.669	285.961	24.5054	0.0856948	236.461	52.0461	0.220104	43.5444	12.0908	0.277667
Tb927.11.16660	347.25	335.988	270.813	263.156	263.714	183.537	215.527	263.714	26.1537	54.0623	31.0847	265.894	4.26875	0.0160543	220.926	40.36	0.182686	37.1003	14.895	0.401481
Tb927.8.7080	235.2	242.653	237.816	213.514	202.305	172.877	198.073	202.305	22.1629	44.374	33.7461	217.878	18.1537	0.0833205	191.085	15.9098	0.0832604	33.4277	11.109	0.332329
Tb927.11.15370	591.884	678.768	147.411	134.519	160.177	75.1605	106.166	160.177	13.9874	23.7771	16.7134	147.369	12.8286	0.087051	113.834	43.0237	0.37795	18.1593	5.05246	0.27823
Tb927.9.6670	318.48	342.422	188.866	167.752	169.918	191.309	105.561	169.918	18.482	29.7676	16.7666	175.512	11.6156	0.0661815	155.596	44.632	0.286846	21.672	7.0632	0.325913
Tb927.10.12660	301.619	286.841	33.0586	35.363	34.5961	49.4561	34.0323	34.5961	3.56466	10.4649	6.70664	34.3393	1.17352	0.0341744	39.3615	8.7467	0.222215	6.91205	3.45469	0.499806
Tb927.11.16260	260.427	268.88	181.807	188.645	202.505	269.338	180.889	202.505	14.6461	21.1886	16.1279	190.986	10.5461	0.0552191	217.578	46.1107	0.211928	17.3208	3.43052	0.198057
Tb927.8.3540	215.052	259.587	8.8322	8.49095	10.1428	12.5533	9.14703	10.1428	0.542448	0.961437	0.691955	9.15533	0.872068	0.0952525	10.6144	1.75142	0.165004	0.731946	0.212338	0.290101
Tb927.11.13400	169.719	171.032	225.563	223.69	234.29	166.521	247.508	234.29	30.2996	49.1442	30.446	227.848	5.65693	0.0248277	216.106	43.4478	0.201048	36.6299	10.8379	0.295876
Tb927.11.4380	395.656	356.407	183.921	185.211	174.085	171.682	148.538	174.085	22.3566	42.8209	21.9829	181.072	6.08525	0.0336067	164.768	14.107	0.0856171	29.0535	11.9244	0.410431
Tb927.10.870	354.55	360.026	180.5	178.214	179.307	155.562	136.667	179.307	15.6535	41.5267	26.1878	179.341	1.1433	0.00637504	157.179	21.366	0.135934	27.7893	13.0107	0.468191
Tb927.11.10520	211.381	228.758	139.014	143.805	147.172	159.088	147.63	147.172	13.0187	44.7438	23.1539	143.33	4.0996	0.0286025	151.297	6.75162	0.044625	26.9721	16.2035	0.60075
Tb927.2.4810	375.38	388.755	316.902	330.606	298.36	283.306	304.643	298.36	38.8238	71.4052	50.6724	315.29	16.1833	0.0513285	295.437	10.9646	0.0371134	53.6338	16.4913	0.307481
Tb927.11.11640	116.96	112.458	133.012	136.014	140.393	69.2624	90.9322	140.393	12.6313	21.0407	14.3714	136.473	3.712	0.0271995	100.196	36.4589	0.363876	16.0144	4.43895	0.277184
Tb927.3.1550	119.606	99.5455	183.859	184.161	203.61	165.186	172.448	203.61	19.6056	47.4062	27.2524	190.544	11.317	0.0593934	180.415	20.4134	0.113147	31.4214	14.3616	0.457063
Tb927.10.1910	240.706	200.789	134.411	132.929	125.028	61.1327	61.4734	125.028	7.67176	22.3349	8.40991	130.79	5.04426	0.0385677	82.5447	36.7921	0.445723	12.8055	8.26094	0.645107
Tb927.10.2950	420.414	430.977	298.709	282.109	288.72	179.772	242.262	288.72	29.9509	57.5383	34.5977	289.846	8.35686	0.0288321	236.918	54.6703	0.230757	40.6956	14.7701	0.36294
Tb927.10.15300	196.099	213.835	145.856	149.339	156.31	140.517	153.482	156.31	12.7863	42.5251	24.8571	150.502	5.32339	0.035371	150.103	8.42107	0.0561019	26.7228	14.9569	0.559706
Tb927.10.6330	425.622	419.226	191.261	195.069	169.767	153.37	156.845	169.767	20.768	39.0861	27.4653	185.366	13.6423	0.0735966	159.994	8.64045	0.0540049	29.1065	9.26867	0.31844
Tb927.7.710	686.561	678.589	566.816	580.628	635.936	380.306	619.207	635.936	45.7206	146.545	96.1817	594.46	36.5774	0.0615304	545.15	143.004	0.26232	96.1491	50.4123	0.524313
Tb927.8.7770	49.3877	39.005	50.5675	51.3909	63.0664	29.0121	40.6908	63.0664	3.6034	10.6128	5.10982	55.0083	6.9907	0.127085	44.2564	17.3049	0.391014	6.442	3.6897	0.572757
Tb927.1.2190	456.782	475.879	223.293	214.341	221.285	270.853	181.764	221.285	21.8916	61.9017	33.267	219.64	4.69743	0.021387	224.634	44.639	0.198719	39.0201	20.6161	0.528346
Tb927.11.5100	87.677	82.8801	73.0834	74.9239	71.2008	47.1248	42.2377	71.2008	6.62561	11.6852	7.71795	73.0693	1.86158	0.0254769	53.5211	15.5048	0.289695	8.67624	2.66242	0.306863
Tb927.11.6420	348.189	398.986	124.335	119.446	133.715	147.91	144.906	133.715	23.7127	32.2821	23.3668	125.832	7.25139	0.0576276	142.177	7.4808	0.0526161	26.4539	5.05036	0.190912
Tb927.5.1680	364.154	361.366	259.586	254.887	229.369	169.868	204.16	229.369	25.5725	48.9593	33.3735	247.947	16.26	0.0655786	201.133	29.8656	0.148487	35.9685	11.9074	0.331051
Tb927.10.7610	332.438	314.587	226.714	217.616	223.092	89.3478	137.407	223.092	14.5299	38.1986	19.9602	222.474	4.58022	0.0205876	149.949	67.7487	0.451811	24.2296	12.3985	0.51171
Tb927.5.3290	193.069	168.352	60.3948	58.7052	61.6605	64.3208	51.5193	61.6605	6.23815	15.9007	9.20832	60.2535	1.4827	0.0246077	59.1669	6.75525	0.114173	10.4491	4.94931	0.473662
Tb927.6.3280	170.658	170.094	160.472	159.388	178.102	96.6207	130.009	178.102	16.8934	30.8399	20.7586	165.988	10.5057	0.0632918	134.911	40.9614	0.303619	22.8306	7.20045	0.315385
Tb927.9.13620	225.595	203.872	173.503	173.921	175.993	113.936	91.7393	175.993	13.5612	32.9847	19.428	174.473	1.3336	0.00764362	127.223	43.6703	0.343258	21.9913	9.96222	0.453008
Tb927.11.12550	171.726	156.512	128.658	131.785	135.121	104.77	103.24	135.121	12.9413	29.7306	17.6182	131.854	3.23205	0.0245123	114.377	17.9808	0.157206	20.0967	8.66473	0.431152
Tb927.5.1490	171.384	158.031	74.1718	77.0227	72.0042	88.3116	60.3973	72.0042	6.54812	23.4073	8.30345	74.3996	2.51703	0.0338312	73.571	14.023	0.190605	12.753	9.26857	0.726778
Tb927.7.2680	76.8774	68.8508	37.3814	38.1298	46.6973	60.5947	45.6006	46.6973	1.74358	10.317	3.513	40.7361	5.17604	0.127063	50.9642	8.35825	0.164002	5.19118	4.52636	0.871932
Tb927.9.3400	211.68	199.717	194.806	194.91	194.873	181.146	178.132	194.873	21.8529	48.6635	31.8831	194.863	0.0527853	0.000270884	184.717	8.9237	0.0483101	34.1332	13.5462	0.396863
Tb927.8.3010	139.754	141.231	93.5156	94.8951	90.7835	85.5419	77.0772	90.7835	7.82675	24.5536	12.402	93.0647	2.09254	0.0224848	84.4675	6.91605	0.0818782	14.9274	8.64469	0.579114
Tb927.4.2800	110.898	119.294	82.6931	90.0295	92.5409	72.0521	81.4153	92.5409	6.47063	22.7417	13.36	88.4211	5.11715	0.0578724	82.0028	10.2571	0.125082	14.1908	8.16727	0.575534
Tb927.9.4080	299.655	290.416	51.4072	48.7514	39.6174	86.0002	58.0096	39.6174	5.7732	14.8283	8.7825	46.592	6.18443	0.132736	61.2091	23.3564	0.381583	9.79467	4.61163	0.470831
Tb927.1.3290	179.452	177.064	229.886	222.673	222.741	215.997	224.136	222.741	27.0836	56.8727	40.4527	225.1	4.14508	0.0184144	220.958	4.35263	0.0196989	41.4697	14.9205	0.359794
Tb927.3.4960	332.822	398.808	164.982	178.787	157.264	199.179	150.22	157.264	13.4062	36.9414	21.0248	167.011	10.9038	0.0652881	168.888	26.4686	0.156723	23.7908	12.0089	0.504772
Tb927.7.830	505.146	493.17	331.861	321.734	316.286	216.017	232.341	316.286	34.2905	60.8294	43.8593	323.294	7.90358	0.0244471	254.881	53.8008	0.211082	46.3264	13.4404	0.290123
Tb927.10.7540	140.608	129.793	87.7	87.4854	77.9794	57.267	41.9687	77.9794	5.54072	16.1595	8.35668	84.3883	5.55128	0.0657826	59.0717	18.0731	0.305951	10.019	5.50111	0.549069
Tb927.3.4230	590.603	561.574	353.755	345.776	323.065	257.961	272.427	323.065	25.96	85.1981	45.9351	340.865	15.9233	0.0467145	284.484	34.1858	0.120168	52.3644	30.1378	0.575541
Tb927.7.5220	271.269	254.047	244.409	238.065	234.892	171.622	183.748	234.892	21.1942	53.1379	32.6815	239.122	4.84592	0.0202655	196.754	33.5806	0.170673	35.6712	16.1803	0.453596
Tb927.9.4560	107.227	127.559	139.014	143.837	182.471	163.113	176.551	182.471	19.6444	49.477	25.9217	155.107	23.8199	0.15357	174.045	9.91901	0.056991	31.681	15.7281	0.496453
Tb927.10.7350	387.717	411.541	297.185	288.533	266.777	255.45	291.561	266.777	39.095	66.561	49.5014	284.165	15.6676	0.0551354	271.263	18.4689	0.0680849	51.7191	13.8667	0.268115
Tb927.9.6710	84.7316	86.0077	74.1718	68.4682	71.7531	50.2133	47.5847	71.7531	10.6552	9.57739	8.67605	71.4644	2.86276	0.0400586	56.517	13.2601	0.234622	9.63622	0.990901	0.102831
Tb927.9.9450	550.393	621.266	271.746	279.247	263.061	246.882	270.88	263.061	35.8016	66.8938	46.361	271.351	8.10018	0.0298513	260.274	12.2393	0.0470244	49.6854	15.8105	0.318212
Tb927.9.10440	388.314	343.763	279.925	274.413	295.448	165.445	215.224	295.448	29.4859	52.7311	38.9624	283.262	10.9072	0.0385057	225.372	65.5931	0.291043	40.3931	11.6885	0.289368
Tb927.9.5700	354.507	378.21	258.871	259.912	253.772	248.994	233.417	253.772	30.842	66.4501	44.498	257.518	3.28583	0.0127596	245.394	10.6441	0.0433753	47.2634	17.9644	0.380091
Tb927.10.1350	134.888	175.456	107.666	118.841	114.885	97.6369	116.389	114.885	18.9857	24.3317	16.6601	113.798	5.66669	0.0497962	109.637	10.4197	0.0950377	19.9925	3.93366	0.196757
Tb927.3.3130	627.356	676.847	396.019	393.509	402.149	254.195	322.702	402.149	32.2757	96.6244	47.6384	397.226	4.44443	0.0111887	326.348	74.0444	0.226888	58.8462	33.6066	0.571092
Tb927.11.5190	274.556	261.017	171.606	172.204	179.96	117.921	138.517	179.96	10.5002	44.5589	23.1006	174.59	4.66028	0.0266927	145.466	31.5978	0.217217	26.0533	17.2202	0.660963
Tb927.9.10450	301.32	286.752	220.214	217.743	219.126	133.743	175.374	219.126	18.8694	49.6249	25.8685	219.028	1.23824	0.00565336	176.081	42.6959	0.242479	31.4543	16.1207	0.512511
Tb927.6.3550	282.666	251.5	115.689	111.305	124.978	145.34	122.745	124.978	15.5373	38.9752	21.6635	117.324	6.98171	0.059508	131.021	12.4505	0.095027	25.392	12.1557	0.478721
Tb927.4.2200	237.761	242.519	185.445	179.041	181.165	122.704	138.45	181.165	24.6039	31.3576	26.8265	181.884	3.26184	0.0179336	147.44	30.2498	0.205168	27.596	3.442	0.124728
Tb927.11.13000	376.362	406.224	216.7	214.277	218.021	195.553	183.714	218.021	26.6962	57.2794	31.138	216.333	1.89874	0.00877696	199.096	17.4258	0.0875245	38.3712	16.5249	0.43066
Tb927.4.2400	243.651	292.292	182.149	191.825	207.426	200.973	198.275	207.426	27.8586	55.6154	35.4494	193.8	12.754	0.0658099	202.225	4.70221	0.0232524	39.6411	14.3453	0.36188
Tb927.5.3250	362.575	395.769	286.02	285.544	305.591	187.563	251.476	305.591	29.6022	68.0771	41.4108	292.385	11.4391	0.0391234	248.21	59.0819	0.238032	46.3634	19.7098	0.425116
Tb927.4.2300	121.399	108.392	127.818	126.474	122.467	85.4423	97.4898	122.467	12.5538	27.0312	16.7134	125.586	2.78358	0.0221647	101.8	18.8851	0.185512	18.7661	7.45378	0.397194
Tb927.11.8150	233.151	240.196	207.152	195.769	191.158	84.6253	123.619	191.158	13.445	35.5362	21.77	198.026	8.23297	0.0415751	133.134	53.8997	0.404853	23.5837	11.1567	0.47307
Tb927.8.1840	610.836	627.163	325.112	320.748	311.064	333.101	323.811	311.064	51.2226	85.2351	61.6372	318.975	7.18996	0.0225408	322.659	11.0638	0.0342894	66.0316	17.4269	0.263917
Tb927.11.3190	244.377	224.737	207.868	189.504	211.644	90.1049	105.09	211.644	18.017	33.5024	19.6941	203.005	11.8439	0.058343	135.613	66.2698	0.488668	23.7378	8.49782	0.357986
Tb927.10.11170	271.782	280.541	131.052	132.898	132.811	120.273	111.917	132.811	23.3253	29.1759	18.3102	132.254	1.04121	0.0078728	121.667	10.5168	0.086439	23.6038	5.43822	0.230396
Tb927.11.12180	78.6702	75.8208	31.4103	30.4338	32.1358	34.2726	19.5383	32.1358	3.25469	7.72847	4.31141	31.3266	0.854033	0.0272622	28.6489	7.96198	0.277916	5.09819	2.33837	0.458666
Tb927.8.5200	355.958	364.985	318.612	315.246	286.36	153.15	163.402	286.36	26.2312	52.0285	34.3848	306.739	17.7295	0.0577998	200.971	74.1264	0.368842	37.5482	13.1864	0.351185
Tb927.7.1090	227.132	189.664	118.519	124.47	112.375	178.337	119.046	112.375	2.78973	15.8267	5.58886	118.455	6.04805	0.0510579	136.586	36.311	0.265847	8.06844	6.86309	0.85061
Tb927.6.2550	210.783	232.779	97.7762	100.969	95.8047	130.694	119.012	95.8047	14.6073	28.1035	14.5843	98.1833	2.60617	0.0265439	115.17	17.7591	0.154199	19.0984	7.7987	0.408343
Tb927.9.6160	231.956	249.802	259.71	255.969	242.073	145.26	186.371	242.073	25.2626	48.5895	35.9816	252.584	9.29327	0.0367928	191.234	48.5893	0.254082	36.6112	11.6762	0.318924
Tb927.11.9330	115.594	109.33	74.2962	78.1994	87.6703	33.7146	31.1402	87.6703	4.57206	12.7945	7.98409	80.0553	6.8775	0.0859094	50.8417	31.9205	0.62784	8.45022	4.13099	0.488862
Tb927.7.6480	84.4328	110.581	77.966	74.8285	88.8754	50.5919	64.769	88.8754	9.14412	17.5647	9.368	80.5566	7.37313	0.0915273	68.0788	19.3552	0.284306	12.0256	4.79831	0.399007
Tb927.4.1060	127.418	120.813	96.8432	86.5313	109.613	53.1822	61.8433	109.613	10.694	17.4538	11.6035	97.6625	11.5626	0.118394	74.8795	30.3902	0.405855	13.2504	3.6685	0.276859
Tb927.10.9670	174.756	165.358	210.418	204.323	192.413	97.6967	144.436	192.413	16.4672	39.5668	24.2716	202.385	9.15776	0.0452493	144.848	47.3594	0.326958	26.7685	11.7505	0.438967
Tb927.9.13610	343.707	311.236	144.581	142.025	141.799	173.594	154.255	141.799	18.3657	52.1025	26.241	142.801	1.54499	0.0108192	156.55	16.0214	0.102341	32.2364	17.6494	0.547498
Tb927.3.1620	294.149	289.835	228.362	226.807	235.093	148.568	162.797	235.093	22.3953	51.0671	31.6702	230.087	4.40428	0.0191418	182.153	46.3966	0.254713	35.0442	14.6306	0.41749
Tb927.3.5310	860.079	719.828	537.925	556.809	532.148	374.786	518.993	532.148	68.1935	124.765	92.9348	542.294	12.898	0.0237842	475.309	87.3034	0.183677	95.2977	28.3597	0.29759
Tb927.11.12470	317.882	337.284	283.377	273.682	286.46	201.032	185.496	286.46	34.4067	56.318	43.1673	281.173	6.66805	0.0237151	224.33	54.3644	0.242342	44.6307	11.0287	0.247111
Tb927.3.1190	402.827	405.152	261.825	253.488	226.959	185.51	171.641	226.959	33.8642	47.6281	37.0462	247.424	18.207	0.0735863	194.703	28.7818	0.147824	39.5128	7.20585	0.182367
Tb927.10.14470	586.719	604.734	402.985	408.042	375.536	279.939	393.49	375.536	37.0802	105.869	68.397	395.521	17.4911	0.044223	349.655	61.0397	0.174571	70.4487	34.4403	0.48887
Tb927.10.9330	197.465	199.359	132.141	136.078	120.158	130.694	116.389	120.158	12.4763	40.3803	22.3555	129.459	8.29208	0.0640519	122.414	7.41445	0.0605689	25.0707	14.1488	0.564356
Tb927.10.15390	154.31	138.327	102.721	99.9515	100.123	66.9909	76.4046	100.123	7.12932	25.1453	13.6794	100.932	1.55185	0.0153753	81.1728	17.0729	0.210328	15.318	9.11907	0.595317
Tb927.7.7100	144.919	139.399	66.9879	64.7156	72.1046	92.4761	60.7336	72.1046	7.94299	17.8236	10.8584	67.936	3.78462	0.0557086	75.1048	16.0825	0.214135	12.2083	5.07673	0.415842
Tb927.11.3300	278.526	308.466	109.19	104.976	95.403	130.953	106.536	95.403	11.1202	35.7211	17.7779	103.19	7.06481	0.0684644	110.964	18.184	0.163873	21.5397	12.7246	0.590749
Tb927.11.2380	149.187	172.775	101.757	108.124	119.053	76.097	102.837	119.053	10.5002	29.7676	16.2875	109.645	8.74765	0.0797818	99.3289	21.6917	0.218383	18.8518	9.8863	0.524423
Tb927.7.4900	404.279	366.638	289.068	305.61	312.269	405.432	327.343	312.269	20.2256	76.3603	37.2591	302.316	11.9463	0.0395159	348.348	50.0077	0.143557	44.615	28.7812	0.645102
Tb927.9.12310	112.264	121.572	123.589	131.021	127.991	137.827	117.163	127.991	22.8603	31.3207	26.241	127.534	3.73738	0.0293051	127.66	10.3364	0.0809678	26.8073	4.25851	0.158856
Tb927.11.780	230.547	203.827	58.2179	59.3412	60.1541	89.1485	48.2573	60.1541	4.95952	15.9377	6.06791	59.2377	0.972245	0.0164126	65.8533	21.0329	0.31939	8.98837	6.04373	0.672395
Tb927.10.10340	300.338	326.293	269.538	264.142	251.914	148.388	203.118	251.914	27.1224	53.1749	38.2172	261.864	9.02973	0.0344824	201.14	51.7913	0.257489	39.5048	13.0739	0.330944
Tb927.9.11670	151.364	143.51	119.328	113.149	120.509	55.9519	66.5177	120.509	12.4763	17.5277	14.8504	117.662	3.95275	0.0335941	80.9929	34.6274	0.427536	14.9515	2.52723	0.169029
Tb927.7.4110	99.7144	81.6291	113.077	119.032	123.07	113.916	133.943	123.07	13.9487	38.8642	21.5038	118.393	5.02698	0.0424601	123.643	10.0258	0.0810866	24.7722	12.7753	0.515711
Tb927.11.6440	483.162	579.133	177.608	171.6	161.683	239.589	172.684	161.683	15.6535	37.607	20.7586	170.297	8.04211	0.047224	191.319	42.1638	0.220385	24.673	11.4883	0.465621
Tb927.11.6410	273.105	302.166	190.421	184.607	180.613	116.108	134.179	180.613	20.3418	39.1601	25.1765	185.214	4.93213	0.0266294	143.633	33.2755	0.231669	28.2261	9.77276	0.346231
Tb927.10.2480	102.873	86.1864	88.322	85.9907	96.3068	49.2369	60.0946	96.3068	8.44669	18.1933	10.8051	90.2065	5.41009	0.0599745	68.5461	24.6468	0.359565	12.4817	5.08503	0.407398
Tb927.10.10050	476.034	628.549	209.796	216.122	200.999	196.728	196.627	200.999	13.7162	49.7728	28.104	208.972	7.59485	0.0363438	198.118	2.49532	0.0125951	30.531	18.1504	0.594492
Tb927.7.7190	188.245	189.976	158.669	175.543	171.776	157.773	143.427	171.776	26.2312	40.8611	32.1493	168.662	8.85755	0.0525164	157.659	14.1748	0.0899082	33.0805	7.35924	0.222464
Tb927.5.1890	147.992	150.882	103.25	108.729	113.831	117.204	99.5748	113.831	15.4985	32.393	20.9183	108.603	5.2917	0.0487251	110.203	9.35778	0.0849138	22.9366	8.6262	0.376089
Tb927.7.5280	274.513	279.112	222.547	225.376	212.146	195.752	148	212.146	28.7885	53.5816	34.2784	220.023	6.96655	0.0316629	185.299	33.3259	0.179849	38.8828	13.0221	0.334907
Tb927.11.14370	177.488	192.344	119.204	112.99	118.601	106.145	103.476	118.601	12.1663	34.4268	20.599	116.932	3.42674	0.0293055	109.407	8.07305	0.0737889	22.3974	11.2387	0.501786
Tb927.11.2140	274.94	269.818	206.437	203.624	196.229	153.131	172.213	196.229	18.7919	55.0238	32.8945	202.097	5.27268	0.0260899	173.857	21.5962	0.124218	35.5701	18.2635	0.513452
Tb927.5.2410	368.764	364.404	237.412	242.771	229.369	315.467	262.506	229.369	20.1093	60.6075	32.8412	236.517	6.74575	0.0285211	269.114	43.4277	0.161373	37.8527	20.709	0.547094
Tb927.10.8910	330.688	356.675	264.002	253.679	280.635	123.142	185.564	280.635	25.3013	53.6186	33.959	266.105	13.6008	0.0511106	196.447	79.3088	0.403716	37.6263	14.5105	0.385647
Tb927.5.2090	500.792	496.879	216.265	203.083	196.731	245.527	223.329	196.731	26.7737	73.8457	46.361	205.36	9.96375	0.0485185	221.862	24.431	0.110118	48.9935	23.6462	0.48264
Tb927.11.860	135.827	117.149	123.931	118.523	112.927	48.4797	51.9901	112.927	11.4302	15.5309	12.3487	118.46	5.50212	0.0464469	71.1323	36.2379	0.509443	13.1033	2.15198	0.164233
Tb927.10.310	157.639	139.399	76.0378	73.938	68.2885	73.7258	63.6593	68.2885	6.7806	23.888	11.71	72.7548	4.00788	0.0550875	68.5579	5.03869	0.0734954	14.1262	8.80593	0.623376
Tb927.11.6120	252.829	195.74	186.471	189.917	172.931	166.82	156.576	172.931	18.8694	59.794	24.9636	183.106	8.97946	0.0490396	165.442	8.26405	0.0499514	34.5423	22.0798	0.639211
Tb927.9.13360	405.645	337.865	232.903	240.672	243.73	368.988	259.816	243.73	11.4689	34.8706	16.4472	239.102	5.58174	0.0233446	290.844	68.1505	0.234319	20.9289	12.3278	0.58903
Tb927.7.3090	186.111	177.019	164.484	169.883	178.655	135.875	142.014	178.655	15.731	50.7713	27.1991	171.007	7.15186	0.041822	152.181	23.1313	0.151998	31.2338	17.8652	0.571982
Tb927.10.6410	238.23	266.289	182.708	179.932	179.81	202.826	215.729	179.81	23.9065	63.7876	42.7947	180.817	1.63952	0.00906729	199.455	18.1953	0.091225	43.4963	19.9498	0.458656
Tb927.8.6070	231.699	234.834	168.403	165.112	160.528	120.691	140.4	160.528	18.9857	40.7501	27.7314	164.681	3.95498	0.024016	140.54	19.9188	0.141731	29.1557	10.9519	0.375635
Tb927.11.5340	65.3949	62.3276	75.7579	79.5669	84.4066	84.3065	82.8949	84.4066	11.9339	25.1822	14.6375	79.9104	4.33455	0.0542426	83.8693	0.845335	0.0100792	17.2512	7.00026	0.405784
Tb927.11.13740	132.839	126.04	230.446	224.835	275.363	118.42	148.706	275.363	18.4045	57.0206	27.5717	243.548	27.6952	0.113715	180.83	83.2571	0.460417	34.3323	20.1762	0.587675
Tb927.11.5770	259.317	232.913	236.261	237.842	233.486	202.228	187.077	233.486	29.7571	61.8648	41.9963	235.863	2.20494	0.00934836	207.597	23.666	0.114	44.5394	16.2042	0.363817
Tb927.8.2620	173.433	192.925	210.231	210.588	199.342	194.676	253.426	199.342	32.5081	57.3164	42.2092	206.721	6.39241	0.030923	215.815	32.656	0.151315	44.0113	12.5019	0.284062
Tb927.4.2500	193.666	202.844	145.949	150.643	138.033	111.565	79.7002	138.033	11.5076	37.7549	19.1618	144.875	6.37308	0.0439902	109.766	29.208	0.266093	22.8081	13.4982	0.591815
Tb927.3.1210	264.141	299.888	174.498	175.416	184.58	129.917	149.648	184.58	18.637	47.3693	30.925	178.165	5.57455	0.0312888	154.715	27.6814	0.178919	32.3104	14.4162	0.446177
Tb927.11.9190	179.836	161.784	168.061	165.017	188.346	82.0748	107.915	188.346	20.8455	31.7274	20.2796	173.808	12.6818	0.0729647	126.112	55.4231	0.439476	24.2842	6.45225	0.265698
Tb927.11.11280	221.796	224.424	192.287	185.561	177.048	202.567	189.834	177.048	28.0523	58.2039	41.677	184.965	7.63698	0.0412887	189.816	12.7594	0.0672198	42.6444	15.0991	0.354069
Tb927.10.3510	260.171	286.662	199.315	189.981	210.489	93.0938	114.876	210.489	16.8934	41.9334	22.0893	199.929	10.2678	0.0513576	139.486	62.4473	0.447695	26.972	13.2148	0.489946
Tb927.8.2630	206.984	207.848	128.658	129.05	121.564	163.512	161.048	121.564	10.694	37.6809	21.9829	126.424	4.21357	0.033329	148.708	23.54	0.158297	23.4526	13.5534	0.577905
Tb927.10.2920	125.027	121.26	130.182	135.601	141.297	139.601	126.411	141.297	23.2865	40.972	23.3668	135.693	5.55817	0.0409613	135.769	8.14926	0.0600228	29.2084	10.1876	0.348791
Tb927.6.650	312.973	323.97	247.053	244.647	247.847	134.799	155.937	247.847	26.7737	50.4385	32.4154	246.516	1.66605	0.00675838	179.527	60.103	0.334784	36.5425	12.3604	0.338248
Tb927.8.2660	321.425	338.669	168.652	175.543	194.873	200.893	167.707	194.873	31.3457	56.9836	37.0462	179.689	13.5936	0.0756508	187.824	17.6804	0.0941328	41.7918	13.4617	0.322112
Tb927.11.13670	431.043	397.825	276.411	256.668	241.57	228.191	247.373	241.57	39.405	72.2927	46.148	258.216	17.4716	0.0676626	239.045	9.83712	0.0411517	52.6152	17.3715	0.330161
Tb927.10.7890	135.955	155.037	99.2379	112.895	112.174	70.8964	86.426	112.174	9.49284	28.3994	16.8198	108.102	7.68511	0.0710912	89.8321	20.8485	0.232083	18.2373	9.53264	0.522699
Tb927.6.740	233.193	221.833	192.163	187.914	206.874	124.417	151.8	206.874	17.3583	54.4691	26.933	195.65	9.94951	0.0508536	161.031	41.9961	0.260796	32.9201	19.2662	0.585241
Tb927.10.910	96.0007	98.9647	107.106	103.799	111.471	69.3023	75.9674	111.471	14.0649	22.7787	15.0101	107.459	3.84787	0.0358079	85.5802	22.6683	0.264878	17.2845	4.78145	0.276631
Tb927.4.5020	917.663	813.61	509.5	500.839	466.219	409.537	451.433	466.219	81.0572	123.36	92.7219	492.186	22.9009	0.0465289	442.396	29.4018	0.0664602	99.0463	21.8489	0.220593
Tb927.8.2390	216.076	203.336	203.7	207.472	207.627	132.866	162.864	207.627	24.0227	51.252	29.3282	206.266	2.22354	0.0107799	167.786	37.6228	0.224231	34.8676	14.4351	0.413997
Tb927.6.5150	564.436	668.268	351.422	361.422	350.029	301.678	226.187	350.029	53.3924	84.9762	56.4741	354.291	6.21474	0.0175414	292.631	62.4144	0.213287	64.9476	17.4136	0.268118
Tb927.1.3260	502.627	543.122	266.21	267.926	280.535	219.763	236.444	280.535	46.6505	65.0079	50.1933	271.557	7.82241	0.0288058	245.581	31.3995	0.127858	53.9506	9.7384	0.180506
Tb927.11.1980	635.253	749.451	327.165	305.579	327.684	249.731	314.967	327.684	43.0471	89.4506	63.2872	320.143	12.6153	0.0394054	297.461	41.8212	0.140594	65.2616	23.2647	0.356483
Tb927.10.6790	259.189	268.701	222.205	220.892	217.619	155.641	168.447	217.619	26.9674	52.5462	37.8978	220.239	2.3614	0.010722	180.569	32.719	0.1812	39.1371	12.8344	0.327933
Tb927.7.840	57.1138	45.7069	81.9778	75.5917	81.6449	36.2651	42.5068	81.6449	246.349	209.889	215.943	79.7381	3.59477	0.0450822	53.4723	24.597	0.459995	224.06	19.5383	0.0872012
Tb927.11.7050	51.2232	55.6704	71.9327	74.3196	71.3514	24.5089	42.9776	71.3514	201.016	175.314	180.228	72.5346	1.57299	0.0216861	46.2793	23.5952	0.509843	185.519	13.6434	0.0735415
Tb927.5.650	67.4011	75.6867	118.426	135.633	144.008	143.247	164.512	144.008	18.8307	47.2953	20.1199	132.689	13.0426	0.0982948	150.589	12.0635	0.0801084	28.7486	16.0748	0.559151
Tb927.8.4840	165.365	139.98	195.21	197.868	190.203	191.069	191.684	190.203	30.6483	59.1653	38.9624	194.427	3.89166	0.020016	190.986	0.743823	0.00389465	42.9253	14.6658	0.341657
Tb927.9.7720	420.67	385.94	268.542	269.898	254.676	162.037	239.504	254.676	28.1298	68.4099	44.019	264.372	8.42441	0.0318657	218.739	49.6876	0.227155	46.8529	20.2891	0.433037
Tb927.10.13070	149.102	168.754	107.977	110.382	132.962	93.2732	87.0985	132.962	13.445	34.0571	18.044	117.107	13.7832	0.117698	104.444	24.8889	0.238298	21.8487	10.8199	0.495221
Tb927.11.10560	313.144	351.716	189.084	184.607	208.983	103.276	135.827	208.983	15.3048	47.7021	28.9556	194.224	12.9757	0.066808	149.362	54.1376	0.36246	30.6542	16.2653	0.530606
Tb927.4.1500	477.699	531.505	301.041	297.12	297.708	156.219	163.1	297.708	30.1834	57.5013	42.1028	298.623	2.11499	0.00708247	205.675	79.7764	0.387875	43.2625	13.6959	0.316576
Tb927.1.3890	27.7886	36.7711	39.776	41.7233	39.6174	34.3921	31.8128	39.6174	5.88943	7.95034	7.45182	40.3722	1.17276	0.0290486	35.2741	3.97632	0.112726	7.0972	1.07525	0.151503
Tb927.7.3160	788.282	946.308	320.665	346.634	275.564	481.23	393.995	275.564	28.5173	48.4786	38.2172	314.288	35.9617	0.114423	383.596	103.227	0.269102	38.4043	9.98199	0.259918
Tb927.11.6460	484.571	494.108	240.864	238.51	217.117	262.205	292.301	217.117	44.4807	76.0275	61.2646	232.164	13.0837	0.0563556	257.208	37.8404	0.14712	60.5909	15.7842	0.260504
Tb927.3.2690	148.974	151.865	132.794	136.364	134.066	106.683	89.5198	134.066	13.8712	35.6101	22.3555	134.408	1.80935	0.0134616	110.09	22.4678	0.204086	23.9456	10.9564	0.457553
Tb927.8.540	258.549	245.155	235.826	229.764	269.087	164.03	165.386	269.087	37.2352	51.215	40.3463	244.892	21.171	0.0864501	199.501	60.2668	0.302088	42.9321	7.33989	0.170965
Tb927.1.1890	136.51	154.367	120.883	121.863	140.694	96.6606	101.054	140.694	14.7623	35.0555	22.5151	127.813	11.166	0.0873622	112.803	24.2542	0.215014	24.111	10.2403	0.424713
Tb927.11.260	349.555	327.276	231.783	226.934	233.085	121.269	163.402	233.085	17.5133	55.9113	35.7687	230.601	3.24131	0.0140559	172.585	56.4706	0.327204	36.3978	19.2067	0.527689
Tb927.11.5740	119.265	122.421	96.3456	99.6335	105.948	70.3982	65.3743	105.948	9.14412	26.1807	15.5424	100.642	4.87979	0.0484865	80.5734	22.1178	0.274505	16.9557	8.60576	0.507543
Tb927.10.720	211.936	205.882	206.748	202.002	204.313	114.634	126.747	204.313	22.2016	44.1891	28.104	204.354	2.37343	0.0116143	148.565	48.658	0.327521	31.4982	11.3799	0.361288
Tb927.8.2220	282.923	299.575	228.455	231.418	208.933	163.771	203.051	208.933	26.3862	58.7216	45.4561	222.935	12.2169	0.0548002	191.918	24.5528	0.127934	43.5213	16.2543	0.373479
Tb927.8.7800	180.306	195.383	103.343	118.46	104.943	127.028	94.4969	104.943	16.5834	34.2419	21.4506	108.915	8.30438	0.0762462	108.823	16.6087	0.152622	24.092	9.12078	0.378582
Tb927.5.4040	125.539	135.2	144.176	136.682	155.858	60.3755	75.9001	155.858	14.5299	26.2916	17.0327	145.572	9.66411	0.066387	97.378	51.2369	0.526165	19.2847	6.19583	0.321282
Tb927.5.3730	90.3662	102.36	97.9006	99.8561	107.504	63.9024	52.2255	107.504	11.5851	20.3011	14.9036	101.754	5.07517	0.0498771	74.544	29.1353	0.390847	15.5966	4.39912	0.282056
Tb927.3.3560	458.959	452.691	215.425	215.072	201.551	183.239	227.398	201.551	25.65	72.4775	40.9318	210.683	7.91	0.0375446	204.063	22.1864	0.108724	46.3531	23.8798	0.515172
Tb927.10.9650	438.129	439.912	251.811	249.449	240.365	130.734	194.576	240.365	34.6004	52.5462	33.7461	247.209	6.04291	0.0244446	188.558	55.0629	0.292021	40.2976	10.6162	0.263446
Tb927.10.14230	216.332	215.533	213.683	215.327	211.343	118.898	145.075	211.343	19.6056	49.8838	32.788	213.451	2.00206	0.00937947	158.438	47.6493	0.300744	34.0925	15.1812	0.445294
Tb927.11.11020	225.211	230.232	181.62	184.193	182.27	99.8288	102.77	182.27	17.5133	39.0861	25.3894	182.694	1.33806	0.00732402	128.289	46.7716	0.364579	27.3296	10.9165	0.399438
Tb927.2.4950	136.937	153.205	162.929	155.826	161.884	127.865	128.092	161.884	23.364	43.4126	26.0281	160.213	3.83486	0.023936	139.28	19.5757	0.140549	30.9349	10.8878	0.351957
Tb927.2.4280	239.852	208.161	150.396	160.915	152.193	191.647	188.725	152.193	18.5982	50.7343	25.4959	154.501	5.62629	0.0364158	177.522	21.984	0.123838	31.6095	16.9179	0.535215
Tb927.5.3510	244.463	284.563	142.435	141.42	161.382	186.825	198.073	161.382	34.6392	42.4142	48.8094	148.412	11.2433	0.0757571	182.093	18.798	0.103233	41.9542	7.0963	0.169144
Tb927.6.2880	182.739	178.628	204.105	204.164	212.648	220.859	197.872	212.648	36.1503	63.233	51.2579	206.972	4.91551	0.0237496	210.46	11.6488	0.0553491	50.2137	13.5715	0.270275
Tb927.8.7290	19.977	20.195	15.7984	16.9183	25.7588	15.1038	12.5772	25.7588	2.51851	3.77179	2.71459	19.4919	5.45616	0.27992	17.8133	6.99605	0.392744	3.00163	0.674146	0.224593
Tb927.10.13260	189.312	209.993	152.324	155.19	186.187	113.697	121.265	186.187	24.1777	41.2308	25.7088	164.567	18.7777	0.114104	140.383	39.8471	0.283845	30.3724	9.43477	0.310636
Tb927.10.12440	88.8722	92.0841	104.867	105.008	113.931	59.1799	86.426	113.931	13.9874	24.2208	15.5956	107.935	5.19311	0.0481132	86.5124	27.3758	0.316438	17.9346	5.50308	0.306841
Tb927.4.1840	188.587	168.486	91.5564	95.1177	103.588	92.0178	95.0685	103.588	11.7789	34.4268	19.1086	96.7539	6.18025	0.063876	96.8913	5.99639	0.0618878	21.7714	11.5564	0.530806
Tb927.7.6640	345.116	409.62	225.221	228.206	230.122	287.272	241.455	230.122	31.2682	69.0016	47.5852	227.85	2.46982	0.0108397	252.949	30.2592	0.119625	49.285	18.924	0.383971
Tb927.8.2640	664.364	683.951	507.199	519.442	511.862	630.735	593.312	511.862	70.3245	175.832	114.652	512.834	6.17955	0.0120498	578.636	60.7799	0.10504	120.269	52.9776	0.440491
Tb927.8.3080	163.188	189.574	194.93	199.299	192.714	188.22	174.971	192.714	30.1834	61.9387	38.2172	195.648	3.35042	0.0171248	185.302	9.22479	0.0497826	43.4464	16.5109	0.380029
Tb927.9.12070	264.098	271.248	221.116	226.266	218.071	84.8445	176.753	218.071	16.9321	53.5446	29.0621	221.818	4.14235	0.0186746	159.89	68.1954	0.426516	33.1796	18.6503	0.562102
Tb927.4.2140	186.708	173.713	184.605	183.843	181.718	147.292	188.187	181.718	30.7258	51.8067	36.0881	183.389	1.49661	0.00816085	172.399	21.9822	0.127508	39.5402	10.9562	0.27709
Tb927.7.2300	312.76	324.685	242.637	239.782	247.998	106.285	179.208	247.998	20.458	57.3534	35.3961	243.472	4.17112	0.0171318	177.83	70.8665	0.398507	37.7359	18.5586	0.491804
Tb927.6.3220	134.162	125.817	116.436	119.287	124.476	130.734	117.499	124.476	20.0706	37.57	31.6702	120.066	4.07629	0.0339504	124.236	6.62071	0.0532913	29.7703	8.90308	0.299059
Tb927.11.4280	234.901	218.75	184.885	177.07	161.532	81.6165	101.021	161.532	12.4376	39.234	21.5038	174.496	11.8874	0.068124	114.723	41.6828	0.363333	24.3918	13.6297	0.558781
Tb927.8.3290	300.765	293.856	264.686	265.127	290.176	236.62	246.23	290.176	47.193	81.3893	50.0869	273.33	14.5907	0.0533814	257.675	28.5535	0.110812	59.5564	18.9632	0.318407
Tb927.7.3270	95.0616	134.127	115.876	109.937	110.768	64.7193	73.109	110.768	15.731	22.6677	14.744	112.194	3.21594	0.0286642	82.8654	24.5257	0.29597	17.7142	4.31815	0.243768
Tb927.6.1480	362.617	396.976	273.705	269.325	270.693	214.263	264.457	270.693	40.2186	80.206	53.8128	271.241	2.24067	0.00826081	249.804	30.9372	0.123846	58.0791	20.3322	0.350078
Tb927.10.13550	151.236	151.15	147.38	145.777	164.495	86.9367	131.489	164.495	14.6848	41.1939	27.7846	152.551	10.3751	0.0680108	127.64	38.922	0.304936	27.8878	13.2548	0.475291
Tb927.4.5380	422.25	409.307	365.075	342.341	374.532	207.369	226.658	374.532	33.3605	88.4892	59.6145	360.649	16.5456	0.0458772	269.52	91.4534	0.33932	60.4881	27.5747	0.45587
Tb927.10.5260	169.719	180.192	143.274	146.668	165.6	93.5521	126.814	165.6	17.6683	40.2694	27.1459	151.847	12.0301	0.079225	128.655	36.059	0.280276	28.3612	11.3495	0.400175
Tb927.4.4590	49.6011	45.1261	71.7772	74.4786	76.4228	85.3028	74.824	76.4228	8.02048	24.6646	16.3408	74.2262	2.33308	0.0314321	78.8499	5.64527	0.0715952	16.3419	8.32204	0.509244
Tb927.7.3730	71.5417	69.4763	12.6574	14.247	12.302	30.5265	15.2675	12.302	1.12364	2.47755	1.06455	13.0688	1.03571	0.0792505	19.3653	9.77893	0.504972	1.55525	0.799285	0.513928
Tb927.6.870	204.551	186.179	171.855	186.197	185.735	174.93	164.478	185.735	22.5891	66.0433	34.7042	181.262	8.15018	0.0449635	175.047	10.6286	0.0607185	41.1122	22.4246	0.54545
Tb927.7.4020	119.819	114.022	61.0168	60.7405	59.0494	69.4418	48.8962	59.0494	7.74926	21.0407	12.9875	60.2689	1.0651	0.0176724	59.1292	10.273	0.173738	13.9258	6.69521	0.480777
Tb927.9.4630	186.153	172.507	142.31	144.982	172.077	72.331	90.7977	172.077	18.6757	31.6535	19.8538	153.123	16.4687	0.107552	111.735	53.0669	0.474934	23.3943	7.17684	0.306777
Tb927.2.4000	116.703	110.492	125.299	121.704	133.163	52.4649	68.031	133.163	14.6461	22.9266	14.3181	126.722	5.86044	0.0462465	84.5528	42.8107	0.506319	17.2969	4.87817	0.282025
Tb927.10.2040	130.79	119.294	124.459	128.032	131.355	48.0015	76.3037	131.355	14.1424	23.3703	14.531	127.949	3.44849	0.0269521	85.22	42.386	0.497371	17.3479	5.21917	0.300853
Tb927.1.2420	14.5559	10.8571	41.4243	39.0202	34.8974	46.1085	44.4572	34.8974	2.67349	4.47438	3.83236	38.4473	3.30093	0.0858559	41.8211	6.05263	0.144727	3.66008	0.912721	0.249372
Tb927.10.15660	95.5312	112.368	73.3322	75.6235	88.6746	78.9664	69.2753	88.6746	14.2199	22.4089	18.6295	79.2101	8.27619	0.104484	78.9721	9.69966	0.122824	18.4194	4.09854	0.222512
Tb927.9.12510	561.705	579.893	231.876	227.347	230.875	295.003	237.655	230.875	34.3292	95.2192	63.6066	230.033	2.37903	0.0103421	254.511	35.2306	0.138425	64.385	30.4525	0.472975
Tb927.8.4870	397.449	387.057	315.845	296.929	278.928	239.529	347.755	278.928	37.1189	98.7322	72.1762	297.234	18.46	0.0621061	288.738	54.7757	0.189708	69.3424	30.9042	0.445675
Tb927.2.4060	162.975	190.289	112.393	108.506	123.371	132.188	108.352	123.371	20.0318	38.8273	30.0202	114.757	7.70932	0.0671797	121.304	12.052	0.0993537	29.6264	9.4039	0.317416
Tb927.11.3850	392.071	360.651	241.424	245.729	265.321	136.532	156.811	265.321	26.5799	60.4966	36.5671	250.824	12.7374	0.050782	186.221	69.2484	0.371861	41.2145	17.4294	0.422894
Tb927.1.1880	217.997	208.027	215.705	215.581	229.62	196.748	184.891	229.62	38.2038	59.6461	49.9804	220.302	8.06991	0.0366312	203.753	23.1726	0.113729	49.2768	10.7384	0.217921
Tb927.10.1540	136.382	157.584	36.6661	38.575	35.3995	60.0766	38.774	35.3995	3.0997	10.5018	5.96145	36.8802	1.59851	0.0433433	44.75	13.38	0.298994	6.521	3.73266	0.572406
Tb927.6.1730	311.864	352.341	268.418	279.374	265.522	192.325	251.577	265.522	39.2112	74.8442	52.7482	271.105	7.30673	0.0269517	236.474	38.8652	0.164353	55.6012	17.987	0.3235
Tb927.11.10760	184.318	186.045	148.841	149.943	153.147	132.228	149.245	153.147	24.7976	46.3339	31.9364	150.644	2.23671	0.0148477	144.873	11.1233	0.0767797	34.3559	10.9701	0.319307
Tb927.11.14630	149.87	184.302	121.692	126.124	139.439	175.527	122.543	139.439	16.3509	26.5874	16.9263	129.085	9.23679	0.0715559	145.837	27.0652	0.185586	19.9549	5.75116	0.288208
Tb927.8.2770	489.992	498.174	249.23	236.951	242.625	424.023	274.276	242.625	16.041	36.6086	18.5763	242.935	6.14506	0.025295	313.641	96.8945	0.308934	23.7419	11.2147	0.472358
Tb927.2.6130	180.818	162.588	159.446	170.805	172.78	187.563	185.564	172.78	29.2534	65.1928	40.1334	167.677	7.19616	0.0429168	181.969	8.02024	0.0440749	44.8599	18.43	0.410835
Tb927.10.7200	114.697	127.381	116.249	113.34	124.124	66.7916	84.1392	124.124	13.8712	29.3608	17.086	117.904	5.57954	0.0473226	91.6851	29.4018	0.320682	20.106	8.17451	0.406571
Tb927.10.4050	182.781	179.745	67.3611	66.5919	65.2757	90.7426	60.2964	65.2757	7.71051	25.9958	13.0407	66.4096	1.05456	0.0158797	72.1049	16.3316	0.226497	15.5823	9.40386	0.603496
Tb927.8.3180	146.071	139.757	126.232	124.756	135.522	82.1944	80.3728	135.522	17.3583	30.5441	19.428	128.837	5.8366	0.0453022	99.3632	31.3281	0.315289	22.4435	7.09127	0.315962
Tb927.11.6430	388.997	487.675	297.465	309.49	284.15	355.119	401.023	284.15	24.4102	76.5452	57.7516	297.035	12.6754	0.0426731	346.764	58.8827	0.169806	52.9023	26.4036	0.499102
Tb927.11.2230	185.855	129.615	186.565	188.582	229.469	240.067	194.509	229.469	26.8512	65.8954	35.1832	201.539	24.2098	0.120125	221.348	23.8402	0.107704	42.6433	20.5634	0.482218
Tb927.7.4490	248.262	214.014	244.596	243.312	217.268	142.032	176.921	217.268	31.152	56.0592	38.6962	235.059	15.4206	0.0656032	178.74	37.651	0.210646	41.9691	12.7721	0.30432
Tb927.5.3240	158.28	171.3	181.496	178.755	202.154	173.515	184.017	202.154	37.5064	57.5013	40.985	187.468	12.7918	0.0682347	186.562	14.4882	0.0776592	45.3309	10.6824	0.235655
Tb927.10.14920	277.971	317.67	143.834	143.583	170.771	137.588	160.611	170.771	28.1298	52.2504	31.4041	152.73	15.6252	0.102307	156.324	17.0019	0.108761	37.2614	13.0837	0.351131
Tb927.10.15980	14.2144	16.8888	10.2317	11.1305	9.49009	7.35266	7.26382	9.49009	0.891164	1.62705	1.06455	10.2841	0.821437	0.0798747	8.03552	1.26048	0.156863	1.19425	0.384706	0.322131
Tb927.8.5710	127.802	135.066	77.3129	79.0262	93.6456	50.1336	42.1369	93.6456	8.83415	19.1918	12.9875	83.3282	8.97607	0.107719	61.972	27.72	0.447299	13.6711	5.21254	0.381281
Tb927.4.3920	107.654	91.3692	190.95	193.893	213.301	121.847	167.135	213.301	16.4672	62.7153	36.0349	199.381	12.1445	0.060911	167.428	45.7278	0.27312	38.4058	23.215	0.604467
Tb927.9.8820	321.724	339.473	252.34	232.467	249.755	240.625	235.435	249.755	41.5748	82.3138	58.2306	244.854	10.8047	0.044127	241.938	7.24975	0.0299653	60.7064	20.482	0.337395
Tb927.11.8960	242.798	246.719	197.17	197.836	191.961	83.0113	112.085	191.961	19.2956	39.5298	27.3056	195.655	3.21688	0.0164415	129.019	56.4144	0.437256	28.7104	10.19	0.354924
Tb927.2.2580	151.749	134.529	127.974	128.604	134.117	67.0108	86.2914	134.117	11.3527	34.2789	17.6182	130.232	3.37926	0.0259481	95.8063	34.5499	0.360622	21.0833	11.8494	0.562029
Tb927.11.15100	1775.69	1501.81	813.962	773.153	753.583	1065.7	1111.06	753.583	68.9684	233.777	172.669	780.233	30.8057	0.0394827	976.781	194.621	0.199247	158.472	83.3166	0.525751
Tb927.10.12300	14.1717	11.5273	24.9727	27.5717	30.3783	6.67518	7.56647	30.3783	52.5012	55.3936	52.695	27.6409	2.70346	0.0978063	14.8733	13.4351	0.903303	53.5299	1.61686	0.0302048
Tb927.10.11760	307.04	278.799	126.014	124.534	113.429	152.254	126.881	113.429	17.7845	51.4369	24.112	121.326	6.87865	0.0566957	130.855	19.715	0.150663	31.1111	17.8847	0.574864
Tb927.11.7120	137.833	126.845	139.356	132.134	124.928	72.6897	95.8756	124.928	14.5686	32.6889	19.8005	132.139	7.21413	0.0545948	97.831	26.1739	0.267541	22.3527	9.32582	0.417213
Tb927.10.12890	633.972	678.053	518.239	511.715	520.649	352.37	515.226	520.649	76.7176	157.195	102.835	516.868	4.62246	0.00894323	462.749	95.6293	0.206655	112.249	41.0563	0.36576
Tb927.9.10530	173.305	157.584	114.103	115.661	106.399	122.445	98.3305	106.399	12.3213	45.4834	24.6442	112.055	4.95915	0.0442565	109.058	12.275	0.112554	27.483	16.7623	0.609915
Tb927.10.9350	86.2683	78.7696	72.2748	70.2809	92.7418	47.4834	48.9971	92.7418	12.9413	16.0116	12.9875	78.4325	12.4323	0.158509	63.0741	25.7041	0.407522	13.9801	1.75949	0.125857
Tb927.11.16100	213.473	224.156	172.228	175.639	173.784	119.316	128.697	173.784	23.4802	48.6635	28.1572	173.884	1.70749	0.00981972	140.599	29.1192	0.207108	33.4337	13.3951	0.400648
Tb927.11.14210	225.211	233.583	222.142	219.461	204.313	156.279	156.811	204.313	24.8751	64.0095	37.0462	215.305	9.61358	0.0446509	172.468	27.5802	0.159915	41.9769	20.0277	0.477112
Tb927.11.11500	140.394	141.365	59.9595	62.1715	65.3762	66.6721	46.1387	65.3762	10.539	20.56	12.5084	62.5024	2.72347	0.0435738	59.3956	11.4991	0.193602	14.5358	5.3092	0.365251
Tb927.10.10810	71.1575	62.3276	56.1964	59.5002	63.6187	31.9412	31.0057	63.6187	5.50197	13.7559	7.66473	59.7718	3.7186	0.0622132	42.1886	18.565	0.440047	8.97421	4.27996	0.476918
Tb927.11.5490	154.054	142.438	121.287	113.085	123.522	56.0516	62.8186	123.522	14.0262	24.0729	15.702	119.298	5.49517	0.0460625	80.7973	37.1549	0.459853	17.9337	5.38233	0.300124
Tb927.5.3400	763.182	797.838	268.418	257.304	250.458	115.889	218.722	250.458	28.1298	69.4823	36.6204	258.727	9.06415	0.0350337	195.023	70.345	0.360701	44.7442	21.8404	0.488118
Tb927.5.3320	272.763	250.606	217.229	220.924	206.573	145.738	177.863	206.573	26.5799	66.0063	35.2897	214.908	7.45156	0.0346732	176.724	30.4332	0.172207	42.6253	20.7116	0.485898
Tb927.7.5590	177.787	180.147	176.489	169.151	176.947	64.4204	66.9549	176.947	13.4837	33.1326	17.1392	174.196	4.37478	0.0251141	102.774	64.2484	0.625141	21.2518	10.4501	0.491728
Tb927.4.4140	95.5312	110.894	118.644	120.463	150.837	82.2741	102.299	150.837	15.1885	39.6038	22.6216	129.981	18.0845	0.139131	111.803	35.2559	0.315339	25.8046	12.515	0.48499
Tb927.11.3250	3791.45	4098.61	1453.49	1458.31	1191.99	2818.4	2198.41	1191.99	89.5814	160.671	120.187	1367.93	152.39	0.111402	2069.6	820.823	0.39661	123.48	35.6589	0.288784
Tb927.11.5010	56.3882	64.1148	60.3948	63.062	68.2383	70.0595	61.1707	68.2383	11.5464	21.8542	16.0746	63.8984	3.98804	0.0624122	66.4895	4.69532	0.0706175	16.4917	5.16655	0.313281
Tb927.10.14550	247.621	219.643	32.4366	32.3101	27.6669	42.6414	30.7031	27.6669	4.76579	12.7205	8.72927	30.8045	2.71802	0.0882344	33.6705	7.91602	0.235103	8.73854	3.97739	0.455155
Tb927.11.15990	202.033	230.59	160.348	156.272	159.172	114.534	150.96	159.172	30.4158	42.71	30.6057	158.597	2.09818	0.0132296	141.555	23.7587	0.16784	34.5772	7.04387	0.203714
Tb927.9.4450	105.306	91.2351	79.3965	80.4255	85.1597	108.118	92.6473	85.1597	9.60908	27.327	14.9569	81.6606	3.07372	0.0376402	95.3083	11.7081	0.122845	17.2976	9.08794	0.525386
Tb927.2.5200	166.561	214.773	240.242	241.467	236.198	219.384	245.725	236.198	43.2796	75.7316	62.9679	239.302	2.75758	0.0115234	233.769	13.3375	0.0570542	60.6597	16.3487	0.269515
Tb927.11.6400	210.57	196.723	162.152	161.328	161.834	211.035	170.061	161.834	24.7201	47.2213	32.3622	161.771	0.415432	0.00256802	180.977	26.3546	0.145625	34.7679	11.4419	0.329094
Tb927.10.3900	156.359	163.035	102.379	104.753	121.363	115.052	88.9145	121.363	15.8085	41.1939	25.3894	109.498	10.3432	0.0944596	108.443	17.2041	0.158646	27.4639	12.8192	0.466766
Tb927.5.3230	441.202	434.059	242.17	234.217	271.196	122.206	177.325	271.196	30.5708	62.6783	39.4414	249.194	19.4644	0.0781094	190.242	75.3303	0.395971	44.2302	16.5808	0.374874
Tb927.7.4330	122.253	116.658	108.412	107.266	121.513	88.4511	97.8261	121.513	19.8381	32.8737	21.9296	112.397	7.91566	0.0704258	102.597	17.0396	0.166083	24.8805	7.00091	0.281381
Tb927.3.1200	129.296	129.034	106.515	103.132	103.286	117.543	104.855	103.286	27.2386	32.6149	24.3249	104.311	1.91038	0.0183142	108.561	7.81777	0.0720125	28.0595	4.20553	0.149879
Tb927.10.2640	482.053	501.838	436.323	437.999	402.802	345.276	539.002	402.802	63.5439	123.545	106.561	425.708	19.8553	0.0466406	429.027	99.4899	0.231897	97.8832	30.9273	0.315962
Tb927.11.6640	10.9703	10.8571	47.4264	47.1295	59.5516	32.1604	37.2271	59.5516	219.498	183.782	200.614	51.3692	7.08771	0.137976	42.9797	14.5735	0.33908	201.298	17.8675	0.0887614
Tb927.9.3630	108.807	109.196	120.074	115.598	106.952	69.2624	96.2119	106.952	18.5982	27.4749	18.9489	114.208	6.67078	0.0584091	90.8087	19.4169	0.213822	21.674	5.02678	0.231927
Tb927.4.890	37.6917	47.092	51.1273	53.4898	51.9695	15.7016	21.1861	51.9695	140.571	120.697	109.063	52.1955	1.19737	0.02294	29.6191	19.5493	0.660025	123.444	15.933	0.12907
Tb927.3.2600	1177.79	1236.77	662.944	631.701	539.027	565.457	551.613	539.027	111.124	193.434	136.901	611.224	64.4463	0.105438	552.032	13.2201	0.0239481	147.153	42.1016	0.286108
Tb927.10.9190	860.506	860.836	533.602	522.686	573.673	574.763	566.578	573.673	93.8435	209.371	154.572	543.32	26.847	0.0494129	571.671	4.44469	0.00777491	152.596	57.7893	0.378709
Tb927.11.14320	53.016	44.858	99.3623	100.365	90.7835	22.9945	59.8928	90.7835	199.233	198.537	176.874	96.8369	5.26631	0.0543833	57.8903	33.9388	0.586261	191.548	12.7127	0.0663683
Tb927.2.2400	77.4323	74.3464	60.2083	66.5919	68.9914	58.6818	58.884	68.9914	8.52418	23.0375	13.6262	65.2639	4.5397	0.0695592	62.1857	5.89478	0.0947931	15.0626	7.36252	0.488794
Tb927.7.7200	391.345	447.91	267.858	293.24	287.766	242.399	214.518	287.766	40.6448	88.0824	65.3099	282.955	13.3572	0.0472061	248.227	36.9701	0.148936	64.679	23.7251	0.366812
Tb927.4.2510	208.436	193.819	134.536	136.587	154.653	76.7546	85.1144	154.653	16.0022	37.1263	20.2264	141.925	11.0705	0.0780023	105.507	42.7663	0.405339	24.4516	11.1779	0.457144
Tb927.11.10900	179.11	169.603	186.285	176.529	179.759	186.606	209.944	179.759	30.7258	67.1896	55.6757	180.858	4.96979	0.027479	192.103	15.8256	0.0823806	51.1971	18.6399	0.364082
Tb927.9.14190	80.8899	79.5738	107.666	106.439	121.061	114.733	112.892	121.061	22.5116	40.1955	26.0281	111.722	8.11135	0.0726029	116.229	4.2852	0.0368687	29.5784	9.36125	0.31649
Tb927.5.3150	284.417	264.546	150.116	152.646	159.474	123.939	110.706	159.474	20.1481	50.6603	27.7846	154.079	4.84034	0.0314147	131.373	25.2194	0.191968	32.8643	15.8777	0.483129
Tb927.8.3520	79.1825	86.5438	91.2454	85.4183	85.2602	36.8828	64.5672	85.2602	10.1903	19.8204	11.6568	87.3079	3.41082	0.0390666	62.2368	24.2727	0.390006	13.8891	5.18868	0.373578
Tb927.10.5380	415.676	439.778	347.348	336.808	338.63	167.158	269.736	338.63	29.2534	94.2578	66.3212	340.929	5.63359	0.0165243	258.508	86.2857	0.333783	63.2775	32.6089	0.515332
Tb927.10.1890	330.944	329.733	219.219	214.309	197.233	138.266	157.114	197.233	30.4158	54.8019	39.3882	210.254	11.5403	0.0548874	164.204	30.1163	0.183408	41.5353	12.334	0.296952
Tb927.3.2760	175.61	205.882	193.22	200.189	192.162	151.078	168.11	192.162	36.4602	54.9128	39.2285	195.19	4.36137	0.0223442	170.45	20.6415	0.1211	43.5339	9.95121	0.228586
Tb927.11.11810	123.149	133.457	136.122	134.392	137.682	74.6225	105.325	137.682	21.6204	30.9878	23.9523	136.065	1.64539	0.0120926	105.876	31.5332	0.29783	25.5202	4.87657	0.191087
Tb927.6.2760	128.229	111.251	115.192	112.1	119.655	67.0905	69.2416	119.655	13.5225	26.6244	22.1958	115.649	3.79863	0.0328462	85.3292	29.7469	0.348613	20.7809	6.66459	0.320708
Tb927.11.13360	433.817	465.112	176.146	177.356	189.099	126.828	136.297	189.099	21.8529	54.9498	37.5785	180.867	7.15452	0.0395568	150.742	33.5541	0.222593	38.1271	16.5553	0.434213
Tb927.6.4480	601.445	624.036	270.875	246.619	258.743	107.879	190.776	258.743	32.6631	58.4628	42.0495	258.746	12.1279	0.046872	185.799	75.5551	0.406649	44.3918	13.0583	0.294161
Tb927.9.8610	181.671	187.519	130.399	127.396	145.816	66.5326	90.3941	145.816	18.8307	31.6535	20.386	134.537	9.88253	0.0734558	100.914	40.6751	0.403067	23.6234	6.99758	0.296214
Tb927.11.15610	106.16	104.907	123.806	122.276	132.108	106.843	116.389	132.108	26.3475	37.607	26.2943	126.063	5.2904	0.0419662	118.447	12.7577	0.107709	30.0829	6.51609	0.216604
Tb927.11.4690	213.387	187.653	209.392	202.606	202.054	133.783	159.131	202.054	25.7275	59.831	38.6962	204.684	4.08649	0.0199649	164.989	34.5104	0.209168	41.4182	17.2139	0.415611
Tb927.8.3830	90.7504	81.361	91.9917	92.9552	82.6993	48.2406	54.3441	82.6993	11.6239	19.5985	12.5616	89.2154	5.66362	0.0634825	61.7614	18.3878	0.297724	14.5947	4.35875	0.298653
Tb927.8.4530	28.002	22.6524	48.9503	53.9668	61.6605	25.3059	37.8324	61.6605	149.444	135.415	157.393	54.8592	6.4019	0.116697	41.5996	18.4677	0.443941	147.417	11.1285	0.0754898
Tb927.6.4770	377.643	382.902	131.052	133.852	121.865	155.601	134.179	121.865	25.8825	50.2905	37.5785	128.923	6.27075	0.0486395	137.215	17.072	0.124418	37.9172	12.2075	0.321953
Tb927.8.5160	84.2194	85.4268	72.7413	79.535	88.2227	109.533	96.0774	88.2227	11.5076	28.5473	14.5843	80.1663	7.75999	0.0967986	97.9443	10.777	0.110032	18.2131	9.08094	0.498595
Tb927.10.12950	188.544	183.453	180.967	182.603	168.763	103.057	117.936	168.763	29.6022	37.8288	29.3815	177.444	7.56267	0.0426199	129.919	34.453	0.265189	32.2708	4.81466	0.149195
Tb927.3.4510	239.639	257.532	220.463	220.383	207.577	147.99	163.066	207.577	33.0118	58.2779	41.1447	216.141	7.41682	0.0343147	172.877	30.9816	0.179211	44.1448	12.8974	0.292162
Tb927.11.10960	81.018	76.5357	94.6041	93.2732	113.329	41.685	60.5991	113.329	13.0575	19.9313	15.915	100.402	11.2146	0.111697	71.8709	37.1281	0.516595	16.3013	3.45316	0.211834
Tb927.10.2430	92.5432	94.2287	105.458	108.188	149.833	167.577	150.052	149.833	16.5059	46.112	22.4087	121.16	24.8694	0.205261	155.82	10.1819	0.0653439	28.3422	15.6696	0.55287
Tb927.11.1170	86.5671	67.5104	77.7794	79.376	82.4483	94.3492	74.0842	82.4483	12.98	25.9218	16.0214	79.8679	2.37301	0.0297116	83.6272	10.1838	0.121776	18.3077	6.76706	0.369628
Tb927.8.2370	271.269	257.219	195.21	203.91	209.937	144.483	161.216	209.937	24.7201	67.9292	37.4188	203.019	7.40356	0.0364673	171.879	34.0048	0.197842	43.356	22.208	0.512224
Tb927.11.9290	86.9513	94.2287	49.9144	49.8008	53.7772	31.742	28.1809	53.7772	3.95212	14.6064	7.55827	51.1641	2.26367	0.0442433	37.9	13.8648	0.365826	8.70561	5.41904	0.622476
Tb927.10.5140	117.685	117.507	56.5385	58.419	53.0742	41.8643	34.9739	53.0742	6.12191	15.9746	9.84705	56.0106	2.71122	0.0484056	43.3042	9.13563	0.210964	10.6479	4.97494	0.467224
Tb927.8.650	598.329	582.886	284.496	283.795	313.876	183.677	306.358	313.876	39.5987	99.1389	64.884	294.056	17.1684	0.0583848	267.97	73.0969	0.27278	67.8739	29.8825	0.440265
Tb927.9.4900	277.8	251.008	189.488	177.324	189.601	74.0646	120.526	189.601	14.8398	48.1828	27.3056	185.471	7.05571	0.0380421	128.064	58.1359	0.453961	30.1094	16.8474	0.559539
Tb927.8.6690	220.43	220.224	231.068	232.308	235.244	108.018	133.405	235.244	19.8381	59.3872	35.9284	232.873	2.14449	0.00920884	158.889	67.3323	0.423769	38.3846	19.8886	0.518141
Tb927.9.2730	162.676	153.25	121.256	126.887	121.413	77.4918	80.4737	121.413	14.4911	33.9091	21.1845	123.185	3.20678	0.0260321	93.1261	24.5424	0.263539	23.1949	9.86389	0.425261
Tb927.1.3250	302.43	286.216	255.17	241.594	207.376	154.286	152.742	207.376	32.3531	58.7216	43.806	234.713	24.6287	0.104931	171.468	31.1068	0.181414	44.9603	13.2221	0.294083
Tb927.4.3530	88.8295	102.852	103.001	101.987	104.09	64.6197	88.3092	104.09	19.1019	26.8833	17.0327	103.026	1.05169	0.010208	85.6729	19.8666	0.231889	21.006	5.19397	0.247261
Tb927.10.13450	116.234	121.706	74.4206	69.2632	69.9957	37.6799	31.5774	69.9957	6.12191	16.8621	9.84705	71.2265	2.79033	0.0391754	46.4177	20.6459	0.444785	10.9437	5.45344	0.498318
Tb927.6.3530	29.7521	23.546	81.2003	76.0369	78.3811	30.128	41.7669	78.3811	178.543	165.996	159.416	78.5394	2.58533	0.0329176	50.092	25.1808	0.50269	167.985	9.71747	0.0578474
Tb927.9.6410	100.867	106.426	101.166	111.686	110.467	57.7054	72.4364	110.467	11.8176	29.9155	15.8085	107.773	5.75415	0.0533914	80.2028	27.2245	0.339446	19.1805	9.50848	0.495736
Tb927.10.15020	149.358	120.947	102.628	103.036	99.0685	85.1235	88.4773	99.0685	15.2273	35.1294	20.386	101.577	2.18241	0.0214852	90.8898	7.2788	0.0800838	23.5809	10.3286	0.438005
Tb927.10.12870	201.905	192.612	203.98	195.928	196.179	101.303	132.262	196.179	24.8751	47.4432	35.1832	198.696	4.57842	0.0230424	143.248	48.3824	0.337753	35.8338	11.2981	0.315292
Tb927.3.2730	278.184	283.133	237.879	232.817	223.544	148.289	174.5	223.544	34.2517	65.0449	41.4108	231.413	7.26952	0.0314136	182.111	38.2008	0.209767	46.9025	16.1144	0.343572
Tb927.11.5060	151.194	163.884	161.53	152.742	173.834	42.8008	68.6027	173.834	9.8803	15.9007	13.7859	162.702	10.5951	0.0651196	95.0793	69.4133	0.730057	13.189	3.05426	0.231577
Tb927.11.10540	467.966	489.06	335.997	331.433	325.575	385.526	374.961	325.575	65.4425	135.969	109.488	331.002	5.22415	0.0157829	362.021	32.0018	0.0883977	103.633	35.6261	0.343771
Tb927.4.960	218.253	220.582	269.071	264.968	252.215	147.233	212.601	252.215	40.4899	69.8151	45.19	262.085	8.79003	0.0335388	204.016	53.0154	0.259858	51.8316	15.7504	0.303877
Tb927.3.5160	121.996	112.726	158.42	164.095	169.265	125.334	155.029	169.265	24.1777	55.2456	38.4833	163.927	5.42454	0.0330913	149.876	22.4143	0.149552	39.3022	15.5502	0.395656
Tb927.8.1360	726.558	768.886	312.455	306.469	247.144	421.991	291.561	247.144	42.1172	71.2203	52.695	288.689	36.1035	0.12506	320.232	90.881	0.283797	55.3442	14.7313	0.266176
Tb927.9.2050	68.8525	87.4374	61.7321	63.4436	66.4306	59.2596	48.3246	66.4306	12.1663	20.6709	11.5503	63.8688	2.37793	0.0372316	58.0049	9.11801	0.157194	14.7958	5.09725	0.344506
Tb927.8.610	121.185	116.211	119.235	119.35	122.668	96.7403	98.2633	122.668	16.9709	39.6038	26.8265	120.418	1.94981	0.016192	105.891	14.5498	0.137404	27.8004	11.3479	0.40819
Tb927.7.7170	119.008	127.291	103.592	104.817	115.187	68.1067	86.7959	115.187	14.8398	34.0571	17.6182	107.865	6.37008	0.0590559	90.0297	23.7059	0.263312	22.1717	10.3863	0.46845
Tb927.8.6830	284.331	282.373	191.914	192.398	164.344	153.788	143.83	164.344	26.1537	60.6075	39.122	182.885	16.0589	0.0878083	153.988	10.2584	0.0666186	41.9611	17.4015	0.414704
Tb927.10.11440	245.999	314.498	104.089	109.237	113.078	147.113	102.702	113.078	12.2051	31.5795	19.0021	108.802	4.50998	0.0414515	120.964	23.232	0.192057	20.9289	9.82987	0.469679
Tb927.4.2460	98.818	82.2099	68.9472	70.8215	81.5445	108.437	72.47	81.5445	6.39314	17.3059	10.539	73.771	6.79691	0.0921351	87.4837	18.7045	0.213805	11.4127	5.50857	0.482672
Tb927.3.3550	148.419	134.038	121.692	119.477	113.63	67.0706	69.6116	113.63	12.5538	31.7274	18.044	118.266	4.16502	0.0352172	83.4374	26.1784	0.313749	20.7751	9.87425	0.475293
Tb927.2.2240	162.89	146.191	211.289	217.33	234.44	170.705	203.017	234.44	33.0118	78.8378	48.703	221.02	12.0087	0.0543334	202.721	31.8686	0.157204	53.5175	23.2893	0.435171
Tb927.11.5640	108.294	109.777	112.859	122.53	115.438	143.407	123.855	115.438	24.7589	34.9076	26.454	116.942	5.00805	0.0428249	127.566	14.3492	0.112484	28.7068	5.43649	0.18938
Tb927.6.820	161.951	145.833	28.5181	27.3491	25.7588	58.2633	32.7881	25.7588	4.22334	8.94876	4.79045	27.2087	1.38498	0.050902	38.9367	17.1024	0.439235	5.98752	2.58014	0.430919
Tb927.8.4500	170.915	179.79	103.872	101.891	100.173	87.7138	81.5498	100.173	13.3287	34.6117	24.7507	101.979	1.8508	0.0181489	89.8123	9.48737	0.105636	24.2304	10.651	0.439574
Tb927.10.9810	29.0691	21.4907	66.4592	59.8182	71.6527	19.1289	31.9137	71.6527	142.974	128.574	128.065	65.9767	5.93195	0.0899098	40.8984	27.3904	0.669717	133.204	8.46462	0.0635462
Tb927.5.4540	193.581	206.061	259.586	273.968	316.135	254.553	228.642	316.135	48.6266	110.639	52.8547	283.23	29.3904	0.103769	266.444	44.9423	0.168675	70.7068	34.647	0.490009
Tb927.8.2610	98.5192	89.0905	82.8174	82.6834	85.5112	35.2489	28.8871	85.5112	10.1903	13.608	11.3374	83.6707	1.59536	0.0190672	49.8824	31.019	0.621842	11.7119	1.73938	0.148514
Tb927.11.12310	131.345	135.825	164.484	167.307	177.6	134.161	158.593	177.6	27.9748	58.3518	38.5898	169.797	6.90355	0.0406577	156.785	21.776	0.138891	41.6388	15.4163	0.370239
Tb927.7.1420	590.731	578.374	405.224	413.258	408.174	554.638	466.229	408.174	59.2431	140.185	90.2202	408.885	4.06391	0.00993899	476.347	73.754	0.154832	96.5494	40.8404	0.423
Tb927.4.2730	112.349	110	94.8529	96.4533	108.157	115.271	95.1694	108.157	19.9543	42.1183	25.2297	99.821	7.26328	0.072763	106.199	10.1929	0.0959795	29.1008	11.578	0.397858
Tb927.10.3080	58.6078	61.1213	92.1783	83.701	97.06	27.1989	31.9473	97.06	157.852	165.922	163.354	90.9798	6.75966	0.0742985	52.0687	39.0359	0.749699	162.376	4.12273	0.02539
Tb927.4.5000	226.15	215.578	233.711	228.333	207.175	163.213	212.534	207.175	45.1782	64.6751	47.532	223.073	14.0283	0.0628864	194.307	27.0614	0.139271	52.4617	10.6424	0.20286
Tb927.10.6170	199.386	209.278	193.686	192.398	215.109	115.769	130.581	215.109	32.0819	51.7697	33.5864	200.398	12.7564	0.0636554	153.82	53.5921	0.348409	39.146	10.9583	0.279933
Tb927.7.4090	93.9945	77.8314	94.7596	93.4004	91.9384	66.7916	65.2735	91.9384	11.7789	29.2499	16.5537	93.3661	1.41092	0.0151116	74.6678	14.976	0.200568	19.1941	9.02984	0.470448
Tb927.7.2150	162.377	161.739	146.913	148.576	145.013	219.504	183.176	145.013	12.6313	33.5394	19.7473	146.834	1.78287	0.0121421	182.564	37.2494	0.204034	21.9727	10.6302	0.483792
Tb927.3.5020	482.821	484.547	313.636	311.557	269.388	312.558	338.844	269.388	60.7929	117.147	89.3154	298.194	24.9683	0.0837319	306.93	35.0681	0.114255	89.0852	28.1779	0.316303
Tb927.8.5090	569.9	728.854	216.171	204.673	223.645	135.895	119.786	223.645	31.6557	44.6329	32.5751	214.83	9.55667	0.0444849	159.775	55.8961	0.349843	36.2879	7.24156	0.199559
Tb927.8.3980	85.4146	83.3269	133.696	128.445	139.138	56.4102	74.7904	139.138	16.1185	31.6535	16.9263	133.76	5.34644	0.0399705	90.1128	43.4401	0.482064	21.5661	8.74528	0.405511
Tb927.4.2920	218.509	213.299	227.243	229.446	225.101	171.084	190.204	225.101	35.7241	73.5129	50.353	227.263	2.17281	0.00956078	195.463	27.3898	0.140128	53.1967	19.0543	0.358185
Tb927.4.2320	43.6251	33.6435	46.4624	47.1295	51.9695	16.3791	21.4215	51.9695	99.268	93.7031	96.2881	48.5205	3.00554	0.0619438	29.9234	19.2583	0.643586	96.4197	2.78476	0.0288816
Tb927.10.2260	109.959	114.781	122.127	119.891	133.765	54.9357	100.584	133.765	19.0632	31.4686	20.0667	125.261	7.44914	0.0594689	96.4281	39.5786	0.410447	23.5328	6.89086	0.292819
Tb927.7.4650	194.221	168.664	155.092	151.756	161.482	92.775	117.163	161.482	16.0022	47.6281	33.48	156.11	4.94241	0.0316598	123.807	34.8321	0.281343	32.3701	15.8421	0.489406
Tb927.11.1330	43.3263	31.6776	46.8978	50.5641	60.7567	35.229	48.829	60.7567	177.652	169.065	149.036	52.7395	7.18099	0.13616	48.2715	12.773	0.264606	165.251	14.684	0.0888586
Tb927.10.6700	78.6702	82.0759	86.4872	88.821	89.2771	49.9742	61.6415	89.2771	12.3601	21.8172	16.7134	88.1951	1.4966	0.0169692	66.9643	20.1849	0.301428	16.9635	4.73354	0.279042
Tb927.11.12440	60.5287	63.5787	41.4243	41.0873	51.7687	54.4575	48.19	51.7687	10.9265	17.6387	13.0407	44.7601	6.07197	0.135656	51.4721	3.14424	0.0610863	13.8686	3.43184	0.247454
Tb927.9.11850	249.884	244.664	187.684	188.359	197.334	90.0252	138.584	197.334	26.9287	47.5172	33.9058	191.126	5.3868	0.0281846	141.981	53.7348	0.378464	36.1172	10.4709	0.289914
Tb927.10.10090	186.879	199.359	160.379	149.53	152.795	111.067	120.29	152.795	26.8512	45.0396	31.6702	154.235	5.56607	0.0360883	128.051	21.92	0.171182	34.5203	9.42323	0.272976
Tb927.9.11110	610.495	598.39	381.775	354.775	343.652	226.219	231.635	343.652	65.055	87.4538	64.6179	360.067	19.6049	0.0544479	267.168	66.2917	0.248127	72.3756	13.0599	0.180447
Tb927.8.1120	37.0087	36.9051	51.8114	50.8821	57.1414	28.5937	29.4588	57.1414	144.562	129.535	110.553	53.2783	3.37764	0.0633962	38.398	16.238	0.422888	128.217	17.0429	0.132923
Tb927.11.6260	120.631	121.349	77.3751	76.5775	94.5996	60.5349	67.4257	94.5996	15.1498	26.6244	15.3295	82.8507	10.1826	0.122903	74.1867	18.0107	0.242775	19.0346	6.57362	0.345352
Tb927.11.2310	61.297	67.6892	58.7155	61.7263	67.234	53.2221	46.1723	67.234	12.4376	16.9361	15.1165	62.5586	4.31982	0.0690524	55.5428	10.7209	0.193021	14.8301	2.2629	0.152589
Tb927.10.12310	175.695	143.912	186.907	176.911	200.497	68.7045	98.5659	200.497	20.0318	38.4205	22.0361	188.105	11.8387	0.0629368	122.589	69.1024	0.563691	26.8295	10.088	0.376005
Tb927.11.12770	278.227	273.348	242.357	245.22	249.052	170.347	193.231	249.052	33.4768	81.2414	51.6305	245.543	3.35927	0.013681	204.21	40.4851	0.198252	55.4496	24.1102	0.434814
Tb927.8.2880	94.0372	78.8143	42.3262	41.8187	50.7644	16.9968	16.4781	50.7644	3.13845	8.28315	4.36464	44.9698	5.02475	0.111736	28.0798	19.6472	0.699692	5.26208	2.6872	0.510672
Tb927.10.14410	163.402	157.897	203.545	205.277	199.894	125.972	173.289	199.894	34.2905	60.3487	38.4301	202.906	2.74785	0.0135425	166.385	37.4419	0.225032	44.3564	14.0035	0.315704
Tb927.11.11650	147.352	140.829	185.912	176.942	164.595	61.7902	95.0349	164.595	17.5133	38.4575	23.2071	175.816	10.7027	0.0608742	107.14	52.4607	0.489645	26.3926	10.8294	0.410318
Tb927.9.6460	424.427	452.155	359.881	351.722	330.044	249.711	299.162	330.044	53.5474	110.38	82.7684	347.216	15.4205	0.0444119	292.972	40.5224	0.138315	82.232	28.4203	0.345611
Tb927.11.6570	358.818	345.728	172.383	172.713	174.588	176.822	134.818	174.588	31.152	65.5256	43.5399	173.228	1.18889	0.00686315	162.076	23.6327	0.145812	46.7392	17.4087	0.372465
Tb927.2.2720	172.964	154.546	112.237	113.88	104.542	148.787	117.835	104.542	15.3048	34.5747	18.4166	110.22	4.98562	0.0452334	123.721	22.7022	0.183495	22.7654	10.3449	0.454413
Tb927.9.7030	182.525	171.658	117.307	116.488	125.028	81.1981	94.7323	125.028	16.5059	41.7485	20.4925	119.608	4.71211	0.0393964	100.319	22.4429	0.223714	26.249	13.5702	0.51698
Tb927.7.3870	67.145	76.0442	77.0019	72.0935	76.9752	40.071	56.8326	76.9752	209.889	183.45	182.516	75.3569	2.82615	0.0375035	57.9596	18.4779	0.318806	191.951	15.541	0.0809632
Tb927.1.1500	154.139	131.938	26.7765	24.646	25.3571	49.3764	27.0375	25.3571	3.0997	9.76228	5.05659	25.5932	1.08469	0.042382	33.9237	13.4088	0.395263	5.97286	3.42449	0.573342
Tb927.11.15430	163.231	193.283	118.582	116.361	133.715	46.9454	51.1494	133.715	12.7088	23.888	11.4439	122.886	9.44372	0.0768496	77.2699	48.9279	0.633209	16.0136	6.84875	0.427684
Tb927.11.16870	60.0165	47.6281	70.0356	71.1713	77.4271	38.0385	49.737	77.4271	190.322	163.222	196.196	72.878	3.98032	0.0546162	55.0675	20.2281	0.367332	183.247	17.5884	0.0959823
Tb927.11.15070	134.503	153.92	161.685	157.766	169.416	67.1702	104.283	169.416	24.3714	33.4284	29.4347	162.956	5.92771	0.0363762	113.623	51.7587	0.45553	29.0782	4.53902	0.156097
Tb927.4.4220	64.84	54.7322	66.9568	68.6908	71.6025	54.6568	59.6911	71.6025	11.7401	23.4073	14.052	69.0834	2.34758	0.0339818	61.9834	8.70233	0.140398	16.3998	6.17777	0.376698
Tb927.4.2810	48.6193	50.8451	49.6034	47.8292	61.7609	45.172	55.5211	61.7609	7.90424	19.9683	15.223	53.0645	7.58338	0.142909	54.1513	8.37883	0.15473	14.3652	6.07761	0.423079
Tb927.6.3710	112.093	137.657	92.2094	91.3651	95.0515	88.0725	64.8027	95.0515	15.266	34.094	19.6941	92.8754	1.93131	0.0207947	82.6422	15.8387	0.191654	23.0181	9.84428	0.427677
Tb927.10.6820	41.1066	41.1496	81.3558	77.7542	79.6364	24.5686	56.1601	79.6364	178.039	159.377	155.903	79.5821	1.80142	0.0226359	53.455	27.6334	0.516946	164.439	11.905	0.0723977
Tb927.4.4060	107.184	117.462	98.2116	93.305	112.174	68.844	56.5636	112.174	12.3213	31.6535	18.3634	101.23	9.7899	0.0967093	79.1938	29.2141	0.368894	20.7794	9.88993	0.475949
Tb927.8.4770	44.2227	40.8816	73.2078	75.2419	78.6824	38.1581	49.2998	78.6824	202.411	169.989	167.134	75.7107	2.76725	0.0365504	55.3801	20.9352	0.378027	179.845	19.5948	0.108954
Tb927.4.3120	110.727	121.885	101.384	108.093	107.454	112.123	91.7729	107.454	23.519	36.9783	30.0202	105.643	3.7028	0.0350499	103.783	10.6601	0.102715	30.1725	6.73097	0.223083
Tb927.9.10010	261.494	292.203	196.952	201.429	242.073	240.685	224.472	242.073	52.9662	89.3397	64.5115	213.485	24.8589	0.116444	235.743	9.78572	0.0415101	68.9391	18.5866	0.269609
Tb927.4.760	378.411	402.829	287.637	292.381	292.988	353.964	387.336	292.988	69.937	111.046	86.0685	291.002	2.92959	0.0100673	344.763	47.8426	0.13877	89.0172	20.7125	0.23268
Tb927.7.5710	31.2461	27.5225	49.6656	47.9882	57.6937	12.4338	16.8144	57.6937	98.6868	91.8912	95.4365	51.7825	5.18752	0.100179	28.9806	24.9625	0.861353	95.3381	3.39887	0.0356506
Tb927.4.4050	312.248	330.582	281.355	272.696	302.779	265.074	286.215	302.779	57.6157	111.859	76.1682	285.61	15.4862	0.0542215	284.689	18.8986	0.0663832	81.8811	27.5694	0.336701
Tb927.11.2480	27.9166	35.4307	37.4747	33.932	38.6633	36.3648	31.3084	38.6633	7.47803	12.7575	7.39859	36.69	2.46134	0.0670847	35.4455	3.76265	0.106153	9.21138	3.07131	0.333425
Tb927.6.1110	126.052	129.391	160.877	145.555	150.235	92.4761	119.584	150.235	20.5355	46.4448	30.7121	152.222	7.85202	0.0515827	120.765	28.8974	0.239286	32.5642	13.0535	0.400856
Tb927.3.2040	149.23	136.853	126.605	124.375	110.617	54.2981	53.4698	110.617	12.825	26.1067	17.2456	120.532	8.65893	0.0718389	72.795	32.7576	0.449998	18.7258	6.76343	0.361183
Tb927.10.9970	199.813	189.396	166.661	164.699	180.663	83.8681	113.531	180.663	28.2848	40.5652	29.754	170.674	8.70597	0.0510092	126.021	49.5915	0.393519	32.868	6.70634	0.204039
Tb927.8.2530	25.3555	20.2397	38.1277	36.5079	40.1195	23.0742	23.8092	40.1195	107.715	98.6582	88.1444	38.2517	1.80898	0.0472915	29.0009	9.63594	0.332263	98.1724	9.79419	0.0997652
Tb927.8.4360	201.179	209.457	60.5814	68.8498	71.4518	126.011	98.0951	71.4518	13.5612	23.2594	10.4858	66.961	5.676	0.0847657	98.5195	27.2823	0.276923	15.7688	6.66681	0.422785
Tb927.11.15380	8.02496	4.73601	7.55713	7.21889	9.69094	9.80354	6.92753	9.69094	1.12364	1.81194	1.43714	8.15565	1.34031	0.164341	8.80734	1.62894	0.184952	1.45757	0.344603	0.236423
Tb927.3.2050	374.612	389.916	189.581	192.907	160.729	246.224	210.516	160.729	31.4232	59.9049	45.4029	181.072	17.6962	0.0977298	205.823	42.9405	0.208628	45.577	14.2416	0.312474
Tb927.11.16340	351.092	424.722	305.831	304.815	316.738	100.148	155.499	316.738	31.617	62.5674	33.0541	309.128	6.60996	0.0213826	190.795	112.526	0.589776	42.4128	17.4691	0.411883
Tb927.1.4480	257.738	282.016	210.356	213.673	204.614	150.142	193.971	204.614	38.0101	68.0032	48.1175	209.548	4.58303	0.0218711	182.909	28.872	0.157849	51.3769	15.2599	0.297018
Tb927.10.15240	194.264	182.247	193.344	191.348	185.283	85.1633	95.2367	185.283	26.425	38.5314	31.2976	189.992	4.19857	0.0220987	121.894	55.1266	0.452249	32.0847	6.09149	0.189857
Tb927.11.5750	141.589	158.343	161.157	156.812	161.08	124.696	142.519	161.08	26.9674	55.0977	38.5365	159.683	2.48654	0.0155717	142.765	18.1933	0.127435	40.2006	14.1388	0.351706
Tb927.9.12090	274.129	281.078	181.651	173.253	216.615	70.8366	100.584	216.615	25.9988	44.3001	25.3894	190.507	22.9972	0.120716	129.345	77.0276	0.59552	31.8961	10.7465	0.336922
Tb927.7.530	169.293	158.835	226.963	234.694	227.963	107.799	132.161	227.963	24.8364	62.1236	35.13	229.873	4.20452	0.0182906	155.974	63.5228	0.407264	40.6967	19.2568	0.47318
Tb927.9.15330	101.507	113.664	87.1714	84.6233	95.2022	46.2281	38.2695	95.2022	15.4598	17.4168	12.881	88.9989	5.52117	0.0620364	59.8999	30.8305	0.5147	15.2525	2.27499	0.149155
Tb927.5.2020	49.0035	48.5664	51.5004	46.8433	63.0162	19.5473	27.4747	63.0162	5.85069	7.5066	5.00336	53.7867	8.3253	0.154784	36.6794	23.1502	0.631149	6.12022	1.2732	0.208032
Tb927.7.2170	540.788	587.488	299.051	276.417	309.759	85.7212	138.651	309.759	23.9839	66.9308	41.1447	295.075	17.0226	0.057689	178.044	117.098	0.657694	44.0198	21.6173	0.491081
Tb927.2.4780	168.866	159.416	138.019	135.378	116.793	98.7528	105.527	116.793	25.5725	39.308	25.4426	130.063	11.5678	0.0889395	107.024	9.11302	0.085149	30.1077	7.96792	0.264647
Tb927.10.15310	106.715	104.46	36.5417	34.6634	33.5919	54.1985	37.9669	33.5919	9.06663	11.7221	8.94218	34.9323	1.49316	0.0427445	41.9191	10.8569	0.258997	9.91031	1.57031	0.158453
Tb927.11.2210	363.428	326.65	175.524	168.229	177.148	95.744	120.29	177.148	20.8068	54.0623	29.967	173.634	4.75078	0.0273609	131.061	41.7573	0.31861	34.9453	17.1777	0.491558
Tb927.7.5410	246.853	265.127	217.975	222.355	230.423	150.162	165.689	230.423	36.6152	69.2974	45.7222	223.584	6.31462	0.0282427	182.091	42.5707	0.233788	50.545	16.8664	0.333691
Tb927.7.6760	139.37	123.896	114.321	110.987	117.597	76.4955	73.1426	117.597	21.6979	30.0264	20.9715	114.301	3.30516	0.0289162	89.0783	24.7546	0.277897	24.232	5.03127	0.20763
Tb927.5.2800	176.805	182.158	179.941	161.201	155.607	71.3945	97.1872	155.607	23.209	36.4606	25.2297	165.583	12.7448	0.076969	108.063	43.147	0.399276	28.2998	7.13935	0.252276
Tb927.3.930	3679.15	3988.97	1097.12	1122.36	847.078	2250.43	1641.96	847.078	91.0538	196.54	151.485	1022.19	152.173	0.14887	1579.82	703.737	0.445453	146.359	52.9295	0.36164
Tb927.10.15220	38.0759	40.1667	89.6904	88.9482	99.7715	32.26	52.0573	99.7715	202.604	175.832	201.199	92.8034	6.04595	0.065148	61.3629	34.7044	0.565559	193.212	15.0677	0.0779855
Tb927.5.3850	169.463	190.513	250.101	230.114	245.889	138.903	206.077	245.889	41.381	69.7411	51.2046	242.035	10.5359	0.0435306	196.956	54.0726	0.274541	54.1089	14.4014	0.266156
Tb927.4.1510	272.721	300.156	166.817	166.734	211.443	144.144	148.269	211.443	39.6762	60.8294	40.0269	181.665	25.789	0.141959	167.952	37.7208	0.224592	46.8442	12.1128	0.258577
Tb927.10.15530	166.433	196.187	138.423	129.113	148.879	141.175	140.972	148.879	29.6022	56.1701	40.293	138.805	9.88835	0.0712391	143.675	4.50764	0.0313738	42.0218	13.3681	0.318122
Tb927.6.410	110.813	113.128	54.8903	56.5109	72.0544	52.8833	37.3952	72.0544	7.71051	23.7031	12.3487	61.1519	9.47657	0.154968	54.111	17.3622	0.320862	14.5875	8.22799	0.564046
Tb927.11.430	35.3867	36.4136	59.6174	64.2704	57.7439	27.0793	39.7828	57.7439	135.418	126.392	142.436	60.5439	3.36045	0.0555044	41.5354	15.4072	0.370943	134.749	8.04303	0.059689
Tb927.9.15460	507.835	537.135	266.552	284.876	284.602	360.559	281.473	284.602	62.3815	125.172	76.3279	278.677	10.5012	0.0376822	308.878	44.7845	0.144991	87.9604	32.9718	0.374848
Tb927.10.15550	210.143	210.842	194.277	195.355	209.636	125.254	142.485	209.636	29.2922	61.7908	40.506	199.756	8.57283	0.0429165	159.125	44.5838	0.280181	43.863	16.5073	0.376339
Tb927.11.4520	248.091	228.981	182.118	177.165	164.696	135.576	137.979	164.696	34.6779	56.318	34.1719	174.659	8.9771	0.0513978	146.083	16.1634	0.110645	41.7226	12.6425	0.303014
Tb927.8.6350	60.486	54.6428	44.783	48.338	53.6265	56.1313	37.0589	53.6265	6.50937	20.1902	8.67605	48.9158	4.45	0.0909725	48.9389	10.3643	0.211781	11.7919	7.35339	0.623598
Tb927.8.1300	112.819	117.551	110.154	110.446	94.9511	69.1827	77.5816	94.9511	16.6609	30.2483	20.2796	105.184	8.86279	0.0842602	80.5718	13.1419	0.163107	22.3963	7.03665	0.314189
Tb927.10.9000	240.621	217.186	169.989	167.752	171.274	95.0665	86.9976	171.274	22.1629	45.3354	28.3701	169.671	1.78216	0.0105036	117.779	46.5028	0.39483	31.9562	11.9953	0.375367
Tb927.8.2780	195.715	158.075	33.0275	33.6458	29.0728	66.4927	32.9898	29.0728	2.75099	8.57897	3.83236	31.9153	2.48105	0.0777383	42.8518	20.5671	0.479959	5.05411	3.10014	0.61339
Tb927.4.1050	62.2788	60.2277	80.485	73.143	82.5989	47.8421	54.8485	82.5989	13.7162	20.3751	15.2762	78.7423	4.963	0.0630284	61.7632	18.3812	0.297608	16.4558	3.48264	0.211636
Tb927.4.2220	175.695	150.793	125.392	118.746	107.203	93.592	105.023	107.203	17.6296	45.4094	23.7926	117.114	9.20397	0.07859	101.939	7.31061	0.0717154	28.9438	14.5887	0.504036
Tb927.6.4100	166.817	174.517	234.489	230.21	236.348	136.771	158.593	236.348	33.8255	62.7892	53.0676	233.682	3.14786	0.0134707	177.238	52.3412	0.295317	49.8941	14.7403	0.295432
Tb927.6.3430	81.7436	78.9037	68.6673	76.2913	72.6067	68.2064	50.9812	72.6067	12.825	26.4395	15.1165	72.5218	3.81274	0.0525737	63.9314	11.429	0.178769	18.127	7.28943	0.402131
Tb927.3.4630	498.785	507.244	317.866	317.313	291.983	233.95	244.986	291.983	63.3502	94.8125	67.0664	309.054	14.7864	0.0478439	256.973	30.8179	0.119927	75.0763	17.1927	0.229003
Tb927.10.10030	28.0447	28.9075	49.6967	47.1931	59.903	26.621	42.4395	59.903	144.872	129.942	131.897	52.2643	6.73275	0.128821	42.9879	16.6478	0.387267	135.57	8.11476	0.0598564
Tb927.11.10120	225.04	246.585	308.909	305.769	274.811	230.622	301.247	274.811	53.6636	106.017	78.5102	296.497	18.8459	0.0635619	268.893	35.682	0.1327	79.3969	26.1879	0.329835
Tb927.5.3670	267.897	276.967	193.842	194.783	217.72	165.843	175.811	217.72	41.0711	72.0708	48.3304	202.115	13.5224	0.0669044	186.458	27.5283	0.147638	53.8241	16.2136	0.301234
Tb927.10.8820	120.502	154.635	143.057	148.766	156.16	182.222	153.011	156.16	33.7093	52.1025	38.3769	149.328	6.56943	0.0439934	163.798	16.0338	0.0978876	41.3962	9.56112	0.230966
Tb927.9.2590	242.67	257.219	182.802	182.253	213.853	100.666	130.715	213.853	24.4102	58.9065	36.8333	192.969	18.0881	0.0937355	148.411	58.6322	0.395065	40.05	17.4717	0.436247
Tb927.11.5910	206.643	206.91	172.166	156.908	168.914	102.698	107.545	168.914	24.7589	48.7005	32.5219	165.996	8.03669	0.048415	126.385	36.91	0.292043	35.3271	12.2148	0.345764
Tb927.11.12510	124.43	116.792	167.345	169.278	157.063	84.3065	133.91	157.063	21.5042	50.8822	29.8605	164.562	6.56576	0.0398983	125.093	37.1711	0.297147	34.0823	15.1372	0.444137
Tb927.11.1260	288.13	259.497	378.354	357.256	435.038	152.294	230.323	435.038	30.1446	100.544	49.4481	390.216	40.2248	0.103083	272.552	146.026	0.535772	60.0456	36.3765	0.605815
Tb927.10.4200	128.741	106.471	117.618	111.782	119.856	85.0438	99.6421	119.856	16.1185	39.8627	31.8299	116.418	4.16878	0.0358086	101.514	17.4816	0.172209	29.2703	12.0773	0.412611
Tb927.11.15400	209.716	293.945	169.802	166.289	181.316	82.7124	85.3498	181.316	17.4746	34.6117	19.5876	172.469	7.86042	0.0455758	116.459	56.1829	0.482425	23.8913	9.34407	0.391108
Tb927.11.830	180.476	184.794	196.983	190.267	181.015	161.081	142.283	181.015	35.2204	65.0079	43.8593	189.422	8.01768	0.0423272	161.46	19.3684	0.119958	48.0292	15.3253	0.319084
Tb927.9.14990	18.8245	14.208	25.5636	25.2502	27.7171	19.4477	13.7878	27.7171	72.7268	68.373	72.0697	26.177	1.34294	0.0513024	20.3175	7.00526	0.344789	71.0565	2.34711	0.0330316
Tb927.9.11890	98.3485	94.8095	123.495	128.636	130.3	103.754	107.948	130.3	25.65	42.5251	31.2444	127.477	3.54748	0.0278283	114.001	14.2707	0.12518	33.1398	8.59572	0.259377
Tb927.10.540	593.975	552.236	326.823	325.518	332.404	285.12	386.025	332.404	63.8151	128.5	114.226	328.248	3.65773	0.0111432	334.516	50.4856	0.150921	102.18	33.983	0.332579
Tb927.11.14240	93.0554	79.4398	125.144	129.368	140.393	105.986	122.678	140.393	24.5651	49.0333	32.8412	131.635	7.87346	0.0598129	123.019	17.2061	0.139866	35.4799	12.4457	0.350781
Tb927.11.11900	369.276	387.102	252.371	264.46	266.626	301.399	373.246	266.626	53.1211	114.226	76.3279	261.152	7.68169	0.0294146	313.757	54.3734	0.173298	81.225	30.8454	0.379753
Tb927.8.3020	131.387	128.185	40.3669	42.0731	44.1364	71.0956	43.213	44.1364	7.12932	16.0856	8.94218	42.1922	1.88759	0.044738	52.815	15.8382	0.299881	10.719	4.73514	0.441751
Tb927.11.1340	99.4156	78.5015	96.5011	99.9515	112.274	66.9909	65.1053	112.274	9.18287	40.4173	16.0746	102.909	8.29205	0.0805765	81.4568	26.7053	0.327847	21.8916	16.4096	0.749585
Tb927.9.10100	523.671	610.096	111.802	107.934	136.075	263.48	131.724	136.075	19.0244	31.0248	18.257	118.603	15.2538	0.128611	177.093	74.8452	0.422632	22.7687	7.16028	0.314478
Tb927.11.16690	183.037	206.195	122.407	119.955	145.464	57.9645	69.4098	145.464	27.7036	26.4395	16.9263	129.275	14.0738	0.108867	90.9462	47.5597	0.522943	23.6898	5.89138	0.248689
Tb927.9.4530	137.79	147.889	165.977	163.713	178.353	97.9159	125.637	178.353	25.2238	51.9546	35.1832	169.348	7.88078	0.0465361	133.969	40.8609	0.305003	37.4539	13.5093	0.36069
Tb927.7.6090	660.053	730.775	676.69	626.295	688.81	476.329	665.177	688.81	142.974	217.728	184.539	663.931	33.1528	0.0499341	610.105	116.455	0.190877	181.747	37.4555	0.206086
Tb927.11.6870	366.587	363.824	135.126	137.89	138.385	174.77	165.05	138.385	39.3662	64.934	45.6158	137.134	1.75589	0.0128042	159.402	18.8389	0.118185	49.972	13.3289	0.266728
Tb927.9.11370	24.8859	22.6524	43.3213	37.6845	43.785	24.7679	29.257	43.785	124.569	101.099	108.424	41.5969	3.39616	0.0816445	32.6033	9.94034	0.304887	111.364	12.0083	0.107829
Tb927.10.12490	174.415	181.175	152.822	147.113	128.242	107.62	115.347	128.242	21.9304	48.3307	34.0122	142.726	12.864	0.0901313	117.069	10.4183	0.0889928	34.7578	13.2159	0.380229
Tb927.10.12340	49.473	45.1708	57.627	56.8289	62.012	28.8926	28.988	62.012	8.8729	13.0903	8.62282	58.8226	2.79072	0.0474429	39.9642	19.094	0.477778	10.1953	2.51025	0.246215
Tb927.7.4800	12.4643	12.823	19.6548	20.9253	23.901	15.8809	15.1666	23.901	67.4185	56.6508	66.8535	21.4937	2.17942	0.101398	18.3162	4.84975	0.26478	63.6409	6.06021	0.095225
Tb927.10.1730	51.0097	57.5469	78.7434	74.2878	78.0296	30.5464	45.6006	78.0296	166.183	152.647	140.201	77.0203	2.39315	0.0310716	51.3922	24.2656	0.472165	153.01	12.9949	0.0849284
Tb927.11.10580	116.063	110.179	78.6812	73.6518	91.2856	23.6321	33.5951	91.2856	8.17546	11.5742	8.03732	81.2062	9.08402	0.111864	49.5043	36.525	0.737814	9.26233	2.00334	0.216289
Tb927.11.1160	126.009	120.366	143.772	143.201	146.87	97.876	103.375	146.87	23.829	44.1152	32.3622	144.615	1.97435	0.0136525	116.04	26.8407	0.231305	33.4354	10.1856	0.304635
Tb927.5.2300	134.205	120.232	90.5301	90.8563	85.0593	77.6512	52.5618	85.0593	13.135	32.0972	17.9376	88.8152	3.25681	0.0366695	71.7574	17.0316	0.237349	21.0566	9.85837	0.468185
Tb927.6.4760	121.314	130.285	126.947	125.234	135.673	79.6837	87.233	135.673	22.9378	36.4606	25.6555	129.285	5.59854	0.0433039	100.863	30.3816	0.301216	28.3513	7.15313	0.252303
Tb927.5.2510	202.673	193.819	160.721	152.201	176.998	61.3917	92.4455	176.998	17.4358	44.1152	24.6442	163.307	12.5989	0.0771487	110.278	59.8305	0.542541	28.7317	13.8014	0.480352
Tb927.8.4900	113.502	109.509	138.796	137.032	133.715	116.088	124.326	133.715	24.3714	47.0734	42.5286	136.514	2.5799	0.0188984	124.71	8.81954	0.0707206	37.9911	12.0119	0.316177
Tb927.11.3780	207.625	186.089	230.042	239.209	228.566	95.3255	150.018	228.566	30.1059	58.6476	40.6656	232.605	5.76656	0.0247911	157.97	66.975	0.423974	43.1397	14.4308	0.334514
Tb927.9.9690	27.9166	24.8417	38.8741	36.6987	35.6004	13.8087	13.8214	35.6004	96.9432	77.5436	75.3698	37.0577	1.66614	0.0449607	21.0768	12.5778	0.596759	83.2855	11.8777	0.142614
Tb927.7.3850	140.01	123.047	118.799	110.478	120.861	34.8305	43.4484	120.861	8.67917	19.4506	9.90027	116.713	5.49699	0.0470985	66.3798	47.3781	0.713742	12.6767	5.89808	0.46527
Tb927.5.1760	275.965	301.63	112.486	114.326	110.216	76.5553	82.4914	110.216	18.9857	31.8753	28.6895	112.342	2.05881	0.0183262	89.7541	17.967	0.20018	26.5168	6.71388	0.253193
Tb927.10.680	33.7646	30.4713	53.9884	55.3343	60.1039	29.7693	34.3686	60.1039	136.348	127.242	121.837	56.4755	3.21352	0.0569011	41.4139	16.3485	0.394759	128.476	7.33368	0.0570821
Tb927.4.2990	192.3	181.889	167.967	162.95	171.926	62.129	101.256	171.926	17.9783	41.7116	30.1799	167.614	4.4986	0.0268389	111.77	55.6487	0.497883	29.9566	11.8682	0.396181
Tb927.9.15290	388.784	359.222	136.775	139.321	135.422	142.271	124.695	135.422	29.1372	60.0528	33.7461	137.173	1.97995	0.014434	134.13	8.85873	0.0660461	40.9787	16.6786	0.407007
Tb927.3.5520	555.43	497.817	405.193	376.241	397.429	259.077	350.345	397.429	59.553	141.183	95.3833	392.954	14.9855	0.0381355	335.617	70.3422	0.209591	98.7065	40.9165	0.414527
Tb927.9.9670	145.388	139.131	173.534	158.307	162.637	61.033	126.007	162.637	441.281	359.319	362.478	164.826	7.84608	0.0476022	116.559	51.4567	0.441465	387.693	46.4362	0.119776
Tb927.7.7260	144.535	132.251	101.259	100.047	97.7128	89.6267	77.6152	97.7128	23.9065	31.5055	24.1652	99.673	1.8026	0.0180852	88.3182	10.1125	0.1145	26.5257	4.31459	0.162657
Tb927.10.1810	27.4044	22.295	34.8623	31.8649	30.0268	16.5385	20.9507	30.0268	81.4834	65.8214	73.081	32.2514	2.44079	0.0756803	22.5054	6.87725	0.305583	73.462	7.83794	0.106694
Tb927.9.15090	152.645	170.809	201.71	198.504	197.334	87.0363	140.434	197.334	461.856	385.166	422.944	199.182	2.26582	0.0113756	141.601	55.1579	0.38953	423.322	38.346	0.0905836
Tb927.4.2410	80.8045	69.655	87.0781	102.337	106.349	115.53	127.957	106.349	13.4837	45.2615	23.9523	98.588	10.1678	0.103134	116.612	10.8447	0.0929977	27.5658	16.1941	0.587472
Tb927.11.12350	67.9134	62.7744	62.7273	61.2811	73.4101	35.4083	30.9385	73.4101	13.0575	13.9778	9.52768	65.8062	6.62478	0.100671	46.5856	23.3379	0.500968	12.1877	2.34912	0.192746
Tb927.11.16310	79.0117	74.257	94.6041	103.354	102.483	115.929	102.131	102.483	14.5299	45.3354	25.9749	100.147	4.8201	0.0481302	106.847	7.86673	0.0736258	28.6134	15.5714	0.544198
Tb927.9.12490	123.149	108.258	100.637	103.513	112.877	76.0173	58.9512	112.877	15.886	33.0586	22.249	105.676	6.3999	0.0605617	82.6151	27.5616	0.333614	23.7312	8.68175	0.365837
Tb927.8.4660	108.721	88.197	97.8695	94.3227	97.9136	56.0516	76.909	97.9136	15.1885	31.2837	16.9795	96.7019	2.06063	0.0213091	76.9581	20.9311	0.27198	21.1506	8.8211	0.417062
Tb927.11.14860	53.4428	57.1002	71.3107	70.8215	82.3981	52.8634	62.2805	82.3981	15.3048	21.2256	19.8005	74.8434	6.54709	0.0874772	65.8473	15.0869	0.22912	18.777	3.09026	0.164577
Tb927.11.4660	105.648	90.3416	90.0014	89.9341	84.0049	104.95	89.7552	84.0049	15.1498	34.2789	21.3441	87.9801	3.44283	0.0391319	92.9033	10.8215	0.116481	23.591	9.76048	0.413738
Tb927.7.4150	165.963	152.178	151.018	153.505	154.452	95.8037	97.3217	154.452	26.0375	44.3001	29.0621	152.992	1.77366	0.0115932	115.859	33.4313	0.288551	33.1332	9.7883	0.295422
Tb927.11.9400	524.013	577.703	449.167	452.437	384.826	281.912	462.261	384.826	75.3615	141.035	128.863	428.81	38.1266	0.0889127	376.333	90.4742	0.24041	115.087	34.9372	0.303573
Tb927.11.2370	167.457	159.237	143.15	140.053	147.975	139.72	157.517	147.975	28.2848	62.7522	45.7755	143.726	3.99236	0.0277776	148.404	8.90613	0.0600127	45.6042	17.2344	0.377912
Tb927.10.11780	363.471	354.843	253.988	244.234	246.391	225.721	224.674	246.391	42.6597	105.24	66.055	248.204	5.12365	0.0206429	232.262	12.2473	0.0527306	71.3184	31.6206	0.443373
Tb927.11.11160	141.034	138.282	108.848	104.976	98.4659	51.4885	52.7635	98.4659	12.0888	28.3624	14.6375	104.097	5.2464	0.0503994	67.5727	26.762	0.396047	18.3629	8.75306	0.476671
Tb927.2.2510	215.479	153.697	189.457	190.649	211.393	70.4779	141.106	211.393	390.834	446.255	347.308	197.166	12.3351	0.062562	140.992	70.4576	0.499726	394.799	49.5924	0.125614
Tb927.3.2490	331.158	349.794	406.655	389.184	379.453	412.984	476.923	379.453	77.6863	158.489	135.57	391.764	13.783	0.035182	423.12	49.5194	0.117034	123.915	41.6431	0.336062
Tb927.6.730	82.5547	76.8931	105.147	104.658	102.885	63.0456	79.8011	102.885	18.9857	31.8753	17.7779	104.23	1.19032	0.0114202	81.9104	20.0031	0.244207	22.8796	7.81387	0.341521
Tb927.9.7180	390.064	372.938	246.928	241.404	221.686	193.221	232.139	221.686	61.5678	72.5885	66.3212	236.673	13.2693	0.0560661	215.682	20.1417	0.0933859	66.8258	5.52763	0.0827169
Tb927.8.2060	438.726	461.939	158.14	159.038	161.834	365.999	222.421	161.834	12.2051	27.1791	16.1279	159.671	1.92631	0.0120643	250.084	104.856	0.419283	18.504	7.76465	0.41962
Tb927.11.15330	106.16	94.0946	64.0957	61.9807	70.9497	49.0177	29.1898	70.9497	7.71051	21.3365	13.4133	65.6754	4.68852	0.0713894	49.7191	20.8888	0.420137	14.1534	6.84308	0.483493
Tb927.5.2110	44.8203	56.9661	75.0115	74.6376	80.4398	37.7795	51.7211	80.4398	188.656	168.621	150.367	76.6963	3.24733	0.0423401	56.6468	21.7525	0.384003	169.215	19.1512	0.113177
Tb927.11.630	412.56	417.215	206.002	189.504	214.707	98.7329	99.9783	214.707	29.4859	50.8082	35.609	203.404	12.8007	0.0629325	137.806	66.6011	0.483296	38.6344	10.9784	0.284161
Tb927.8.5170	169.335	175.054	177.857	178.946	180.462	95.1063	126.074	180.462	26.8512	51.178	36.78	179.088	1.30853	0.00730663	133.881	43.2102	0.322751	38.2697	12.2317	0.319617
Tb927.11.2320	210.826	182.068	154.408	142.279	180.211	99.8686	119.147	180.211	24.5264	52.5092	38.164	158.966	19.3726	0.121866	133.076	41.9433	0.315184	38.3999	13.9929	0.3644
Tb927.7.7250	250.268	225.899	228.86	228.143	209.937	189.296	216.166	209.937	42.9696	83.3122	65.3631	222.313	10.7241	0.0482388	205.133	14.0643	0.0685617	63.8816	20.212	0.316398
Tb927.3.2840	69.1513	65.9467	104.742	109.683	114.885	40.1108	78.9604	114.885	243.908	205.637	226.056	109.77	5.07199	0.0462056	77.9855	37.3968	0.479535	225.2	19.15	0.0850354
Tb927.10.3100	81.957	80.6015	94.7907	87.7716	97.3613	47.7026	60.9017	97.3613	14.7623	25.1453	16.4472	93.3078	4.96384	0.0531985	68.6552	25.7213	0.374644	18.7849	5.57226	0.296634
Tb927.10.5290	30.4351	26.6289	46.991	47.2567	53.6767	19.6669	25.6924	53.6767	115.813	100.618	90.0605	49.3082	3.78563	0.0767748	33.012	18.148	0.54974	102.164	12.9454	0.126713
Tb927.8.5050	118.197	121.572	111.802	116.107	107.906	184.773	141.88	107.906	7.12932	21.5954	11.6035	111.938	4.10205	0.0366457	144.853	38.5197	0.265923	13.4427	7.40632	0.550953
Tb927.11.13700	90.5796	84.4886	109.127	105.58	113.279	85.0039	102.971	113.279	20.8842	37.8288	31.7767	109.329	3.85305	0.0352428	100.418	14.3092	0.142497	30.1633	8.58675	0.284676
Tb927.10.6620	47.0399	44.0985	38.8741	40.324	40.722	40.2703	30.434	40.722	8.33045	13.7929	10.6455	39.9734	0.972569	0.0243304	37.1421	5.81374	0.156527	10.9229	2.74179	0.251012
Tb927.5.2120	101.891	121.081	52.0291	52.3767	47.1492	76.3959	57.068	47.1492	5.81194	16.2335	9.31477	50.5183	2.92296	0.0578595	60.2044	14.8735	0.24705	10.4534	5.30326	0.507324
Tb927.11.10040	13.4034	13.4038	20.9298	19.844	28.2694	11.9954	10.0214	28.2694	58.9718	53.1749	47.7449	23.0144	4.58323	0.199146	16.7621	10.0144	0.597446	53.2972	5.61449	0.105343
Tb927.10.3010	480.174	528.199	436.074	439.271	435.439	371.16	354.817	435.439	105.467	146.915	109.488	436.928	2.05374	0.0047004	387.139	42.6202	0.11009	120.624	22.8576	0.189495
Tb927.11.1430	455.929	445.363	295.443	286.911	271.999	379.947	388.412	271.999	46.418	109.271	82.0232	284.785	11.866	0.0416666	346.786	64.9057	0.187164	79.2374	31.5189	0.397779
Tb927.11.12240	182.098	175.411	163.738	166.48	168.914	108.516	143.931	168.914	30.0671	53.5816	41.6237	166.377	2.58938	0.0155633	140.454	30.3483	0.216073	41.7575	11.7578	0.281574
Tb927.10.13810	19.3794	15.7718	38.9363	37.1121	41.0233	25.1066	26.2977	41.0233	120.772	97.4009	108.956	39.0239	1.95706	0.0501503	30.8092	8.86568	0.287761	109.043	11.6858	0.107167
Tb927.11.15420	140.778	152.044	151.267	138.717	161.583	63.5636	100.382	161.583	330.08	307.549	293.282	150.522	11.4508	0.076074	108.509	49.5123	0.456295	310.304	18.5527	0.0597888
Tb927.9.13330	140.949	138.997	160.504	149.816	173.684	65.2773	97.2544	173.684	19.2956	42.0444	31.3509	161.334	11.9556	0.0741042	112.072	55.7015	0.497016	30.897	11.3812	0.368358
Tb927.10.9830	68.1268	65.6786	79.1166	78.8354	76.8747	42.4222	50.6786	76.8747	186.06	164.665	168.305	78.2756	1.2213	0.0156025	56.6585	17.9879	0.317479	173.01	11.4473	0.0661655
Tb927.9.12790	81.7863	85.7396	80.9826	83.7328	96.9094	95.1661	77.4471	96.9094	16.7384	40.7871	25.4426	87.2083	8.5132	0.0976192	89.8409	10.7687	0.119864	27.656	12.1762	0.440272
Tb927.10.7440	212.107	219.822	185.445	168.865	172.679	123.421	166.328	172.679	30.6096	64.7861	43.6464	175.663	8.6835	0.0494327	154.143	26.7947	0.17383	46.3473	17.2476	0.372138
Tb927.9.5520	209.503	186.268	118.115	121.29	121.061	60.6345	58.3459	121.061	12.7088	35.7211	18.3634	120.156	1.77075	0.0147371	80.0139	35.5665	0.444504	22.2644	11.9919	0.538611
Tb927.2.3910	56.5162	56.6087	78.3702	82.8106	93.0933	38.4968	43.2802	93.0933	13.2125	20.3011	13.0407	84.758	7.55223	0.0891034	58.2901	30.2351	0.518701	15.5181	4.14311	0.266986
Tb927.4.3410	143.339	151.329	125.766	123.961	148.778	49.476	67.7284	148.778	17.1259	32.0232	17.0327	132.835	13.8367	0.104165	88.661	52.8571	0.596171	22.0606	8.62802	0.391105
Tb927.9.5460	178.385	164.152	120.448	121.735	125.781	73.9052	94.1606	125.781	17.5521	42.0814	25.1765	122.655	2.78319	0.0226912	97.949	26.1448	0.266922	28.27	12.5538	0.444069
Tb927.11.620	212.192	190.557	204.385	188.709	186.136	78.9464	101.088	186.136	24.3327	47.9239	29.4347	193.077	9.87715	0.0511566	122.057	56.5879	0.463619	33.8971	12.4126	0.366184
Tb927.7.4220	199.002	260.972	112.455	106.693	117.597	59.8176	62.0115	117.597	19.3344	25.3671	20.2264	112.248	5.45464	0.0485944	79.8086	32.7439	0.41028	21.6426	3.25621	0.150453
Tb927.9.9060	121.442	106.024	141.129	124.788	162.587	35.6674	87.5693	162.587	262.777	251.675	244.1	142.835	18.9569	0.132719	95.2745	63.8096	0.669745	252.851	9.39388	0.0371519
Tb927.10.8580	33.7646	36.9498	45.0007	41.8187	50.413	26.342	23.9437	50.413	122.787	99.2129	105.23	45.7441	4.34509	0.0949868	33.5662	14.6389	0.43612	109.077	12.2487	0.112294
Tb927.11.10590	101.251	95.0776	109.843	101.732	116.341	49.3365	57.6397	116.341	17.4746	25.552	18.3102	109.306	7.31935	0.0669623	74.4392	36.5251	0.49067	20.4456	4.442	0.217259
Tb927.9.11120	91.348	90.8777	102.13	97.471	111.22	80.4608	89.9233	111.22	17.707	41.3048	24.2184	103.607	6.99239	0.0674896	93.868	15.7544	0.167835	27.7434	12.1874	0.43929
Tb927.8.6650	39.8687	38.1561	22.3293	24.8686	26.4116	37.7397	34.3014	26.4116	3.29343	10.8716	4.0985	24.5365	2.0613	0.0840096	32.8175	5.80799	0.176978	6.08786	4.16238	0.683719
Tb927.9.2630	294.917	298.949	236.51	250.181	246.943	157.176	164.478	246.943	46.2243	71.2203	53.7595	244.545	7.14393	0.0292132	189.532	49.8531	0.263032	57.068	12.8222	0.224683
Tb927.5.2400	191.703	192.881	142.839	152.233	127.187	184.494	183.949	127.187	18.327	47.5911	33.0009	140.753	12.6524	0.0898908	165.21	32.9299	0.199322	32.973	14.6321	0.44376
Tb927.8.6840	109.703	107.766	92.085	86.8493	102.935	72.9886	61.4734	102.935	17.4358	33.1326	19.2683	93.9564	8.2044	0.0873213	79.1323	21.4026	0.270466	23.2789	8.5826	0.368686
Tb927.10.12720	150.169	138.193	158.171	152.519	152.896	108.337	143.292	152.896	30.1059	52.2134	40.7721	154.529	3.16004	0.0204495	134.842	23.4505	0.173912	41.0305	11.056	0.269459
Tb927.10.1580	18.3977	19.7929	24.755	23.6284	29.0226	19.3281	16.6462	29.0226	75.3228	70.4068	64.1921	25.802	2.84544	0.11028	21.6657	6.51088	0.300516	69.9739	5.57795	0.0797148
Tb927.8.8130	83.8352	90.7884	75.8201	79.7577	80.7913	90.5433	70.9231	80.7913	14.9173	36.8674	23.7926	78.7897	2.62315	0.033293	80.7526	9.81017	0.121484	25.1924	11.0418	0.438298
Tb927.10.11100	103.3	120.366	81.6668	82.1428	80.8415	40.9677	58.2114	80.8415	16.041	18.3413	17.0327	81.5503	0.658396	0.00807349	60.0069	19.9975	0.333253	17.1383	1.15378	0.0673215
Tb927.10.4760	137.534	126.174	174.529	167.561	182.32	66.9112	130.95	182.32	437.097	354.289	385.525	174.804	7.38338	0.0422382	126.727	57.8203	0.456258	392.304	41.8178	0.106595
Tb927.3.3290	52.0769	45.2155	60.7058	59.3412	59.4009	21.9982	31.7119	59.4009	115.968	103.465	106.348	59.816	0.771206	0.012893	37.7037	19.4079	0.514748	108.594	6.54664	0.0602856
Tb927.11.15690	165.408	174.607	169.336	165.049	168.361	53.0029	85.0135	168.361	27.7811	31.3576	23.4732	167.582	2.24723	0.0134097	102.126	59.5526	0.583129	27.5373	3.94785	0.143364
Tb927.11.5020	328.597	320.574	285.15	269.293	282.092	150.201	197.535	282.092	49.324	80.0951	56.0483	278.845	8.41192	0.030167	209.943	66.8148	0.318252	61.8225	16.1778	0.261681
Tb927.10.7580	146.071	133.859	112.766	111.654	117.245	53.4811	63.0203	117.245	14.4524	32.5779	18.044	113.889	2.95966	0.0259873	77.9156	34.3929	0.441412	21.6914	9.59748	0.442455
Tb927.9.1340	360.27	369.989	220.339	224.326	212.347	250.967	273.772	212.347	59.2818	102.356	82.449	219.004	6.10017	0.0278541	245.695	31.0499	0.126376	81.3623	21.5577	0.264959
Tb927.9.8380	53.2721	43.2049	79.4276	76.3549	80.49	42.5219	54.5795	80.49	199.97	161.336	182.889	78.7575	2.14745	0.0272666	59.1971	19.4007	0.32773	181.398	19.3596	0.106724
Tb927.10.12930	62.0654	63.9808	67.2056	63.857	61.56	28.2151	42.4731	61.56	143.904	119.514	125.67	64.2076	2.83905	0.0442168	44.0828	16.7307	0.379528	129.696	12.6835	0.0977944
Tb927.8.6790	277.203	303.641	258.497	248.241	235.947	149.703	212.265	235.947	37.9326	87.01	55.6225	247.562	11.2907	0.0456076	199.305	44.5584	0.223569	60.1884	24.8553	0.412958
Tb927.9.5490	92.159	89.4927	124.18	130.385	144.561	117.383	139.66	144.561	25.6888	60.0158	37.951	133.042	10.447	0.0785244	133.868	14.4849	0.108202	41.2186	17.3952	0.422024
Tb927.10.440	13.4461	7.68484	27.1808	27.3809	26.2609	12.5732	16.3772	26.2609	69.2783	56.8357	56.9	26.9409	0.597293	0.0221705	18.4038	7.0653	0.383905	61.0047	7.16529	0.117455
Tb927.11.2820	127.29	133.68	36.5106	38.1298	30.1775	64.6197	42.2377	30.1775	4.72705	13.2382	5.74855	34.9393	4.20255	0.120282	45.6783	17.477	0.38261	7.90461	4.64721	0.587912
Tb927.11.12110	227.73	212.986	172.135	164.095	167.708	117.762	135.759	167.708	32.7794	57.7232	37.5785	167.979	4.02681	0.0239721	140.41	25.2959	0.180157	42.6937	13.2353	0.310006
Tb927.4.3450	57.1565	42.6241	64.9353	62.7122	60.6562	40.0909	45.6006	60.6562	190.98	151.5	166.921	62.7679	2.1401	0.0340955	48.7826	10.6455	0.218223	169.8	19.897	0.117179
Tb927.10.3550	118.155	106.024	115.005	113.085	124.325	61.7105	49.1316	124.325	14.8011	33.2435	18.2037	117.472	6.0122	0.0511799	78.3891	40.2759	0.513795	22.0828	9.81408	0.444423
Tb927.9.3370	25.0567	23.5907	42.1085	39.6244	53.3253	25.7044	23.9773	53.3253	104.034	95.552	112.097	45.0194	7.29955	0.162142	34.3357	16.4681	0.479622	103.894	8.27318	0.0796309
Tb927.10.15600	23.4346	20.2844	36.1685	37.2393	44.6386	15.6219	16.7808	44.6386	79.1199	73.2541	67.2793	39.3488	4.61226	0.117215	25.6804	16.4285	0.639727	73.2178	5.9204	0.0808602
Tb927.8.2480	56.8577	46.0644	72.7724	74.6695	84.8083	42.7211	51.183	84.8083	186.021	180.011	152.709	77.4167	6.47118	0.0835889	59.5708	22.262	0.373707	172.913	17.7538	0.102674
Tb927.7.1240	119.265	115.853	158.327	159.643	185.986	149.803	161.317	185.986	29.7959	79.3185	44.5512	167.985	15.603	0.0928832	165.702	18.4856	0.111559	51.2219	25.4263	0.496395
Tb927.10.2870	80.5484	81.1376	106.235	111.654	113.128	95.9034	86.0224	113.128	16.1959	49.3291	24.6975	110.339	3.62967	0.0328956	98.3512	13.7175	0.139475	30.0742	17.2085	0.572203
Tb927.7.3040	124.6	139.757	69.3825	63.7616	67.3344	91.7986	69.4098	67.3344	12.825	28.3624	19.0554	66.8262	2.84473	0.0425691	76.181	13.5651	0.178064	20.0809	7.81929	0.389389
Tb927.9.10660	17.672	15.6824	40.4913	37.8117	41.4752	19.4278	25.1207	41.4752	100.934	84.9392	79.2554	39.9261	1.896	0.0474879	28.6746	11.4453	0.399145	88.3762	11.2406	0.12719
Tb927.10.10880	241.432	252.796	320.416	293.208	298.21	144.443	271.552	298.21	59.0493	83.1643	71.2181	303.945	14.4823	0.0476479	238.068	82.1702	0.345154	71.1439	12.0577	0.169483
Tb927.6.1430	142.998	168.441	174.56	164.858	177.751	65.1577	106.906	177.751	23.0928	44.4849	30.6589	172.39	6.71497	0.0389522	116.605	56.9197	0.488142	32.7455	10.8477	0.331271
Tb927.8.1130	144.535	110.492	80.174	89.9977	101.629	125.274	121.232	101.629	9.68657	43.7824	19.3215	90.6003	10.7403	0.118546	116.045	12.647	0.108983	24.2635	17.5769	0.724419
Tb927.8.5650	205.832	225.318	147.162	144.473	168.211	64.799	93.3199	168.211	26.8124	39.3819	25.0168	153.282	12.9983	0.0847999	108.776	53.4104	0.49101	30.4037	7.82702	0.257436
Tb927.11.12460	140.48	137.612	142.932	139.226	132.058	64.3009	78.086	132.058	28.0136	27.1791	24.8571	138.072	5.52835	0.0400396	91.4816	35.8097	0.391441	26.6833	1.63558	0.0612962
Tb927.11.10170	47.3387	35.2967	77.4373	75.6235	78.582	32.9375	39.9846	78.582	184.742	150.576	150.846	77.2142	1.49179	0.0193201	50.5014	24.5724	0.48657	162.055	19.6485	0.121246
Tb927.10.250	70.9868	76.6697	76.3799	79.5032	92.3401	88.3116	80.1374	92.3401	23.829	31.9493	27.412	82.7411	8.4584	0.102227	86.9297	6.21762	0.0715247	27.7301	4.06949	0.146754
Tb927.6.640	187.434	195.115	45.4983	46.0165	39.5671	87.1559	57.1017	39.5671	8.44669	16.4554	11.3906	43.694	3.58332	0.0820094	61.2749	24.0673	0.392776	12.0976	4.05087	0.33485
Tb927.4.4720	45.7594	42.7134	51.5626	52.4085	56.5388	28.1154	40.1191	56.5388	10.694	14.6064	8.83573	53.5033	2.66262	0.0497655	41.5911	14.2688	0.343072	11.3787	2.94567	0.258875
Tb927.10.12390	70.005	83.3716	157.891	151.438	157.114	68.9835	128.058	157.114	386.417	321.97	335.704	155.481	3.52294	0.0226583	118.052	44.9091	0.380419	348.03	33.9452	0.0975352
Tb927.11.5700	250.182	256.236	253.584	235.648	244.684	142.929	178.771	244.684	39.5987	78.0983	54.1321	244.638	8.96814	0.0366588	188.794	51.6128	0.273381	57.2764	19.4414	0.339432
Tb927.6.2690	191.831	180.37	165.075	160.151	180.713	124.457	172.751	180.713	30.4933	66.9308	51.5772	168.647	10.7362	0.063661	159.307	30.4424	0.191093	49.6671	18.2937	0.368326
Tb927.8.6190	11.5252	9.82945	19.9036	17.4907	18.5283	7.59177	8.6426	18.5283	39.0175	34.6117	34.3848	18.6408	1.21035	0.0649302	11.5875	6.03376	0.520711	36.0047	2.61164	0.0725363
Tb927.10.7290	180.775	124.387	201.741	199.998	201.903	123.959	144.604	201.903	29.9121	73.6239	36.7268	201.214	1.056	0.00524813	156.822	40.3828	0.257508	46.7543	23.5179	0.503011
Tb927.4.4550	332.268	430.664	156.989	156.59	138.184	180.13	148.807	138.184	26.425	52.0655	31.5105	150.588	10.7439	0.0713464	155.707	21.8078	0.140057	36.667	13.5758	0.370244
Tb927.10.1110	118.667	110.269	91.774	94.1954	106.048	163.871	145.276	106.048	9.84155	29.8785	16.7134	97.3392	7.63862	0.0784742	138.398	29.5186	0.213287	18.8111	10.1819	0.541268
Tb927.7.1220	166.646	166.43	181.029	185.974	183.726	126.749	137.878	183.726	29.8346	66.4501	41.6237	183.576	2.47587	0.0134869	149.451	30.2003	0.202075	45.9695	18.6906	0.406586
Tb927.9.14260	110.301	99.2327	103.685	95.9127	115.387	58.084	41.8678	115.387	16.1959	28.6212	16.6601	104.995	9.80322	0.0933684	71.7798	38.6259	0.538117	20.4924	7.04357	0.343716
Tb927.7.3550	2153.25	2568.48	789.736	829.887	754.788	1696.29	1318.72	754.788	67.0698	193.877	128.012	791.47	37.5792	0.0474802	1256.6	473.816	0.377062	129.653	63.4197	0.48915
Tb927.7.5130	29.8802	30.4266	44.4409	41.9777	40.5212	23.672	20.0428	40.5212	95.0446	83.4601	76.7537	42.3133	1.98129	0.0468244	28.0786	10.9273	0.389167	85.0862	9.25323	0.108751
Tb927.7.5210	382.594	346.086	345.14	334.041	351.886	239.908	266.105	351.886	53.5861	133.196	80.2667	343.689	9.01086	0.026218	285.966	58.5719	0.204821	89.0163	40.5197	0.455195
Tb927.11.2880	124.515	122.957	89.6282	87.6762	105.998	55.4139	55.622	105.998	16.2347	29.2868	17.1924	94.434	10.0619	0.10655	72.3446	29.1447	0.40286	20.9046	7.27497	0.348007
Tb927.2.3190	22.8797	25.1991	38.3765	39.4336	45.7432	13.5297	15.5365	45.7432	75.5552	68.4099	64.9905	41.1845	3.98323	0.0967169	24.9365	18.0471	0.723723	69.6519	5.39076	0.0773958
Tb927.10.12910	130.576	126.13	107.479	103.132	110.165	40.0511	45.0626	110.165	13.9874	24.1099	15.702	106.925	3.54943	0.0331954	65.093	39.1142	0.600897	17.9331	5.4175	0.302095
Tb927.10.15540	182.824	157.897	190.048	180.79	204.765	69.4816	113.564	204.765	25.7663	51.215	31.5105	191.868	12.0905	0.0630146	129.27	68.9957	0.533732	36.1639	13.3473	0.369077
Tb927.9.10550	100.227	96.8201	80.9515	81.8565	101.428	63.3046	68.9054	101.428	16.1185	32.6149	21.3441	88.0788	11.57	0.131359	77.8795	20.5854	0.264324	23.3592	8.4308	0.360921
Tb927.9.12650	1493.62	1428.67	908.1	924.559	961.863	1501	1245	961.863	96.0908	337.316	221.798	931.507	27.547	0.0295725	1235.96	269.681	0.218197	218.402	120.649	0.552416
Tb927.4.3020	170.488	164.241	141.688	132.452	142.602	72.5104	71.1921	142.602	20.1868	37.496	27.3588	138.914	5.61488	0.0404197	95.435	40.8535	0.428077	28.3472	8.69684	0.306797
Tb927.2.4520	308.065	334.246	274.638	270.438	254.324	198.203	221.277	254.324	45.1007	100.47	70.4197	266.467	10.7233	0.0402426	224.602	28.208	0.125591	71.9968	27.7184	0.384995
Tb927.11.8850	26.8068	44.1878	41.7353	39.2746	41.5756	19.0093	26.0959	41.5756	87.8766	79.3555	87.5589	40.8618	1.3769	0.0336964	28.8936	11.5404	0.399409	84.9303	4.83053	0.0568764
Tb927.5.4520	163.957	140.248	138.921	126.41	117.998	117.981	125.234	117.998	26.27	49.514	44.2851	127.776	10.5278	0.0823921	120.404	4.18216	0.0347342	40.023	12.1941	0.304676
Tb927.6.2730	211.552	197.885	220.618	215.899	221.134	155.9	191.852	221.134	42.3497	86.1965	47.6384	219.217	2.88518	0.0131613	189.629	32.6737	0.172303	58.7282	23.9348	0.407552
Tb927.10.8320	38.8442	32.5712	64.9664	65.3517	82.147	45.8097	47.2484	82.147	186.641	155.716	181.452	70.8217	9.80989	0.138515	58.4017	20.5766	0.352329	174.603	16.5611	0.0948503
Tb927.11.10400	24.8005	23.0098	44.5031	46.8115	51.4172	26.8003	28.4499	51.4172	109.962	100.544	104.911	47.5773	3.52008	0.0739866	35.5558	13.7611	0.387028	105.139	4.71306	0.0448269
Tb927.11.6230	776.287	773.622	398.382	413.385	421.229	506.198	509.106	421.229	101.128	233.222	154.519	410.999	11.6091	0.028246	478.844	49.9172	0.104245	162.956	66.4503	0.40778
Tb927.10.11250	271.611	241.67	249.354	239.273	252.718	194.895	274.882	252.718	46.6118	98.9171	90.6993	247.115	6.99643	0.0283125	240.831	41.2966	0.171475	78.7427	28.1279	0.357213
Tb927.5.1730	85.2439	85.1141	81.6979	82.429	85.3104	62.1489	66.2823	85.3104	236.817	198.611	213.814	83.1457	1.90994	0.022971	71.2472	12.3532	0.173385	216.414	19.2355	0.0888831
Tb927.11.4180	237.334	244.932	157.3	156.59	161.382	177.321	192.289	161.382	38.9788	78.6529	60.5726	158.424	2.58611	0.016324	176.997	15.4563	0.0873253	59.4014	19.863	0.334386
Tb927.8.2550	243.225	298.547	193.002	211.129	212.849	195.692	256.957	212.849	59.398	91.7802	65.2034	205.66	10.9957	0.0534653	221.833	31.6052	0.142473	72.1272	17.2658	0.239379
Tb927.4.4880	154.011	142.036	192.722	192.589	218.824	166.341	169.657	218.824	34.7167	84.7913	57.4855	201.378	15.1087	0.0750266	184.941	29.3907	0.158919	58.9978	25.0716	0.424958
Tb927.7.790	52.0769	54.062	50.8474	51.0093	52.1704	22.8749	32.0819	52.1704	8.56293	11.4263	9.84705	51.3423	0.721659	0.0140558	35.7091	14.9808	0.419523	9.94543	1.43422	0.144209
Tb927.11.2110	61.8946	56.2066	87.3579	82.3336	80.49	45.2517	56.2946	80.49	194.274	161.706	178.258	83.3938	3.55461	0.0426244	60.6788	18.0236	0.297033	178.079	16.2845	0.0914452
Tb927.10.6050	2487.7	2305.01	865.338	880.419	904.872	1910.48	1153.53	904.872	54.6323	228.822	114.226	883.543	19.9515	0.0225812	1322.96	523.773	0.39591	132.56	88.5304	0.667851
Tb927.2.4410	92.4151	88.2416	89.2861	93.0824	89.6286	37.8592	49.3334	89.6286	175.172	158.896	159.203	90.6657	2.09991	0.0231611	58.9404	27.1889	0.461295	164.424	9.30964	0.0566199
Tb927.5.2820	146.242	132.966	83.2839	84.7187	67.937	112.023	77.6825	67.937	13.7937	20.2641	13.6262	78.6465	9.30244	0.118282	85.881	23.1585	0.269658	15.8947	3.785	0.23813
Tb927.11.6240	82.9815	88.197	86.4561	86.2451	96.5077	90.6031	87.7038	96.5077	17.2808	42.599	28.7427	89.7363	5.86514	0.0653598	91.6049	4.4866	0.0489777	29.5409	12.678	0.429167
Tb927.10.13090	121.442	131.983	174.965	183.43	171.525	219.823	195.114	171.525	31.3845	65.5256	36.993	176.64	6.12687	0.0346857	195.487	24.1512	0.123543	44.6344	18.3084	0.410186
Tb927.4.600	58.7359	56.9214	82.7863	79.5032	99.6208	45.6901	60.4982	99.6208	205.239	184.078	192.363	87.3035	10.7927	0.123623	68.603	27.8639	0.406162	193.894	10.6631	0.0549946
Tb927.11.2590	157.34	146.191	176.644	175.829	199.392	108.536	150.522	199.392	28.0136	69.4083	40.8253	183.955	13.3751	0.0727084	152.817	45.4714	0.297554	46.0824	21.1922	0.459876
Tb927.10.15260	75.6822	71.4422	84.6523	87.39	86.415	59.8973	57.6061	86.415	13.445	29.6566	19.3747	86.1524	1.3876	0.0161063	67.9728	16.0125	0.235572	20.8254	8.20262	0.393875
Tb927.11.15760	112.008	128.274	101.104	95.8173	106.851	59.5984	72.201	106.851	246.891	217.211	224.087	101.258	5.51863	0.054501	79.5502	24.4688	0.307589	229.396	15.5363	0.0677268
Tb927.5.2990	47.0399	45.5729	60.3637	68.2138	56.3882	30.0084	32.7544	56.3882	151.692	116.815	140.68	61.6552	6.01765	0.0976016	39.717	14.5028	0.365154	136.395	17.8289	0.130715
Tb927.11.11430	128.058	116.658	133.105	125.138	119.957	46.248	81.6507	119.957	11.1977	35.7581	25.0168	126.067	6.62314	0.0525368	82.6185	36.8639	0.446194	23.9908	12.3123	0.513208
Tb927.1.1370	119.137	121.662	121.723	115.979	117.446	28.4542	36.8235	117.446	10.7715	13.3122	8.25023	118.383	2.98402	0.0252066	60.9079	49.142	0.806824	10.778	2.53099	0.23483
Tb927.10.8170	339.866	339.161	280.018	258.29	253.32	149.863	217.982	253.32	49.1303	82.9794	62.1695	263.876	14.1985	0.0538076	207.055	52.5871	0.253977	64.7597	17.0726	0.26363
Tb927.11.2270	189.782	195.561	175.773	182.698	176.696	152.672	169.758	176.696	38.8625	72.2187	52.2692	178.389	3.76021	0.0210787	166.376	12.3641	0.0743143	54.4501	16.7847	0.308258
Tb927.9.11130	47.8083	46.0644	65.1219	63.9524	73.0586	26.4018	43.4484	73.0586	144.407	119.847	126.787	67.3777	4.95449	0.0735331	47.6363	23.6086	0.495602	130.347	12.6614	0.0971356
Tb927.3.4990	35.5147	35.0733	59.3997	59.691	63.0162	31.0844	26.0623	63.0162	131.854	111.786	104.325	60.7023	2.00918	0.0330989	40.0543	20.0435	0.500408	115.988	14.2371	0.122747
Tb927.11.11880	257.866	275.046	226.994	229.033	235.947	204.041	198.948	235.947	48.6266	96.9572	63.7663	230.658	4.69241	0.0203436	212.979	20.0533	0.0941566	69.7834	24.7208	0.35425
Tb927.2.3880	190.892	181.085	63.9402	60.0409	55.4844	115.55	70.5532	55.4844	6.35439	18.6371	11.7632	59.8218	4.23215	0.0707459	80.5293	31.2509	0.388069	12.2516	6.15589	0.502457
Tb927.9.6720	55.2783	78.8143	69.4758	63.1256	64.7736	40.6887	46.1723	64.7736	17.9008	13.2013	15.1698	65.7917	3.29527	0.0500864	50.5449	12.6238	0.249754	15.4239	2.36004	0.153012
Tb927.11.9280	58.8213	59.4682	103.903	107.361	116.09	43.0599	75.1267	116.09	16.8934	29.8045	19.9602	109.118	6.2809	0.0575605	78.0923	36.6055	0.468746	22.2194	6.74555	0.303588
Tb927.6.2280	117.344	135.646	97.714	97.948	99.3698	25.1863	42.7085	99.3698	153.435	137.301	137.912	98.3439	0.896073	0.00911163	55.7549	38.7744	0.695443	142.883	9.14401	0.0639967
Tb927.11.15730	100.397	96.9094	52.62	55.2707	56.0869	100.267	67.5938	56.0869	5.88943	13.9408	7.98409	54.6592	1.81253	0.0331606	74.6493	22.9196	0.30703	9.27145	4.17723	0.450547
Tb927.11.8170	112.563	107.901	116.716	126.378	109.211	137.329	120.324	109.211	19.8381	48.8854	28.5298	117.435	8.60609	0.0732838	122.288	14.1615	0.115805	32.4178	14.9088	0.459897
Tb927.9.2350	183.635	203.514	102.255	105.771	123.07	64.4204	82.525	123.07	26.4637	30.5071	25.0168	110.365	11.1422	0.100958	90.0051	30.0317	0.333667	27.3292	2.84565	0.104125
Tb927.8.4560	165.365	174.071	137.521	132.961	121.815	70.4978	67.5938	121.815	17.7845	37.4591	24.2184	130.766	8.08018	0.0617913	86.6354	30.5006	0.352057	26.4873	10.0316	0.378731
Tb927.3.3880	46.1435	49.4153	58.4667	60.7405	62.966	44.2156	41.7333	62.966	205.2	163.407	164.313	60.7244	2.24969	0.0370476	49.6383	11.6087	0.233865	177.64	23.8722	0.134385
Tb927.11.3500	255.305	293.722	219.965	217.553	207.125	184.892	199.217	207.125	51.3001	81.907	63.2872	214.881	6.82441	0.031759	197.078	11.2695	0.0571829	65.4981	15.4228	0.235469
Tb927.3.650	17.4586	12.6889	39.7449	37.9071	48.6555	26.2424	29.8287	48.6555	153.087	121.141	131.205	42.1025	5.74898	0.136547	34.9089	12.0392	0.344876	135.144	16.333	0.120856
Tb927.10.13300	39.3991	42.8475	62.3852	59.9773	58.2963	31.9811	31.2748	58.2963	136.619	108.347	115.823	60.2196	2.05521	0.0341287	40.5174	15.401	0.380109	120.263	14.6501	0.121817
Tb927.7.1030	190.465	222.95	211.475	209.062	188.597	85.7611	123.35	188.597	31.8494	50.7713	37.472	203.045	12.5703	0.061909	132.569	52.034	0.392504	40.0309	9.71699	0.242737
Tb927.1.3910	181.117	198.778	156.585	157.385	152.645	108.835	116.423	152.645	32.9731	52.916	33.959	155.538	2.5374	0.0163137	125.968	23.4125	0.185861	39.9494	11.2403	0.281363
Tb927.4.4380	865.373	889.744	668.697	686.972	776.982	822.9	774.639	776.982	196.87	378.658	237.234	710.884	57.9676	0.0815431	791.507	27.2123	0.0343804	270.921	95.4612	0.352359
Tb927.11.1440	42.1737	40.4795	83.8437	86.7221	90.7835	44.1957	59.422	90.7835	239.801	190.475	200.933	87.1165	3.48665	0.0400229	64.8004	23.755	0.366588	210.403	25.9905	0.123527
Tb927.10.6380	34.9598	36.1902	44.0988	42.9318	45.2913	16.8972	16.6799	45.2913	75.7877	75.3249	63.5534	44.1073	1.17981	0.0267486	26.2895	16.4565	0.625972	71.5553	6.93376	0.0969007
Tb927.10.5170	194.136	173.579	198.693	187.31	172.88	201.491	160.342	172.88	36.189	80.4279	51.1514	186.294	12.9365	0.0694411	178.238	21.091	0.118331	55.9228	22.5021	0.402378
Tb927.3.3100	46.6984	50.711	76.6287	74.8603	82.9504	38.3374	46.3405	82.9504	164.052	145.658	159.256	78.1465	4.25327	0.054427	55.8761	23.786	0.425693	156.322	9.54162	0.0610383
Tb927.10.4040	83.2803	94.5861	139.356	142.343	131.154	68.0868	135.154	131.154	336.589	292.092	304.726	137.618	5.79333	0.0420974	111.465	37.6198	0.337503	311.136	22.9305	0.0736994
Tb927.9.7770	175.738	194.757	164.64	158.37	171.173	69.3621	136.701	171.173	337.209	354.511	316.702	164.728	6.40176	0.0388627	125.745	51.7821	0.411802	336.141	18.9272	0.0563072
Tb927.6.2030	104.282	99.2327	18.7529	20.003	14.3105	41.9241	22.3968	14.3105	3.13845	6.43423	3.513	17.6888	2.99175	0.169132	26.2104	14.1964	0.54163	4.36189	1.80444	0.413683
Tb927.11.10610	137.662	128.006	80.9204	84.9413	97.6123	109.473	73.6806	97.6123	21.3105	42.2293	23.4732	87.8247	8.71153	0.0991923	93.5886	18.2322	0.194812	29.0043	11.5041	0.396633
Tb927.10.4270	43.7531	32.6606	38.1588	33.9956	46.9483	13.5695	24.7844	46.9483	86.7917	75.2509	73.9859	39.7009	6.61263	0.166561	28.4341	16.9861	0.597383	78.6762	7.05663	0.0896921
Tb927.5.760	254.451	284.339	109.905	111.877	103.738	118.22	95.8756	103.738	24.1002	50.5864	34.2784	108.507	4.24572	0.0391286	105.945	11.3346	0.106986	36.3216	13.3608	0.367847
Tb927.10.10150	82.0424	89.9394	110.371	110.987	114.283	62.8064	80.8099	114.283	26.3862	28.954	23.8458	111.88	2.10325	0.0187991	85.9664	26.1227	0.303871	26.3954	2.55412	0.0967641
Tb927.3.780	123.021	152.848	157.331	149.403	164.997	79.6438	137.138	164.997	367.896	319.789	373.549	157.244	7.79762	0.0495894	127.26	43.5256	0.342022	353.745	29.5422	0.0835127
Tb927.11.6810	151.962	169.871	112.984	119.636	106.701	83.0312	83.1303	106.701	21.2717	38.3465	29.3282	113.107	6.46876	0.0571915	90.9541	13.6371	0.149934	29.6488	8.54193	0.288103
Tb927.7.5610	157.81	150.659	194.34	188.55	192.563	122.604	147.227	192.563	37.6614	63.7507	45.8819	191.818	2.96601	0.0154626	154.131	35.4871	0.230239	49.098	13.3387	0.271674
Tb927.3.3480	25.142	26.1821	26.8076	27.0311	32.5877	8.40873	8.37357	32.5877	41.6135	49.1812	38.9091	28.8088	3.27451	0.113663	16.4567	13.9699	0.848889	43.2346	5.32445	0.123153
Tb927.8.2430	191.873	201.236	156.119	159.42	165.75	80.6999	91.2012	165.75	25.0688	49.2921	27.1459	160.43	4.89457	0.0305091	112.55	46.3706	0.411998	33.8356	13.4259	0.396799
Tb927.8.1430	21.8125	19.927	33.6183	30.8791	41.4752	18.0329	24.3472	41.4752	83.692	73.5499	80.4796	35.3242	5.50018	0.155706	27.9518	12.1297	0.433951	79.2405	5.18332	0.0654126
Tb927.11.3790	81.8717	73.8102	133.914	137.954	145.113	54.4575	125.402	145.113	312.024	278.151	331.34	138.994	5.6716	0.0408048	108.324	47.6796	0.440157	307.172	26.9243	0.0876523
Tb927.5.3410	32.9536	33.152	51.2828	48.0836	47.0487	18.9097	19.7737	47.0487	112.752	87.9715	89.1557	48.805	2.20728	0.0452264	28.5774	16.0025	0.559971	96.6263	13.9776	0.144656
Tb927.6.4250	91.6468	89.0012	102.659	102.114	112.726	53.7402	68.8717	112.726	235.887	200.644	210.94	105.833	5.9759	0.0564654	78.446	30.6364	0.390541	215.824	18.122	0.0839666
Tb927.7.1310	232.084	217.722	175.462	171.95	184.53	137.768	156.407	184.53	37.8551	70.1109	48.5433	177.314	6.49111	0.036608	159.568	23.5406	0.147527	52.1698	16.4309	0.31495
Tb927.8.790	197.166	169.111	216.42	209.062	205.819	115.271	144.604	205.819	34.5229	68.7058	42.0495	210.434	5.43186	0.0258127	155.232	46.2001	0.297621	48.4261	17.9614	0.370903
Tb927.11.2830	159.304	147.04	150.832	154.141	147.172	106.444	99.4739	147.172	27.6648	50.4015	36.8865	150.715	3.48607	0.0231303	117.697	25.763	0.218893	38.3176	11.4357	0.298444
Tb927.8.6210	168.439	149.72	135.842	133.375	146.72	46.4074	62.0787	146.72	19.8768	30.5071	18.4699	138.645	7.1006	0.0512141	85.0686	53.9634	0.634351	22.9513	6.58127	0.286749
Tb927.5.3280	236.907	240.33	173.472	172.776	175.341	119.237	146.05	175.341	29.9896	65.5626	47.7981	173.863	1.3261	0.00762727	146.876	28.0612	0.191054	47.7834	17.7865	0.372231
Tb927.9.14300	81.3168	88.0182	87.9488	88.5984	69.0919	75.1007	69.8806	69.0919	27.3549	25.0713	19.0554	81.8797	11.0794	0.135313	71.3577	3.26543	0.0457615	23.8272	4.28735	0.179935
Tb927.10.8030	89.0856	80.3781	83.3772	79.5032	94.5494	23.134	46.2059	94.5494	135.689	145.769	128.224	85.81	7.81251	0.0910443	54.6298	36.4453	0.667133	136.561	8.80446	0.0644728
Tb927.10.3650	188.672	150.212	220.37	229.892	233.436	182.98	245.255	233.436	36.344	114.818	65.8421	227.899	6.75725	0.0296502	220.557	33.075	0.149961	72.3346	39.6377	0.547977
Tb927.8.3860	61.169	57.9491	109.376	103.831	111.119	42.223	71.1921	111.119	219.381	192.102	181.079	108.109	3.80576	0.035203	74.8448	34.5931	0.462198	197.521	19.7177	0.0998256
Tb927.1.570	64.7546	58.5746	77.5928	79.6623	85.5112	24.5487	28.5172	85.5112	121.625	118.59	113.108	80.9221	4.10681	0.0507502	46.1924	34.1089	0.738409	117.774	4.31648	0.0366505
Tb927.10.2130	122.679	125.951	155.497	153.727	153.95	47.7026	88.4437	153.95	23.2478	36.1278	23.0474	154.391	0.963489	0.00624056	96.6989	53.6028	0.554327	27.4743	7.49482	0.272793
Tb927.8.5690	31.5449	24.0821	43.0103	43.8222	50.0615	20.8425	24.8517	50.0615	7.67176	11.1305	7.82441	45.6313	3.85803	0.0845478	31.9185	15.8396	0.496251	8.87555	1.95432	0.220191
Tb927.11.16960	99.6717	103.477	104.058	104.054	94.7503	52.8634	51.2839	94.7503	14.8398	28.5473	17.565	100.954	5.37271	0.0532193	66.2992	24.652	0.37183	20.3174	7.25639	0.357152
Tb927.7.6410	189.312	204.676	178.168	170.296	179.257	113	115.179	179.257	35.8403	56.2441	38.3236	175.907	4.88977	0.0277974	135.812	37.6406	0.277152	43.4693	11.1327	0.256105
Tb927.6.5090	89.9393	83.6843	100.326	104.086	107.203	131.73	111.95	107.203	21.6592	46.2599	28.3701	103.872	3.44324	0.033149	116.961	13.0088	0.111223	32.0964	12.7166	0.396201
Tb927.6.900	110.386	120.187	129.622	129.622	114.584	64.5799	73.647	114.584	22.2016	31.8014	25.6023	124.609	8.68217	0.0696751	84.2703	26.641	0.316138	26.5351	4.86738	0.183432
Tb927.11.3910	219.79	204.006	194.277	202.67	184.831	99.9683	108.755	184.831	24.4876	59.4981	40.3463	193.926	8.92464	0.0460209	131.185	46.666	0.355727	41.444	17.531	0.423005
Tb927.7.5190	149.059	149.452	133.043	131.689	134.669	113.319	102.4	134.669	29.6409	52.916	33.7461	133.134	1.49192	0.0112062	116.796	16.4132	0.140529	38.7677	12.4236	0.320462
Tb927.11.14890	81.5729	85.4715	99.6422	102.877	109.513	59.2198	88.3764	109.513	21.5817	34.131	24.0055	104.011	5.03189	0.0483786	85.7029	25.2528	0.294655	26.5727	6.65691	0.250517
Tb927.7.6680	146.712	125.862	113.917	119.605	109.613	164.03	131.926	109.613	15.0723	39.6408	21.4506	114.378	5.01178	0.0438176	135.19	27.3549	0.202345	25.3879	12.7487	0.502157
Tb927.11.12090	30.862	26.9416	42.8237	39.9742	39.6174	27.159	21.287	39.6174	94.5797	80.317	102.569	40.8051	1.75727	0.0430649	29.3545	9.36031	0.318872	92.4885	11.2724	0.121879
Tb927.10.5630	69.5354	75.9548	185.041	185.688	209.636	102.539	112.051	209.636	380.062	386.978	381.16	193.455	14.0167	0.0724549	141.408	59.2775	0.419194	382.734	3.71675	0.00971107
Tb927.5.4560	285.441	340.412	105.986	101.955	122.417	141.514	123.384	122.417	36.5377	63.9725	31.9364	110.12	10.8391	0.0984306	129.105	10.7572	0.0833215	44.1489	17.3213	0.392337
Tb927.11.9080	291.63	331.163	210.791	200.126	212.799	42.1433	72.9744	212.799	12.2826	33.5024	15.3827	207.905	6.81173	0.0327637	109.306	90.9439	0.832016	20.3892	11.4616	0.562142
Tb927.6.1160	178	193.461	114.041	108.315	117.446	95.9632	96.2456	117.446	22.1241	48.0718	32.9477	113.268	4.61435	0.0407385	103.218	12.3225	0.119383	34.3812	13.0331	0.379077
Tb927.11.9940	38.5027	35.2073	60.2705	57.2105	56.9405	27.4977	32.1827	56.9405	125.577	102.023	98.7898	58.1405	1.84952	0.0318112	38.8737	15.8207	0.406978	108.797	14.6217	0.134394
Tb927.7.4670	41.6188	39.988	71.404	68.9134	74.2637	20.6034	29.7951	74.2637	125.925	113.08	98.364	71.527	2.67727	0.0374302	41.5541	28.6978	0.690613	112.456	13.7913	0.122637
Tb927.1.2570	472.832	513.053	444.876	436.886	435.389	269.797	412.86	435.389	63.9701	181.786	120.187	439.05	5.10001	0.011616	372.682	89.8106	0.240984	121.981	58.9282	0.483093
Tb927.10.10730	235.242	253.287	279.583	269.802	262.71	211.573	230.256	262.71	69.2396	93.925	75.4763	270.698	8.4721	0.0312972	234.846	25.8754	0.11018	79.547	12.8363	0.161367
Tb927.4.2420	19.166	15.0122	27.7095	30.8473	35.3995	17.5348	20.8835	35.3995	82.4133	66.7829	69.5148	31.3188	3.86665	0.123461	24.6059	9.49631	0.385936	72.9037	8.34812	0.114509
Tb927.3.3940	215.948	216.158	57.0672	50.1188	42.7807	80.4608	53.6043	42.7807	13.9099	24.4427	16.6601	49.9889	7.14414	0.142914	58.9486	19.4002	0.329104	18.3376	5.46307	0.297917
Tb927.10.8250	36.7953	32.3478	64.4378	61.2175	66.7319	21.9384	21.4552	66.7319	99.6167	99.7676	82.9813	64.1291	2.77013	0.0431962	36.7085	26.0022	0.708342	94.1219	9.64828	0.102508
Tb927.11.11410	35.5574	30.5606	52.5578	47.9564	46.9483	46.2879	39.4129	46.9483	10.9652	16.7512	16.8198	49.1542	2.99043	0.0608378	44.2164	4.173	0.0943767	14.8454	3.36053	0.226368
Tb927.4.4480	196.057	207.044	130.151	129.463	127.388	113.458	111.95	127.388	30.3383	54.7649	33.1606	129.001	1.43813	0.0111483	117.599	8.51126	0.0723754	39.4213	13.3627	0.338972
Tb927.9.3120	145.175	116.3	174.001	168.483	167.056	96.9594	98.6332	167.056	30.7645	48.5156	37.0994	169.847	3.66767	0.021594	120.883	39.9957	0.330863	38.7932	8.99591	0.231894
Tb927.10.5450	233.364	235.058	249.945	240.291	263.262	119.814	178.064	263.262	32.7019	90.3381	50.1401	251.166	11.5343	0.045923	187.047	72.1445	0.385702	57.7267	29.5576	0.512026
Tb927.8.700	103.001	97.2222	132.11	134.965	143.004	70.2587	82.4241	143.004	21.078	43.2647	26.6669	136.693	5.64899	0.0413261	98.5623	38.9654	0.395338	30.3365	11.5396	0.380386
Tb927.3.1410	34.3195	29.533	165.137	154.872	216.464	92.1972	116.389	216.464	483.205	408.611	491.234	178.825	32.9986	0.18453	141.684	65.882	0.464994	461.017	45.5622	0.0988298
Tb927.6.2680	14.9828	13.0017	30.2596	31.6741	33.8932	25.8439	21.4888	33.8932	90.1238	78.8378	74.252	31.9423	1.83156	0.0573397	27.0753	6.29321	0.232434	81.0712	8.16821	0.100753
Tb927.9.3460	80.2069	82.8801	70.9064	73.1748	73.1088	44.4746	41.2625	73.1088	13.7549	21.3365	14.3714	72.3967	1.29103	0.0178327	52.9487	17.5329	0.331131	16.4876	4.21057	0.255378
Tb927.10.4460	53.8697	39.4072	99.8599	93.5276	94.2481	32.1405	47.5511	94.2481	188.423	153.645	158.085	95.8785	3.4667	0.0361572	57.9799	32.3405	0.557789	166.718	18.9281	0.113534
Tb927.10.10740	57.0284	56.7427	65.7439	66.1149	67.9872	38.6762	32.519	67.9872	11.7401	18.2673	12.6149	66.6153	1.20245	0.0180507	46.3941	18.9519	0.408497	14.2074	3.54305	0.24938
Tb927.9.1920	27.2763	28.9969	32.8409	31.8967	30.1775	13.7489	15.1666	30.1775	59.2431	52.0655	55.3564	31.6383	1.35036	0.0426811	19.6976	9.10344	0.462159	55.555	3.5929	0.0646728
Tb927.7.1060	127.93	147.531	131.052	123.23	131.254	138.724	138.618	131.254	38.4363	55.9482	49.7675	128.512	4.57571	0.0356052	136.199	4.28226	0.0314412	48.0507	8.8813	0.184832
Tb927.8.6680	18.6965	18.8547	49.1369	47.7974	52.7227	12.8522	24.6835	52.7227	81.6384	74.9921	71.6439	49.8857	2.54662	0.0510492	30.0861	20.477	0.680611	76.0915	5.08714	0.0668556
Tb927.11.13920	273.019	281.122	283.346	269.357	240.767	136.293	156.307	240.767	41.4973	74.4744	57.6984	264.49	21.7026	0.0820545	177.789	55.451	0.311893	57.89	16.4894	0.28484
Tb927.2.2590	14.812	12.6442	25.7191	25.6318	29.0728	21.0218	21.1525	29.0728	81.7546	66.2652	78.8828	26.8079	1.96193	0.0731848	23.749	4.61098	0.194154	75.6342	8.2399	0.108944
Tb927.7.870	32.6974	25.1545	72.1193	75.7507	66.531	18.7702	34.6713	66.531	106.514	97.8077	101.93	71.467	4.64431	0.0649853	39.9908	24.3207	0.608158	102.084	4.35494	0.0426604
Tb927.6.2250	115.423	129.079	104.68	104.308	103.738	93.9905	98.196	103.738	18.327	48.9963	33.4267	104.242	0.474476	0.00455166	98.6416	4.88912	0.0495645	33.5833	15.3353	0.456633
Tb927.1.3560	118.496	125.728	118.768	117.283	123.321	168.852	167.303	123.321	20.3805	43.3016	39.7075	119.791	3.14608	0.0262631	153.159	25.8519	0.168791	34.4632	12.3277	0.357705
Tb927.10.4910	100.013	93.9606	102.908	97.5982	118.3	45.0325	54.2096	118.3	17.862	27.253	19.6941	106.269	10.7522	0.10118	72.514	39.9163	0.550463	21.6031	4.97804	0.230432
Tb927.11.760	628.593	740.247	276.846	278.452	285.104	125.175	221.479	285.104	32.2369	105.203	59.9871	280.134	4.37858	0.0156303	210.586	80.5195	0.382359	65.8091	36.83	0.559649
Tb927.11.6920	267.3	265.038	174.281	174.239	164.093	136.871	123.788	164.093	35.4528	62.1976	48.1707	170.871	5.8698	0.0343522	141.584	20.562	0.145228	48.607	13.3777	0.275221
Tb927.8.3070	17.9708	18.8993	33.494	32.2147	37.6089	16.7975	22.0605	37.6089	102.174	80.6128	80.7458	34.4392	2.81857	0.0818419	25.489	10.821	0.424536	87.8442	12.4101	0.141274
Tb927.9.1960	59.1201	53.3471	68.1697	70.0583	86.164	93.6119	68.5018	86.164	261.615	249.345	243.674	74.7973	9.88902	0.132211	82.7592	12.8966	0.155833	251.545	9.17029	0.0364559
Tb927.3.4840	255.518	299.262	226.03	222.132	234.189	159.706	208.667	234.189	43.0084	95.8848	60.8388	227.45	6.15286	0.0270514	200.854	37.8512	0.188451	66.5773	26.9013	0.404061
Tb927.9.8780	48.4059	41.6858	78.2458	71.6165	71.0501	31.1641	47.2821	71.0501	159.208	128.093	129.183	73.6375	4.00098	0.0543334	49.8321	20.0649	0.40265	138.828	17.6584	0.127196
Tb927.11.3360	195.246	201.816	194.93	189.218	209.937	118.858	145.613	209.937	31.152	68.336	57.1661	198.028	10.7013	0.0540393	158.136	46.813	0.296031	52.218	19.0794	0.36538
Tb927.10.1060	663.34	739.309	506.328	501.793	529.236	274.738	523.701	529.236	99.6942	190.623	144.831	512.452	14.7108	0.0287068	442.558	145.363	0.32846	145.05	45.465	0.313444
Tb927.11.8130	23.1358	14.6548	30.7572	29.8614	29.5247	10.481	14.0568	29.5247	65.1325	51.289	55.4628	30.0478	0.63703	0.0212006	18.0209	10.1218	0.561671	57.2948	7.10126	0.123943
Tb927.7.5260	45.9728	43.1602	92.6137	90.8563	100.374	33.6947	36.1509	100.374	158.937	140.777	136.794	94.6147	5.06453	0.053528	56.7399	37.8082	0.666343	145.503	11.8039	0.0811249
Tb927.7.290	74.487	55.447	136.899	135.919	137.079	132.049	159.232	137.079	24.7589	68.5948	43.327	136.632	0.624479	0.00457051	142.787	14.4626	0.101288	45.5602	22.0031	0.482946
Tb927.5.500	329.621	362.573	206.779	208.935	179.207	187.543	184.185	179.207	39.8312	92.2979	63.1275	198.307	16.5761	0.083588	183.645	4.19394	0.0228373	65.0856	26.2881	0.403901
Tb927.11.3410	124.984	127.649	154.439	155.095	177.902	74.5229	95.4385	177.902	26.3862	49.4031	30.925	162.479	13.3607	0.0822307	115.954	54.6577	0.471372	35.5714	12.1916	0.342736
Tb927.9.15660	47.8083	44.5006	93.64	99.0928	80.8917	85.9803	88.3764	80.8917	13.1737	41.3418	22.4087	91.2082	9.34107	0.102415	85.0828	3.82221	0.0449235	25.6414	14.3596	0.560016
Tb927.11.13640	251.25	222.011	99.58	101.096	100.876	91.5795	61.9442	100.876	16.1572	43.8563	27.7314	100.517	0.819335	0.00815117	84.7999	20.3321	0.239766	29.2483	13.9117	0.475642
Tb927.11.11890	179.751	193.015	184.948	185.433	192.312	173.973	169.119	192.312	45.0232	83.4971	57.2193	187.564	4.11901	0.0219605	178.468	12.2326	0.0685422	61.9132	19.6618	0.31757
Tb927.7.4550	40.5517	44.6346	93.7644	90.6019	77.879	52.7638	58.4132	77.879	197.412	160.634	176.555	87.4151	8.40853	0.0961909	63.0187	13.1758	0.209077	178.2	18.4443	0.103503
Tb927.10.2780	222.351	211.959	177.95	178.278	189.35	68.585	87.4348	189.35	23.9065	48.1088	33.1606	181.859	6.48902	0.0356815	115.123	64.9694	0.564347	35.0586	12.2123	0.34834
Tb927.10.11950	33.5939	40.7922	78.4013	74.2878	77.9794	38.6762	46.5422	77.9794	159.906	145.103	130.673	76.8895	2.26299	0.0294317	54.3993	20.7963	0.38229	145.227	14.6169	0.100648
Tb927.8.4960	178.257	158.969	182.864	175.702	166.754	122.265	162.595	166.754	36.3828	68.8167	46.4674	175.107	8.07123	0.0460932	150.538	24.5733	0.163236	50.5556	16.5989	0.32833
Tb927.3.5450	106.245	117.685	130.648	138.685	154.402	53.0228	83.8365	154.402	30.0671	32.5779	24.7507	141.245	12.0822	0.0855402	97.0872	51.9724	0.535317	29.1319	3.99654	0.137188
Tb927.7.510	61.4678	70.0125	93.4534	89.1072	106.199	27.159	41.8006	106.199	143.361	147.174	133.654	96.2531	8.88298	0.0922878	58.3861	42.0491	0.72019	141.396	6.97096	0.0493009
Tb927.7.4400	79.0971	76.625	64.2823	66.6237	69.4936	43.7971	36.1846	69.4936	11.6239	21.0037	15.223	66.7998	2.61011	0.0390736	49.8251	17.4535	0.350295	15.9502	4.732	0.296674
Tb927.7.3280	78.0726	102.941	74.5139	75.4963	88.6244	32.7781	35.5792	88.6244	9.76406	16.0486	10.6455	79.5449	7.87841	0.0990436	52.3272	31.4654	0.60132	12.1527	3.4026	0.279987
Tb927.5.2500	94.336	94.9882	113.544	121.068	127.338	134.4	125.839	127.338	27.4324	67.2266	41.1447	120.65	6.90666	0.0572456	129.192	4.57201	0.0353892	45.2679	20.215	0.446564
Tb927.2.2340	105.434	82.7461	49.8833	54.0622	50.4632	80.7398	55.4539	50.4632	5.61821	17.5647	8.94218	51.4696	2.26395	0.0439861	62.2189	16.2325	0.260893	10.7084	6.16598	0.575809
Tb927.10.5120	38.9723	29.7564	47.3642	46.3345	45.442	20.5237	35.3775	45.442	98.2218	84.2367	92.3493	46.3802	0.961956	0.0207406	33.781	12.5356	0.371084	91.6026	7.02242	0.0766618
Tb927.11.1460	174.628	179.7	144.736	144.219	153.498	93.1337	112.993	153.498	30.6871	52.5092	34.1719	147.484	5.21463	0.0353572	119.875	30.7652	0.256644	39.1227	11.7233	0.299654
Tb927.4.4560	196.825	222.682	142.031	139.862	141.699	103.973	116.524	141.699	30.997	54.0623	36.78	141.197	1.16796	0.00827184	120.732	19.2114	0.159125	40.6131	12.0009	0.295493
Tb927.5.2440	108.849	97.5796	91.1832	93.782	80.8415	50.4325	47.7865	80.8415	9.33785	29.8415	18.6828	88.6022	6.84545	0.0772605	59.6868	18.3682	0.307743	19.2874	10.2652	0.532223
Tb927.8.2600	120.673	146.369	112.424	103.545	117.747	39.812	46.2059	117.747	14.4524	24.2578	12.3487	111.239	7.17498	0.0645007	67.9218	43.2685	0.637035	17.0196	6.35607	0.373455
Tb927.11.11850	220.089	225.318	141.533	141.357	149.833	78.9265	87.3003	149.833	27.4324	44.7068	29.1685	144.241	4.84366	0.0335804	105.353	38.7474	0.367786	33.7692	9.51191	0.281674
Tb927.4.720	28.5996	27.9692	42.8237	43.5996	46.9483	21.9384	23.8428	46.9483	143.787	106.239	123.913	44.4572	2.19196	0.049305	30.9098	13.9223	0.450417	124.646	18.7851	0.150707
Tb927.10.3990	829.815	848.862	336.463	368.927	366.297	693.402	579.39	366.297	71.0219	108.938	102.729	357.229	18.0317	0.0504766	546.363	166.034	0.30389	94.2296	20.3368	0.215822
Tb927.9.7000	72.9503	68.9402	132.328	127.746	137.481	72.0122	120.862	137.481	324.113	269.091	285.458	132.518	4.87027	0.0367517	110.118	34.0309	0.309039	292.887	28.253	0.0964637
Tb927.8.7040	68.9805	65.2765	101.228	102.941	98.7672	40.3699	58.6486	98.7672	244.257	187.924	195.184	100.979	2.09795	0.0207761	65.9286	29.8716	0.45309	209.122	30.6435	0.146534
Tb927.11.9150	236.95	222.324	210.636	209.698	205.769	123.879	134.145	205.769	38.4363	68.7058	46.361	208.701	2.58181	0.0123708	154.598	44.6119	0.288567	51.1677	15.6968	0.306771
Tb927.11.1690	41.7896	42.49	68.574	64.3022	79.8373	45.0525	43.6502	79.8373	177.148	156.751	130.354	70.9045	8.02544	0.113187	56.18	20.4998	0.364896	154.751	23.4612	0.151606
Tb927.8.5270	28.3435	22.6077	76.2244	84.4324	91.4363	80.2416	78.2205	91.4363	250.378	234.628	235.477	84.031	7.61387	0.0906078	83.2995	7.11876	0.0854598	240.161	8.85864	0.0368862
Tb927.11.5520	539.679	493.394	586.999	656.093	639.351	497.849	791.588	639.351	1905.58	1649.09	1790.99	627.481	36.0436	0.0574417	642.929	146.902	0.228489	1781.89	128.49	0.0721087
Tb927.4.4310	182.611	219.688	154.657	160.787	179.559	146.077	153.751	179.559	51.9975	63.7507	50.4062	165.001	12.9745	0.0786331	159.795	17.5402	0.109767	55.3848	7.28861	0.131599
Tb927.11.14040	209.417	173.981	200.093	199.14	201.2	74.9612	106.301	201.2	26.27	56.6878	34.8106	200.144	1.03105	0.00515155	127.487	65.7321	0.515597	39.2561	15.6886	0.399648
Tb927.9.13460	66.334	76.2676	120.199	117.379	133.464	98.9122	101.66	133.464	343.679	297.232	287.055	123.68	8.58921	0.0694468	111.345	19.2044	0.172476	309.322	30.1864	0.097589
Tb927.3.2300	24.8859	22.8311	52.0602	49.0694	52.321	16.1001	37.4625	52.321	105.777	88.0084	95.9155	51.1502	1.80675	0.0353224	35.2945	18.2075	0.515873	96.5671	8.90235	0.0921882
Tb927.8.1420	73.1637	83.729	93.6089	88.4394	111.521	39.4931	59.8592	111.521	168.508	191.992	165.377	97.8565	12.1129	0.123782	70.2912	37.1298	0.528229	175.292	14.5466	0.082985
Tb927.11.3380	119.819	127.649	118.271	114.93	128.844	64.9983	83.1976	128.844	265.49	230.597	231.698	120.682	7.26375	0.0601893	92.3467	32.8916	0.356175	242.595	19.8349	0.0817616
Tb927.8.4320	280.831	286.618	240.18	238.478	231.478	162.575	175.878	231.478	39.405	93.814	61.6904	236.712	4.61203	0.0194837	189.977	36.5509	0.192396	64.9698	27.3524	0.421001
Tb927.11.3080	62.0227	44.59	127.103	124.852	139.439	98.7926	105.527	139.439	391.725	321.749	317.554	130.465	7.85316	0.0601938	114.586	21.7849	0.190118	343.676	41.6646	0.121232
Tb927.1.2120	199.77	178.985	110.403	109.714	108.609	158.451	120.055	108.609	19.9543	48.9963	29.4347	109.575	0.904934	0.00825856	129.038	26.1071	0.202321	32.7951	14.8097	0.451584
Tb927.5.2910	24.6298	26.0034	42.3884	41.9141	54.3797	40.1507	32.9562	54.3797	138.944	114.855	135.73	46.2274	7.0641	0.152812	42.4955	10.9025	0.256557	129.843	13.0792	0.100731
Tb927.9.15450	75.1273	77.608	74.545	73.9698	77.5275	56.3505	62.2469	77.5275	19.2956	25.626	21.078	75.3475	1.90976	0.025346	65.3749	10.9296	0.167183	21.9999	3.26431	0.148378
Tb927.5.3480	45.5459	56.6087	42.606	43.1862	57.7941	49.2768	38.6731	57.7941	10.6165	22.9266	15.5424	47.8621	8.60627	0.179814	48.5813	9.57947	0.197184	16.3618	6.19582	0.378676
Tb927.11.1480	123.448	116.434	374.902	415.77	476.764	531.145	568.999	476.764	62.8465	202.53	92.3493	422.479	51.2612	0.121334	525.636	46.3636	0.0882047	119.242	73.6228	0.617423
Tb927.7.6980	399.156	457.293	273.581	269.421	297.607	184.673	216.468	297.607	53.1986	109.197	74.4117	280.203	15.2155	0.0543017	232.916	58.2359	0.250029	78.9358	28.272	0.358164
Tb927.11.10280	214.796	189.128	150.925	152.869	161.332	142.729	119.92	161.332	36.344	70.6656	40.985	155.042	5.53312	0.0356879	141.327	20.7412	0.146761	49.3315	18.621	0.377466
Tb927.10.16080	45.1617	41.0156	37.9412	37.4619	39.3663	16.7178	15.2338	39.3663	67.341	59.831	62.063	38.2565	0.990563	0.0258927	23.7727	13.5249	0.568925	63.0783	3.85662	0.0611401
Tb927.5.4460	317.37	346.22	183.89	179.01	181.918	101.522	134.313	181.918	28.3235	63.4918	48.3304	181.606	2.45529	0.0135199	139.251	40.4248	0.290301	46.7152	17.6397	0.3776
Tb927.1.1840	52.6745	47.6281	52.2468	53.5216	53.8776	80.68	58.1442	53.8776	6.12191	17.1579	8.35668	53.2153	0.857432	0.0161125	64.2339	14.4016	0.224205	10.5455	5.83453	0.553272
Tb927.10.1860	64.2851	70.7273	113.668	111.845	125.38	81.2578	100.617	125.38	320.819	256.778	286.948	116.964	7.3447	0.0627944	102.418	22.116	0.215938	288.182	32.0386	0.111175
Tb927.11.2340	114.142	111.43	138.61	128.191	146.569	71.1554	107.276	146.569	23.6352	48.2198	33.267	137.79	9.21643	0.0668876	108.333	37.718	0.348166	35.0407	12.3879	0.353528
Tb927.4.860	47.0826	37.3966	63.5981	64.175	73.2093	24.2698	38.774	73.2093	109.884	117.924	113.055	66.9941	5.39019	0.0804577	45.4177	25.1371	0.553465	113.621	4.04955	0.0356408
Tb927.11.16680	57.6687	47.2707	86.8915	85.5773	91.5367	34.2327	36.6554	91.5367	15.8472	15.8267	11.3906	88.0018	3.13101	0.0355789	54.1416	32.4077	0.598574	14.3549	2.56712	0.178833
Tb927.3.770	36.1977	29.9351	41.2066	42.7727	47.9526	27.1789	28.6181	47.9526	103.801	88.3413	91.2315	43.9773	3.53062	0.0802828	34.5832	11.6006	0.335439	94.458	8.21954	0.0870179
Tb927.7.1190	226.15	232.869	223.822	219.429	230.875	166.421	185.564	230.875	39.8312	100.433	59.5613	224.709	5.77448	0.0256976	194.287	33.1007	0.17037	66.6086	30.9095	0.464047
Tb927.8.1670	89.3844	108.392	127.196	133.565	127.037	73.6661	101.189	127.037	26.5799	42.3402	31.1912	129.266	3.72422	0.0288105	100.631	26.6897	0.265224	33.3704	8.10298	0.242819
Tb927.11.4260	29.7094	28.9969	42.4816	42.8682	47.2998	17.7341	31.981	47.2998	89.2327	81.5742	78.5102	44.2165	2.67718	0.0605469	32.3383	14.7861	0.457233	83.1057	5.52285	0.0664557
Tb927.6.3730	25.5262	25.5566	47.0221	43.8858	45.442	17.3754	25.3897	45.442	122.206	91.8542	98.843	45.45	1.56819	0.0345037	29.4024	14.4571	0.4917	104.301	15.8949	0.152394
Tb927.7.2710	43.9239	35.386	64.9042	60.8677	71.4016	36.1456	43.5156	71.4016	139.525	123.249	140.839	65.7245	5.31466	0.0808626	50.3543	18.5963	0.369309	134.538	9.79864	0.0728318
Tb927.11.16750	48.2351	34.3584	124.491	126.442	140.745	72.4705	93.6561	140.745	275.602	257.924	271.885	130.559	8.87473	0.0679749	102.29	34.9464	0.341639	268.47	9.3207	0.0347178
Tb927.5.920	48.7474	54.3747	104.214	101.287	104.14	36.7234	60.33	104.14	206.324	166.661	171.551	103.214	1.66878	0.0161682	67.0645	34.2091	0.510092	181.512	21.6262	0.119145
Tb927.11.9040	28.7703	24.9311	34.8934	32.6917	38.0106	41.7846	31.6783	38.0106	123.291	105.055	112.522	35.1986	2.67251	0.0759268	37.1578	5.10683	0.137436	113.623	9.16727	0.0806815
Tb927.11.16140	110.343	108.526	120.665	118.492	116.341	47.7425	85.7197	116.341	21.0392	33.0586	25.1765	118.499	2.16193	0.0182442	83.2679	34.3652	0.412706	26.4248	6.10616	0.231077
Tb927.9.1390	50.2414	57.7703	42.917	40.165	45.4922	23.0343	27.2057	45.4922	105.661	79.2446	98.6834	42.8581	2.66406	0.0621599	31.9107	11.9454	0.374337	94.5297	13.6893	0.144815
Tb927.3.3220	175.226	192.389	160.099	159.07	158.921	64.54	84.2065	158.921	21.5042	45.8901	29.9137	159.364	0.641436	0.00402498	102.556	49.7944	0.485534	32.436	12.3871	0.381893
Tb927.3.5320	63.6021	55.5811	110.62	101.891	113.63	63.743	75.2948	113.63	233.563	221.057	211.738	108.714	6.0971	0.0560839	84.2226	26.1143	0.310063	222.119	10.951	0.0493023
Tb927.4.3480	68.8525	66.9296	62.3852	65.1291	73.9122	53.2819	50.0396	73.9122	176.683	147.618	171.711	67.1422	6.02142	0.0896817	59.0779	12.9488	0.219181	165.337	15.5458	0.0940246
Tb927.11.5730	146.413	156.288	171.108	168.038	188.496	122.903	135.255	188.496	41.4585	64.86	45.8819	175.881	11.0326	0.0627274	148.885	34.8561	0.234115	50.7335	12.4322	0.24505
Tb927.11.7420	50.3694	40.9262	94.1687	89.4889	91.3358	23.0343	46.6431	91.3358	142.703	124.839	128.065	91.6645	2.35716	0.0257151	53.6711	34.6889	0.646323	131.869	9.51998	0.0721929
Tb927.5.1770	323.901	285.188	255.419	244.838	228.917	158.451	205.405	228.917	53.3149	80.0951	75.9021	243.058	13.3402	0.0548848	197.591	35.8771	0.181573	69.7707	14.4045	0.206455
Tb927.9.1610	46.9546	45.6623	74.856	76.3549	86.5657	37.7596	67.8292	86.5657	159.48	162.89	175.118	79.2589	6.3721	0.0803961	64.0515	24.6214	0.3844	165.829	8.22296	0.049587
Tb927.11.10730	232.638	231.886	213.497	209.539	218.172	98.1151	128.193	218.172	35.4141	67.7073	39.5479	213.736	4.32139	0.0202184	148.16	62.4692	0.421634	47.5564	17.5732	0.369522
Tb927.10.6390	118.838	117.73	179.287	176.529	201.1	76.1767	96.481	201.1	321.245	294.311	312.231	185.639	13.4603	0.0725082	124.586	67.0361	0.538072	309.262	13.7106	0.0443333
Tb927.10.6840	96.4703	99.9476	127.911	128.763	120.208	50.7712	79.4984	120.208	214.461	220.021	194.173	125.628	4.71295	0.0375153	83.4925	34.8902	0.417884	209.552	13.6053	0.0649258
Tb927.5.750	17.9708	16.1739	32.9964	34.3454	30.0268	18.83	22.0268	30.0268	91.0925	69.5193	77.7118	32.4562	2.20937	0.0680724	23.6279	5.76758	0.2441	79.4412	10.8901	0.137084
Tb927.11.1030	221.626	215.086	124.086	125.552	114.584	142.251	130.244	114.584	29.3309	68.299	46.5739	121.407	5.95433	0.0490443	129.026	13.8736	0.107526	48.0679	19.5269	0.406236
Tb927.3.1870	22.0686	21.8929	46.338	50.6595	56.8401	56.0117	57.6397	56.8401	169.205	168.362	150.048	51.2792	5.27843	0.102935	56.8305	0.814046	0.0143241	162.538	10.8254	0.0666024
Tb927.10.12240	52.9306	41.5518	94.6663	95.4357	113.479	40.33	63.3902	113.479	183.464	188.59	158.351	101.194	10.6466	0.10521	72.3999	37.3977	0.516543	176.801	16.1827	0.0915302
Tb927.10.3800	125.027	136.987	159.446	158.18	166.252	147.252	135.658	166.252	36.1503	71.2203	54.6644	161.293	4.34157	0.0269173	149.721	15.4456	0.103162	54.0117	17.5441	0.324821
Tb927.8.4380	37.7344	29.8458	29.0468	29.13	33.5919	17.3355	20.8835	33.5919	96.8657	75.4728	71.5907	30.5895	2.60045	0.085011	23.937	8.54753	0.357085	81.3097	13.611	0.167397
Tb927.5.2380	81.5302	77.0718	121.505	117.061	123.723	71.1355	104.316	123.723	288.195	236.476	267.414	120.763	3.39248	0.0280922	99.7249	26.5926	0.266659	264.028	26.0248	0.0985684
Tb927.10.4500	69.7489	59.2894	135.189	133.947	143.707	104.153	127.857	143.707	352.94	320.085	354.281	137.614	5.31291	0.0386072	125.239	19.9067	0.15895	342.435	19.3677	0.0565588
Tb927.8.4140	44.8203	43.9198	87.389	86.7539	74.2135	66.8913	80.171	74.2135	25.5725	27.0312	25.4959	82.7855	7.43036	0.0897543	73.7586	6.65155	0.09018	26.0332	0.865122	0.0332315
Tb927.9.4500	1063.99	1519.59	591.26	594.175	616.504	753.956	469.962	616.504	82.6071	177.57	112.31	600.647	13.8103	0.0229924	613.474	142.021	0.231503	124.162	48.5783	0.391249
Tb927.9.13050	170.616	167.95	196.392	187.341	189.099	104.691	153.112	189.099	36.964	64.2684	49.9804	190.944	4.79922	0.0251341	148.967	42.3564	0.284334	50.4042	13.6571	0.270952
Tb927.4.450	346.482	308.287	294.386	280.519	279.882	165.146	270.846	279.882	42.5047	128.463	70.8987	284.929	8.19604	0.0287652	238.625	63.7948	0.267343	80.622	43.7962	0.543228
Tb927.10.14290	19.5502	27.3437	33.5251	32.6281	38.4625	46.4672	50.7795	38.4625	7.20681	14.6804	9.31477	34.8719	3.14171	0.090093	45.2364	6.25005	0.138164	10.4007	3.85331	0.370487
Tb927.3.3730	178.854	186.983	222.08	238.987	232.984	390.109	317.254	232.984	15.8085	63.8246	30.6057	231.35	8.57092	0.0370473	313.449	78.6316	0.250859	36.7463	24.59	0.669183
Tb927.11.15230	93.2688	82.6567	135.717	122.785	123.572	69.1429	77.5816	123.572	254.834	221.907	231.964	127.358	7.25006	0.0569266	90.0988	29.2941	0.325133	236.235	16.874	0.0714287
Tb927.10.11580	303.839	308.6	311.864	295.275	280.485	199.379	246.936	280.485	62.924	111.786	80.8522	295.875	15.6981	0.0530565	242.267	40.7543	0.168221	85.1872	24.7176	0.290156
Tb927.11.14220	179.751	136.317	25.6258	23.8828	16.7206	54.3778	31.7119	16.7206	2.63475	7.32171	3.72591	22.0764	4.71941	0.213776	34.2701	18.9585	0.553207	4.56079	2.45248	0.537732
Tb927.10.1620	113.587	106.694	83.315	82.429	92.9426	53.8398	72.9408	92.9426	13.445	37.2742	21.8764	86.2289	5.83113	0.0676238	73.2411	19.5531	0.26697	24.1985	12.0831	0.499333
Tb927.11.1350	44.0092	44.9474	88.1043	93.623	97.9136	23.4329	41.9015	97.9136	123.756	132.198	124.605	93.2137	4.91744	0.0527545	54.416	38.7854	0.712757	126.853	4.6482	0.0366425
Tb927.7.6740	107.142	101.556	142.435	134.519	125.731	65.5562	88.0065	125.731	26.3862	38.3465	27.6782	134.228	8.35565	0.0622494	93.098	30.4088	0.326633	30.8036	6.5642	0.213098
Tb927.7.880	44.4361	38.4689	70.3777	68.7862	71.251	27.0195	37.6306	71.251	117.944	112.895	107.466	70.1383	1.24971	0.0178178	45.3004	23.0917	0.509745	112.768	5.24006	0.0464675
Tb927.5.2180	96.3849	88.6437	160.193	149.943	163.34	54.0191	83.3657	163.34	256.19	229.783	240.055	157.825	7.00515	0.0443855	100.242	56.5806	0.564442	242.01	13.3116	0.0550043
Tb927.7.5440	251.25	229.652	172.881	164.667	169.566	124.059	125.368	169.566	41.381	63.9356	40.6656	169.038	4.13234	0.0244462	139.664	25.9041	0.185474	48.6607	13.2332	0.271948
Tb927.4.1910	107.569	84.712	18.6907	20.0348	19.2815	33.1966	21.018	19.2815	3.13845	9.17063	4.63077	19.3357	0.673705	0.0348427	24.4987	7.58247	0.309506	5.64662	3.14178	0.5564
Tb927.5.1090	517.268	562.155	232.094	233.867	217.77	167.836	235.67	217.77	61.1029	91.8172	68.1309	227.91	8.8264	0.0387275	207.092	35.1553	0.169757	73.6837	16.0925	0.218399
Tb927.7.5230	240.109	242.43	171.73	170.042	187.291	160.643	155.768	187.291	42.156	88.6371	47.6384	176.354	9.50912	0.0539206	167.901	16.9685	0.101063	59.4771	25.4016	0.427081
Tb927.9.11660	50.3268	36.7711	76.3177	74.3832	79.2347	30.7058	49.5016	79.2347	188.966	144.696	170.168	76.6452	2.44226	0.0318645	53.1474	24.469	0.460399	167.943	22.2184	0.132297
Tb927.4.3730	32.4413	35.2073	52.8999	51.6453	53.1244	30.8852	41.0944	53.1244	125.964	101.469	105.656	52.5565	0.797097	0.0151665	41.7013	11.132	0.266947	111.03	13.1021	0.118005
Tb927.11.7480	93.9945	87.08	138.765	133.788	154.854	97.2982	114.876	154.854	376.033	300.338	315.478	142.469	11.0107	0.0772846	122.343	29.4956	0.24109	330.616	40.0536	0.121148
Tb927.11.15970	247.194	237.917	166.412	169.119	175.19	115.789	132.195	175.19	29.9121	69.963	47.2658	170.241	4.49498	0.0264037	141.058	30.6762	0.217472	49.047	20.0848	0.409501
Tb927.10.3260	326.121	302.434	115.969	117.601	114.885	139.601	101.794	114.885	32.9731	58.7956	43.5931	116.152	1.36713	0.0117702	118.76	19.1988	0.161661	45.1206	12.9788	0.287648
Tb927.7.3230	107.611	123.762	131.55	129.908	164.294	75.6587	85.1817	164.294	34.3679	42.5621	28.583	141.917	19.3961	0.136671	108.378	48.6581	0.448966	35.171	7.02403	0.199711
Tb927.11.15810	38.8869	36.1009	59.3997	60.0727	61.4094	36.6238	29.4924	61.4094	123.407	107.496	109.968	60.2939	1.02298	0.0169665	42.5086	16.7525	0.394097	113.623	8.56232	0.075357
Tb927.4.2950	134.93	115.362	111.18	119.255	135.974	95.1063	99.3394	135.974	23.9839	55.9852	34.3316	122.136	12.6459	0.103539	110.14	22.4731	0.204041	38.1002	16.3301	0.428609
Tb927.9.9710	89.4271	75.3293	91.0588	85.8317	90.6329	33.4157	51.4857	90.6329	159.247	141.627	125.989	89.1744	2.90272	0.032551	58.5114	29.2484	0.499876	142.288	16.639	0.116939
Tb927.6.3000	131.772	93.067	130.741	133.724	166.503	131.87	121.434	166.503	33.7093	65.0079	53.0144	143.656	19.8422	0.138122	139.935	23.5927	0.168597	50.5772	15.791	0.312216
Tb927.7.2970	191.105	195.07	195.957	193.129	177.399	180.549	178.233	177.399	42.3884	92.6677	63.8195	188.828	9.99832	0.0529492	178.727	1.63177	0.00912996	66.2919	25.2307	0.3806
Tb927.11.10060	66.2059	71.7996	64.9353	66.6237	90.2814	35.5677	43.3811	90.2814	210.199	165.663	162.024	73.9468	14.1713	0.191642	56.4101	29.5924	0.524594	179.295	26.825	0.149613
Tb927.2.950	367.483	246.138	173.161	166.702	217.519	182.023	205.102	217.519	38.3588	88.6371	67.3857	185.794	27.6636	0.148894	201.548	18.0128	0.0893721	64.7939	25.2391	0.38953
Tb927.4.3180	17.672	15.2356	29.6376	28.6212	31.1817	7.6117	11.8037	31.1817	38.5913	40.8241	46.0948	29.8135	1.2893	0.0432456	16.8657	12.574	0.745534	41.8367	3.8529	0.0920936
Tb927.11.13520	486.15	402.292	282.941	264.682	276.92	228.291	221.782	276.92	50.4089	129.128	84.8443	274.848	9.30429	0.0338525	242.331	30.1312	0.124339	88.1272	39.4623	0.447788
Tb927.11.4160	173.433	176.215	170.082	167.148	172.278	85.243	108.856	172.278	30.6096	56.1701	34.8639	169.836	2.57391	0.0151553	122.126	45.0091	0.368547	40.5478	13.6955	0.337761
Tb927.10.6020	51.8634	72.1571	74.9182	71.7437	82.5989	37.5205	59.8928	82.5989	247.046	185.188	206.415	76.4203	5.5813	0.0730343	60.0041	22.5394	0.375632	212.883	31.4325	0.147651
Tb927.11.15750	216.93	210.931	203.483	199.394	174.588	77.4719	142.451	174.588	33.5543	60.0158	35.8752	192.488	15.6366	0.0812341	131.504	49.4748	0.376223	43.1484	14.6536	0.33961
Tb927.11.5290	53.7416	44.0538	64.9042	72.3798	81.8457	72.1915	67.8965	81.8457	206.169	211.849	195.397	73.0432	8.49021	0.116235	73.9779	7.14414	0.0965712	204.472	8.35609	0.0408667
Tb927.7.5460	45.5032	49.46	101.881	97.63	98.8174	68.9237	67.1567	98.8174	226.937	204.49	194.173	99.4429	2.1936	0.0220589	78.2993	17.7912	0.227221	208.533	16.752	0.0803323
Tb927.9.3870	88.4026	81.9419	87.9488	84.5279	83.6032	109.632	76.3373	83.6032	13.8712	32.467	24.1652	85.36	2.28921	0.0268184	89.8576	17.5065	0.194825	23.5011	9.31568	0.396393
Tb927.4.1600	72.993	80.7802	68.7917	72.7614	77.6279	33.4157	54.7476	77.6279	146.732	140.148	124.924	73.0603	4.42571	0.0605761	55.2638	22.1106	0.400092	137.268	11.1854	0.0814861
Tb927.11.7130	80.5057	70.8167	53.4286	54.5074	49.3585	38.6762	40.6908	49.3585	14.3749	15.4939	15.0101	52.4315	2.71542	0.0517898	42.9085	5.67597	0.132281	14.9596	0.561232	0.0375164
Tb927.7.7440	23.648	24.4843	31.1615	30.2748	38.3118	24.748	24.7508	38.3118	105.196	81.3154	97.6188	33.2494	4.40657	0.132531	29.2702	7.83029	0.267518	94.7101	12.2032	0.128848
Tb927.8.1700	99.8425	106.739	125.797	132.898	140.845	169.131	150.657	140.845	38.4363	64.6012	47.6384	133.18	7.52811	0.0565259	153.544	14.3624	0.0935391	50.2253	13.2729	0.264266
Tb927.10.10190	123.49	110.447	174.716	161.551	166.654	81.477	112.623	166.654	26.2312	57.982	35.609	167.64	6.63782	0.0395956	120.251	43.0979	0.358398	39.9408	16.3126	0.40842
Tb927.5.980	41.5334	40.4348	74.4206	72.7296	82.4483	30.108	53.2007	82.4483	143.245	137.338	122.476	76.5328	5.19224	0.0678433	55.2523	26.2304	0.474738	134.353	10.7014	0.0796514
Tb927.10.1900	98.4338	99.054	87.4201	89.2662	85.8125	90.6031	92.2774	85.8125	21.6979	46.3708	30.3395	87.4996	1.72825	0.0197515	89.5643	3.35528	0.0374622	32.8028	12.5195	0.381661
Tb927.10.12000	25.9531	24.7077	40.087	40.8329	51.7687	24.9273	28.3154	51.7687	97.3694	88.4892	83.8862	44.2295	6.53975	0.147859	35.0038	14.6173	0.417592	89.9149	6.85375	0.0762248
Tb927.11.5200	22.965	25.0651	59.1198	56.2883	70.297	17.5149	29.4252	70.297	163.819	128.13	129.342	61.9017	7.40708	0.119659	39.079	27.6836	0.708402	140.43	20.2643	0.144302
Tb927.8.500	8.92137	9.91881	0.621986	0.349814	0.903818	0.498148	1.81595	0.903818	0.0774926	0.0369783	0.106455	0.625206	0.277016	0.443079	1.07264	0.674929	0.629222	0.0736418	0.0348978	0.473886
Tb927.3.1360	79.4813	76.5357	89.0995	95.7219	108.006	75.0011	77.5143	108.006	22.3953	41.046	26.9862	97.6092	9.59363	0.0982861	86.8406	18.373	0.211572	30.1425	9.71766	0.32239
Tb927.9.7170	69.4927	70.0572	106.577	99.4745	100.525	30.4468	48.5263	100.525	168.779	137.559	139.562	102.192	3.8338	0.0375156	59.8326	36.3813	0.608052	148.633	17.4752	0.117572
Tb927.2.2500	51.7781	43.2049	58.0002	54.4756	57.5431	27.3583	24.8853	57.5431	100.275	93.4443	84.1523	56.673	1.91663	0.0338192	36.5955	18.1832	0.496869	92.624	8.09277	0.0873723
Tb927.11.4760	14.9401	13.3591	39.1229	41.0237	49.3585	16.8972	17.3188	49.3585	78.3062	72.2557	64.405	43.1684	5.44441	0.12612	27.8582	18.621	0.668423	71.6556	6.97001	0.097271
Tb927.10.10420	25.9104	19.0334	43.5079	44.5536	51.9695	21.779	27.3402	51.9695	120.966	99.3608	90.3267	46.677	4.61317	0.0988317	33.6962	16.0676	0.476835	103.551	15.7435	0.152036
Tb927.1.1170	24.8005	18.7653	34.0226	33.6776	37.8599	23.5723	27.2393	37.8599	88.1478	70.7765	86.6008	35.1867	2.32149	0.0659764	29.5572	7.42046	0.251054	81.8417	9.61387	0.117469
Tb927.10.1380	143.724	144.582	96.2523	96.7396	112.375	57.267	68.031	112.375	17.4358	39.0491	22.249	101.789	9.17084	0.0900967	79.2243	29.2092	0.368691	26.2447	11.3471	0.43236
Tb927.11.1670	53.5709	35.1179	80.5472	75.8461	76.473	23.8712	32.9898	76.473	101.205	117.887	94.1058	77.6221	2.55252	0.0328839	44.4447	28.1096	0.632462	104.399	12.2081	0.116936
Tb927.7.580	107.953	113.709	142.777	137.477	155.959	44.0163	95.6739	155.959	13.2125	36.4237	24.9636	145.404	9.5169	0.0654513	98.5497	56.0266	0.568512	24.8666	11.6059	0.466727
Tb927.11.15360	26.2519	27.3437	45.9648	43.8858	47.0487	21.8388	28.7862	47.0487	108.645	84.0148	88.2508	45.6331	1.60735	0.0352233	32.5579	13.0213	0.399943	93.6367	13.1686	0.140635
Tb927.7.2240	423.957	444.783	222.92	222.545	245.085	191.209	234.931	245.085	55.5622	106.793	83.833	230.184	12.9067	0.0560712	223.742	28.628	0.127951	82.0629	25.6615	0.312705
Tb927.3.2150	29.6667	28.0139	43.1969	40.3877	50.8147	16.4588	17.5878	50.8147	71.2544	74.2525	56.3677	44.7997	5.39512	0.120428	28.2871	19.5176	0.689982	67.2915	9.57836	0.142341
Tb927.11.10510	79.1825	86.097	126.014	128.318	144.862	72.0919	77.9179	144.862	270.527	227.047	244.26	133.065	10.2813	0.0772654	98.2906	40.437	0.411403	247.278	21.8963	0.0885494
Tb927.2.5020	164.213	187.385	187.311	175.67	186.086	105.269	140.467	186.086	40.0249	64.5272	44.2319	183.023	6.39654	0.0349495	143.941	40.5206	0.281509	49.5947	13.1019	0.26418
Tb927.11.3440	88.1038	61.1213	74.856	78.7082	90.9341	71.255	64.769	90.9341	14.7236	41.046	24.3249	81.4995	8.39462	0.103002	75.6527	13.6256	0.180108	26.6981	13.3207	0.498938
Tb927.10.3270	12.8058	11.1698	19.7481	20.3528	22.7461	11.9954	9.48331	22.7461	47.4254	37.4591	43.0076	20.949	1.58543	0.0756806	14.7416	7.04496	0.477897	42.6307	4.99387	0.117143
Tb927.11.13580	51.3085	56.8321	96.2523	94.8951	82.85	45.172	60.5654	82.85	176.606	146.841	161.119	91.3325	7.37733	0.0807744	62.8625	18.9437	0.301352	161.522	14.8864	0.0921632
Tb927.10.5660	35.3013	39.988	36.9771	39.211	51.9695	25.1066	23.5065	51.9695	93.4173	80.8347	83.0878	42.7192	8.08852	0.189341	33.5276	15.9912	0.476958	85.7799	6.70942	0.0782167
Tb927.11.6010	25.6969	26.1821	42.7615	40.8965	44.739	30.666	31.0394	44.739	100.469	92.9266	93.5735	42.799	1.92153	0.0448967	35.4814	8.01945	0.226018	95.6564	4.18045	0.0437028
Tb927.9.3780	18.5684	21.8482	22.547	24.7732	28.9724	14.0278	11.3665	28.9724	49.944	45.4094	49.2352	25.4309	3.26279	0.1283	18.1223	9.49025	0.523679	48.1962	2.43931	0.0506121
Tb927.9.1730	66.7608	68.4487	68.0142	70.8851	77.5777	69.8403	58.0433	77.5777	17.8233	34.168	21.9829	72.159	4.90738	0.0680079	68.4871	9.83728	0.143637	24.658	8.49439	0.344488
Tb927.10.11520	44.5641	37.6647	36.3862	36.5715	36.2029	14.6455	21.6569	36.2029	126.352	88.0824	95.6494	36.3869	0.184282	0.00506452	24.1685	10.996	0.454971	103.361	20.2666	0.196076
Tb927.9.3550	31.5449	25.9587	42.3262	40.7375	41.3748	28.2749	33.158	41.3748	102.135	89.2287	82.1829	41.4795	0.799501	0.0192746	34.2692	6.62028	0.193185	91.1823	10.1186	0.110971
Tb927.5.830	57.6261	66.3935	49.0436	52.1223	57.3422	41.6651	46.8449	57.3422	16.2347	18.1564	16.6601	52.8361	4.1951	0.0793984	48.6174	7.98747	0.164293	17.0171	1.00933	0.0593131
Tb927.6.4430	46.6984	61.166	82.6309	78.6446	92.7418	40.9876	55.5211	92.7418	175.676	153.09	132.004	84.6724	7.26694	0.0858242	63.0835	26.693	0.423138	153.59	21.8403	0.142199
Tb927.11.12430	123.576	137.523	134.847	139.194	151.942	153.41	156.273	151.942	40.9548	79.0227	53.0144	141.994	8.88492	0.0625724	153.875	2.2027	0.0143149	57.664	19.4552	0.337389
Tb927.10.9780	142.059	153.339	117.213	110.382	132.008	44.4547	58.1442	132.008	19.1794	33.5394	21.8232	119.868	11.0543	0.0922211	78.2022	47.0969	0.602246	24.8473	7.64271	0.307587
Tb927.10.13980	35.4293	35.6541	42.8237	40.9601	47.1492	17.6145	26.6004	47.1492	69.8208	79.1336	76.4344	43.6443	3.1751	0.0727494	30.4547	15.1399	0.497128	75.1296	4.79157	0.0637773
Tb927.11.420	45.6313	44.7687	84.0614	82.1428	82.5487	40.9677	53.3016	82.5487	175.753	138.817	142.702	82.9176	1.01113	0.0121944	58.9393	21.3561	0.362341	152.424	20.2968	0.13316
Tb927.9.3030	78.7556	82.3886	128.254	125.806	121.011	62.2884	72.201	121.011	224.341	206.524	209.13	125.024	3.68402	0.0294666	85.1668	31.4353	0.369102	213.332	9.62296	0.045108
Tb927.11.13240	67.017	77.2505	110.154	112.29	101.278	34.153	57.7742	101.278	208.532	163.038	163.195	107.907	5.83986	0.0541192	64.4017	34.0496	0.528707	178.255	26.2212	0.1471
Tb927.9.4290	45.5032	45.5729	82.3199	80.7753	79.8875	23.4129	37.2271	79.8875	165.253	124.025	143.341	80.9942	1.23088	0.0151972	46.8425	29.4395	0.628479	144.206	20.6274	0.143041
Tb927.8.2520	335.042	318.698	145.887	150.325	157.013	128.622	112.32	157.013	38.7463	61.384	47.2126	151.075	5.60103	0.0370745	132.652	22.6175	0.170503	49.1143	11.4381	0.232887
Tb927.10.10020	56.815	60.2277	86.3317	89.3935	85.9631	51.0103	65.4752	85.9631	17.9008	30.2113	21.2377	87.2294	1.88315	0.0215884	67.4829	17.5627	0.260254	23.1166	6.36671	0.275417
Tb927.11.1450	504.292	355.781	447.954	427.505	549.471	466.326	382.561	549.471	95.5096	265.135	148.93	474.977	65.3192	0.137521	466.119	83.4553	0.179043	169.858	86.7275	0.510588
Tb927.10.15840	105.69	116.926	95.3505	90.6973	107.102	51.0302	60.9353	107.102	17.4746	34.6857	20.3328	97.7167	8.45467	0.0865222	73.0227	29.9266	0.409826	24.1644	9.22313	0.381683
Tb927.2.2190	132.839	156.288	106.142	118.46	115.488	55.9719	86.695	115.488	16.1572	42.8209	28.583	113.363	6.42794	0.0567021	86.0516	29.7632	0.345876	29.1871	13.3421	0.457125
Tb927.9.9520	162.89	180.281	34.2714	33.9002	28.5707	49.5956	25.0871	28.5707	9.80281	15.6418	10.3261	32.2474	3.18956	0.098909	34.4178	13.2593	0.385245	11.9236	3.23072	0.270952
Tb927.11.6990	66.7182	58.3512	64.2823	72.0299	70.7489	85.4423	85.8206	70.7489	12.9025	37.533	20.3328	69.0204	4.153	0.0601707	80.6706	8.59455	0.106539	23.5894	12.6341	0.535581
Tb927.11.10720	159.646	139.533	175.835	174.462	199.744	92.0377	115.952	199.744	33.2056	60.9403	44.7641	183.347	14.2166	0.0775391	135.911	56.559	0.416147	46.3033	13.9313	0.30087
Tb927.11.13570	105.306	125.281	129.622	117.061	113.178	56.4302	62.146	113.178	232.245	175.462	205.298	119.954	8.59514	0.071654	77.2514	31.2444	0.404451	204.335	28.4037	0.139006
Tb927.10.7740	200.581	207.357	199.253	198.726	210.087	129.917	168.346	210.087	48.1616	77.9134	53.9725	202.689	6.41267	0.031638	169.45	40.0967	0.236628	60.0158	15.7697	0.262759
Tb927.3.2710	115.508	119.696	138.889	142.565	142.402	138.525	124.46	142.402	37.8164	62.9371	54.0789	141.285	2.07655	0.0146975	135.129	9.44054	0.0698632	51.6108	12.741	0.246866
Tb927.10.8640	56.815	72.1124	99.0513	92.828	87.5699	37.2017	41.6324	87.5699	146.345	133.714	122.423	93.1497	5.74744	0.0617011	55.468	27.8892	0.502798	134.16	11.9672	0.089201
Tb927.8.2100	85.2012	70.772	95.4438	88.8846	91.2354	24.8875	42.3386	91.2354	161.533	124.062	145.577	91.8546	3.32312	0.036178	52.8205	34.3935	0.65114	143.724	18.804	0.130834
Tb927.9.6870	23.7334	28.1926	48.0173	46.1119	44.739	24.4292	32.25	44.739	89.0389	85.5309	87.7185	46.2894	1.64636	0.0355667	33.806	10.2439	0.303021	87.4295	1.7718	0.0202655
Tb927.10.1970	326.42	290.281	227.678	210.652	209.636	133.703	154.591	209.636	36.344	83.645	58.8694	215.988	10.1362	0.0469293	165.977	39.2258	0.236333	59.6195	23.6594	0.396841
Tb927.9.12480	37.0941	27.8799	45.8404	48.497	49.3585	30.6859	34.5704	49.3585	112.209	92.8526	94.159	47.8986	1.8338	0.0382851	38.2049	9.85262	0.257889	99.7403	10.8182	0.108463
Tb927.8.1140	47.6375	46.0197	102.099	98.3614	117.195	47.1048	83.8702	117.195	223.256	185.446	217.7	105.885	9.97135	0.0941713	82.7234	35.0592	0.423812	208.801	20.4153	0.0977742
Tb927.8.4230	176.122	182.694	150.925	151.629	145.866	139.521	117.196	145.866	42.7759	61.495	48.3304	149.473	3.14355	0.0210309	134.195	15.0589	0.112217	50.8671	9.61391	0.189001
Tb927.11.330	165.323	163.303	216.887	210.334	210.991	94.3292	173.962	210.991	45.9531	67.2636	50.5659	212.737	3.60844	0.016962	159.761	59.6134	0.373142	54.5942	11.2118	0.205366
Tb927.3.4910	129.253	116.702	163.24	152.742	153.498	83.9478	130.345	153.498	304.042	304.554	313.562	156.493	5.85515	0.0374147	122.597	35.4167	0.288887	307.386	5.3547	0.0174201
Tb927.5.3000	50.0279	46.2431	79.3343	76.3549	73.3599	30.8453	49.2325	73.3599	126.662	126.91	120.613	76.3497	2.98722	0.0391255	51.1459	21.3218	0.416882	124.728	3.56593	0.0285896
Tb927.7.5600	151.236	133.859	91.432	91.4605	91.3358	124.557	93.3535	91.3358	21.6979	42.8949	30.925	91.4094	0.065331	0.000714707	103.082	18.625	0.180682	31.8393	10.628	0.333802
Tb927.6.4630	131.985	136.674	126.854	119.859	129.447	56.0316	72.739	129.447	214.344	215.325	188.85	125.387	4.95944	0.0395532	86.0725	38.4809	0.447076	206.173	15.01	0.0728031
Tb927.11.10890	45.5459	45.0814	71.6217	74.415	80.3394	29.8689	48.5936	80.3394	136.348	117.554	128.863	75.4587	4.45156	0.0589934	52.934	25.5136	0.48199	127.589	9.46163	0.0741574
Tb927.11.13550	107.398	101.154	107.759	105.612	109.01	40.1108	51.7211	109.01	16.1185	30.3592	17.9376	107.461	1.71874	0.0159942	66.9475	36.8873	0.550989	21.4718	7.75033	0.360955
Tb927.2.4840	23.648	24.6183	37.1326	36.8259	45.3917	27.8963	22.5985	45.3917	85.7455	86.0116	79.0957	39.7834	4.85939	0.122146	31.9622	11.9282	0.373197	83.6176	3.91834	0.0468602
Tb927.11.7570	155.163	170.362	143.212	146.318	144.812	99.9683	98.5659	144.812	27.3549	60.6445	34.0655	144.781	1.55297	0.0107264	114.449	26.3046	0.229837	40.6883	17.6053	0.432687
Tb927.9.2550	158.066	177.734	182.522	190.363	201.25	143.267	165.487	201.25	43.6671	82.6466	59.721	191.378	9.40538	0.0491455	170.002	29.2539	0.17208	62.0115	19.5905	0.315916
Tb927.11.16930	70.0904	79.8866	40.5224	41.2781	45.0905	26.4815	27.1384	45.0905	8.67917	14.3846	9.9535	42.297	2.44856	0.0578898	32.9035	10.5594	0.320919	11.0057	2.99472	0.272105
Tb927.9.9080	49.8572	42.4453	51.2828	52.3449	63.4681	40.071	40.1191	63.4681	142.393	116.482	111.192	55.6986	6.74952	0.121179	47.8861	13.4945	0.281803	123.355	16.6975	0.135361
Tb927.7.2400	165.835	142.527	176.022	167.593	174.286	47.9816	118.508	174.286	269.287	251.194	257.62	172.634	4.45096	0.0257827	113.592	63.2957	0.55722	259.367	9.17201	0.0353631
Tb927.6.570	30.6058	28.416	37.3192	38.8294	41.7263	32.1206	37.1934	41.7263	156.961	118.996	151.325	39.2916	2.23961	0.0569998	37.0134	4.80538	0.129828	142.428	20.4868	0.14384
Tb927.11.4210	212.107	198.242	118.955	117.538	110.115	140.996	130.143	110.115	36.964	67.3006	44.0722	115.536	4.74765	0.0410924	127.085	15.6658	0.123271	49.4456	15.8661	0.32088
Tb927.7.7340	56.5162	52.1408	68.4807	69.8993	67.5855	31.7818	40.4554	67.5855	131.737	106.128	107.253	68.6551	1.1667	0.0169937	46.6076	18.6779	0.400747	115.039	14.4718	0.125799
Tb927.10.11110	159.219	158.924	88.7574	90.7927	101.278	57.9047	69.4098	101.278	28.2848	27.4379	24.2716	93.6093	6.71864	0.0717732	76.1974	22.4691	0.29488	26.6648	2.11534	0.0793308
Tb927.11.5000	229.821	190.066	181.247	180.886	181.467	151.238	155.701	181.467	38.5138	85.6418	57.8048	181.2	0.293233	0.00161829	162.802	16.3175	0.100229	60.6535	23.6928	0.390626
Tb927.10.12140	72.8649	80.1994	89.8148	90.5065	104.491	36.3448	43.1793	104.491	13.2512	23.888	14.4246	94.9376	8.28109	0.0872267	61.3385	37.5274	0.611808	17.1879	5.83201	0.339308
Tb927.5.1740	43.9665	54.0173	62.2297	57.1469	62.2128	52.4051	64.231	62.2128	178.775	145.88	156.488	60.5298	2.92967	0.0484005	59.6163	6.32606	0.106113	160.381	16.7898	0.104687
Tb927.10.1690	24.3737	25.3332	52.7444	49.451	54.5304	29.57	42.2714	54.5304	120.191	98.9171	101.345	52.2419	2.57668	0.049322	42.1239	12.4808	0.296288	106.818	11.6451	0.109019
Tb927.11.10250	27.4471	29.3096	44.5342	48.2744	52.3712	37.8194	32.3173	52.3712	118.176	98.1775	112.416	48.3933	3.91987	0.0810002	40.836	10.3617	0.25374	109.59	10.2945	0.0939366
Tb927.1.1730	137.065	156.11	199.004	213.768	215.058	127.845	177.661	215.058	58.0419	70.2958	57.9113	209.277	8.91972	0.0426216	173.521	43.754	0.252154	62.083	7.11281	0.114569
Tb927.5.4300	106.032	110.313	106.329	99.2837	114.584	67.2699	78.5568	114.584	27.5486	38.2726	24.4313	106.732	7.65817	0.0717513	86.8036	24.7116	0.284685	30.0842	7.26064	0.241344
Tb927.8.4880	216.589	186.223	201.617	193.256	196.329	122.983	156.811	196.329	37.8939	76.767	57.2725	197.068	4.22875	0.0214584	158.708	36.7101	0.231306	57.3111	19.4366	0.339142
Tb927.11.12040	31.1181	26.9416	64.8731	59.4366	66.8323	64.8389	49.0644	66.8323	221.435	178.679	193.854	63.714	3.83167	0.0601386	60.2452	9.73403	0.161574	197.989	21.6758	0.109479
Tb927.5.2640	33.7646	38.3795	64.6866	61.5991	67.4851	12.374	31.2411	67.4851	88.0703	85.2351	94.2655	64.5902	2.94416	0.0455821	37.0334	28.0084	0.756301	89.1903	4.61822	0.0517794
Tb927.11.850	41.0212	42.2219	92.3649	85.2275	96.6583	23.0742	36.2182	96.6583	189.586	147.691	155.104	91.4169	5.77408	0.0631621	51.9836	39.2437	0.754925	164.127	22.357	0.136218
Tb927.9.3170	40.3809	31.0521	54.3305	56.6381	71.4016	57.5859	57.6734	71.4016	264.482	203.011	242.663	60.7901	9.26202	0.152361	62.2203	7.9514	0.127794	236.719	31.1636	0.131648
Tb927.9.11770	157.255	123.672	177.111	181.935	208.28	107.301	141.106	208.28	25.9988	86.8991	43.7528	189.109	16.7772	0.0887172	152.229	51.4001	0.33765	52.2169	31.32	0.599806
Tb927.11.9220	422.079	445.497	344.021	340.751	339.384	287.969	345.468	339.384	91.7899	158.674	116.994	341.385	2.38257	0.00697914	324.274	31.5875	0.0974101	122.486	33.7786	0.275776
Tb927.9.11230	91.0918	83.5503	113.201	106.439	130.1	99.0118	93.6561	130.1	308.614	262.398	273.535	116.58	12.1868	0.104536	107.589	19.6776	0.182896	281.516	24.1194	0.0856769
Tb927.6.2220	36.8807	36.1009	61.9809	58.6416	63.5183	43.8171	44.0537	63.5183	170.367	133.27	137.752	61.3803	2.49323	0.0406194	50.463	11.3068	0.224062	147.13	20.2487	0.137625
Tb927.11.4320	125.241	133.144	130.928	131.276	120.559	53.0826	76.1355	120.559	196.599	208.817	194.971	127.588	6.08928	0.0477262	83.2591	34.2977	0.41194	200.129	7.56767	0.037814
Tb927.8.1260	145.303	157.405	126.543	115.184	123.321	63.4242	56.2609	123.321	29.4859	31.4316	22.1958	121.683	5.85389	0.0481078	81.002	36.8239	0.454604	27.7044	4.86882	0.175741
Tb927.7.670	83.5364	77.4739	95.195	94.8951	96.4575	93.6318	92.6136	96.4575	23.7902	51.9546	29.1685	95.5158	0.829145	0.0086807	94.2343	1.99148	0.0211332	34.9711	14.9519	0.427551
Tb927.9.13480	14.684	17.827	30.8194	28.9074	31.7843	16.9569	14.4604	31.7843	61.3741	51.7327	50.7788	30.5037	1.4642	0.0480007	21.0672	9.36482	0.444522	54.6285	5.86127	0.107293
Tb927.8.1100	247.408	317	136.557	142.47	152.243	174.83	150.388	152.243	43.0084	74.1416	55.6757	143.757	7.92182	0.0551057	159.154	13.6077	0.0855003	57.6086	15.6563	0.271771
Tb927.9.2670	82.6827	99.2327	160.13	160.056	168.361	77.7309	132.565	168.361	306.561	292.979	322.344	162.849	4.77372	0.0293138	126.219	45.6471	0.361651	307.295	14.6962	0.0478246
Tb927.9.12780	130.278	124.119	168.558	162.473	175.19	74.4432	105.729	175.19	30.8033	55.0977	33.5864	168.74	6.36056	0.0376944	118.454	51.5648	0.435315	39.8291	13.296	0.333826
Tb927.11.10150	245.658	253.198	202.394	191.73	209.585	96.5609	108.419	209.585	37.6614	63.2699	41.0915	201.237	8.98378	0.0446429	138.188	62.1151	0.449496	47.3409	13.9011	0.293639
Tb927.11.7310	52.1196	54.8662	80.7338	71.5847	74.6152	30.8254	38.9085	74.6152	162.928	125.541	123.7	75.6446	4.66059	0.0616117	48.1164	23.3018	0.484281	137.39	22.1359	0.161117
Tb927.10.11140	372.777	351.045	209.734	202.415	201.953	181.884	179.443	201.953	53.9348	93.2594	67.6519	204.701	4.36484	0.021323	187.76	12.352	0.0657864	71.6154	19.9596	0.278706
Tb927.9.12680	25.7823	21.2227	50.6297	52.4403	56.4886	43.3986	40.1864	56.4886	135.961	112.007	126.415	53.1862	2.99985	0.0564027	46.6912	8.63549	0.184949	124.794	12.0586	0.0966278
Tb927.5.1010	217.869	225.541	188.711	183.016	182.822	108.895	127.756	182.822	34.2905	70.2219	44.977	184.85	3.34496	0.0180955	139.824	38.4129	0.274722	49.8298	18.4507	0.370275
Tb927.10.1300	30.9473	22.7418	52.2779	54.3802	56.2878	29.7494	20.7153	56.2878	89.5039	92.113	87.346	54.3153	2.00571	0.0369272	35.5842	18.4901	0.519616	89.6543	2.3871	0.0266256
Tb927.8.1920	46.9546	30.5606	72.1193	69.295	75.4186	39.254	52.8308	75.4186	129.916	143.883	143.98	72.2776	3.06485	0.0424038	55.8345	18.2684	0.327189	139.26	8.09169	0.0581051
Tb927.10.1500	316.687	307.796	170.549	174.557	173.433	255.331	214.148	173.433	43.7833	91.7063	57.4855	172.846	2.06772	0.0119628	214.304	40.9492	0.19108	64.325	24.6827	0.383719
Tb927.10.5570	18.5257	15.9505	50.4742	46.7479	51.1661	13.7489	23.9437	51.1661	67.4573	70.9614	66.1083	49.4627	2.37643	0.0480449	29.6196	19.3436	0.653068	68.1757	2.50507	0.0367443
Tb927.9.2780	41.192	37.4413	75.8201	83.0968	77.0756	31.6822	48.4254	77.0756	133.636	114.115	133.494	78.6642	3.88976	0.0494477	52.3944	22.9555	0.438129	127.082	11.2296	0.088365
Tb927.3.3950	92.5005	94.6755	139.48	138.431	138.435	164.628	106.099	138.435	32.7794	45.3354	40.0801	138.782	0.604753	0.00435757	136.387	29.3182	0.214963	39.3983	6.30575	0.160051
Tb927.10.3160	42.7713	52.8556	46.4624	44.7762	48.4547	26.0631	29.2234	48.4547	100.198	77.6545	83.9926	46.5644	1.84135	0.0395442	34.5804	12.119	0.350457	87.2817	11.626	0.133201
Tb927.2.5820	182.013	203.246	197.014	186.864	182.973	139.8	155.331	182.973	49.789	75.3619	52.0563	188.95	7.24929	0.0383661	159.368	21.8677	0.137215	59.069	14.1555	0.239643
Tb927.10.12820	825.205	658.439	495.163	505.704	485.852	854.463	756.412	485.852	51.9975	186.445	106.401	495.573	9.93229	0.020042	698.909	190.914	0.273161	114.948	67.6299	0.588353
Tb927.10.15510	30.307	32.6606	46.2136	44.172	55.9363	17.1761	24.9862	55.9363	110.621	98.0666	76.8602	48.774	6.2862	0.128884	32.6995	20.499	0.62689	95.1825	17.064	0.179277
Tb927.11.1910	56.3882	58.9767	68.6984	66.1149	75.9207	25.4255	33.158	75.9207	99.5392	110.787	100.866	70.2447	5.08249	0.0723542	44.8347	27.1975	0.606616	103.731	6.14695	0.0592588
Tb927.10.14400	145.986	178.136	107.106	105.994	122.116	64.3208	67.2239	122.116	21.9304	39.8996	26.6136	111.739	9.00422	0.0805829	84.5535	32.5623	0.385109	29.4812	9.32151	0.316185
Tb927.9.3680	187.434	190.781	163.52	160.533	161.934	118.539	92.042	161.934	32.7794	60.7554	45.3496	161.996	1.49455	0.00922584	124.172	35.2848	0.284162	46.2948	14.012	0.302668
Tb927.6.3940	123.747	136.406	171.513	157.321	187.793	52.3254	91.7057	187.793	257.856	257.776	213.441	172.209	15.2481	0.0885439	110.608	69.684	0.630008	243.025	25.6199	0.105421
Tb927.5.2980	176.891	149.318	149.712	147.145	137.933	108.756	111.513	137.933	28.4785	62.9371	42.2092	144.93	6.19416	0.042739	119.4	16.1085	0.134912	44.5416	17.3473	0.389463
Tb927.11.16780	19.2514	16.3526	13.466	12.4025	17.524	22.2174	18.7985	17.524	4.37833	7.46962	4.89691	14.4642	2.70273	0.186857	19.5133	2.42696	0.124374	5.58162	1.65549	0.296597
Tb927.5.2280	93.653	101.914	94.7907	86.4359	102.935	56.8486	57.6397	102.935	183.464	179.049	174.319	94.7205	8.24967	0.0870949	72.4744	26.3825	0.364025	178.944	4.57307	0.0255558
Tb927.9.10230	611.135	613.358	588.057	562.756	605.558	340.693	600.475	605.558	1387.39	1116.78	1301.09	585.457	21.5192	0.0367563	515.576	151.474	0.293796	1268.42	138.229	0.108977
Tb927.5.2560	16.5195	9.11458	16.4826	16.4413	26.3111	20.1052	14.3931	26.3111	65.0163	56.281	54.6112	19.745	5.68647	0.287995	20.2698	5.96072	0.294069	58.6362	5.58805	0.0953005
Tb927.10.4610	65.4376	63.5787	103.996	105.612	120.71	82.5729	90.495	120.71	256.888	230.93	266.669	110.106	9.21871	0.0837257	97.926	20.1251	0.205514	251.495	18.4696	0.0734391
Tb927.9.9720	75.0419	78.0994	114.632	107.997	95.3026	77.1132	93.6898	95.3026	273.936	216.952	238.192	105.977	9.82176	0.092678	88.7019	10.0684	0.113508	243.027	28.7981	0.118498
Tb927.3.1860	98.9034	109.375	79.9874	78.6446	89.1265	67.5289	81.9533	89.1265	22.0854	38.0877	27.4653	82.5862	5.70374	0.0690641	79.5362	10.9998	0.138299	29.2128	8.14302	0.278749
Tb927.11.14310	44.0092	44.9474	63.878	64.5884	66.3804	49.7948	44.0201	66.3804	172.963	133.751	151.911	64.9489	1.28958	0.0198553	53.3984	11.6076	0.217377	152.875	19.6241	0.128367
Tb927.11.14190	579.291	684.8	510.029	504.21	480.078	553.681	539.607	480.078	120.927	283.55	192.736	498.105	15.881	0.0318828	524.455	39.0709	0.0744981	199.071	81.4963	0.409383
Tb927.2.2090	213.601	208.831	278.152	276.989	260.099	337.764	339.718	260.099	62.4203	119.625	90.9122	271.747	10.1042	0.0371825	312.527	45.4146	0.145314	90.9858	28.6024	0.314361
Tb927.1.1670	359.202	377.585	196.299	195.801	218.473	98.5535	139.492	218.473	26.27	84.9392	46.6271	203.524	12.9484	0.0636211	152.173	60.9571	0.400578	52.6121	29.789	0.566201
Tb927.10.4240	43.7531	35.8328	73.9852	66.9099	80.1887	51.9269	48.4927	80.1887	168.973	139.519	151.964	73.6946	6.64417	0.0901581	60.2028	17.3933	0.288912	153.485	14.7854	0.0963314
Tb927.9.9600	102.019	105.354	118.706	123.993	119.605	83.908	82.3232	119.605	27.1999	46.5927	30.446	120.768	2.82896	0.0234247	95.2788	21.0822	0.221268	34.7462	10.387	0.298938
Tb927.10.6580	97.1959	95.4797	93.8888	95.7219	92.3401	59.1401	64.5	92.3401	19.6056	33.4654	24.8039	93.9836	1.69291	0.0180128	71.9934	17.8234	0.24757	25.9583	7.00163	0.269726
Tb927.3.3240	25.5262	22.6524	34.769	32.5009	37.4582	34.2128	32.6199	37.4582	103.336	84.9762	96.6607	34.9094	2.48163	0.0710878	34.7636	2.46575	0.070929	94.9911	9.29323	0.0978326
Tb927.11.3730	524.098	625.644	243.197	227.697	257.99	161.081	242.262	257.99	55.6397	111.638	75.1569	242.961	15.1476	0.0623459	220.444	52.008	0.235924	80.8114	28.424	0.351732
Tb927.11.3130	162.292	177.824	65.4329	65.0337	77.2262	30.8054	30.5686	77.2262	13.8324	20.0792	11.3374	69.2309	6.927	0.100056	46.2001	26.8697	0.581594	15.083	4.5031	0.298554
Tb927.8.7830	122.936	113.977	75.8512	74.3196	70.2467	104.033	74.3869	70.2467	17.6683	33.2435	16.9263	73.4725	2.89667	0.0394252	82.8889	18.4281	0.222323	22.6127	9.21404	0.407472
Tb927.7.1710	50.7109	47.7175	111.553	106.725	117.848	44.9728	84.879	117.848	207.719	177.866	195.717	112.042	5.57742	0.0497797	82.5665	36.4925	0.441977	193.767	15.0217	0.0775244
Tb927.3.2790	118.838	125.37	117.804	120.432	130.803	67.1901	92.0083	130.803	24.6039	44.374	33.7993	123.013	6.87288	0.0558713	96.667	32.0611	0.331665	34.2591	9.89308	0.288772
Tb927.4.1320	128.485	113.932	138.516	137.509	144.36	91.978	102.03	144.36	31.9269	53.9884	36.8865	140.128	3.69905	0.0263976	112.789	27.7991	0.246469	40.9339	11.5742	0.282754
Tb927.8.1870	997.315	1081.24	717.274	747.617	752.931	881.741	906.834	752.931	216.863	455.092	328.838	739.274	19.2365	0.0260208	847.168	82.5711	0.0974671	333.598	119.186	0.357275
Tb927.9.5240	146.968	163.973	160.13	151.183	171.926	76.4955	97.3553	171.926	35.2591	47.739	37.3655	161.08	10.404	0.064589	115.259	50.1713	0.435292	40.1212	6.68075	0.166514
Tb927.8.5940	90.3235	93.9159	76.5354	71.8073	68.2885	45.3115	47.5847	68.2885	10.384	26.1067	22.6748	72.2104	4.13821	0.0573076	53.7282	12.6607	0.235643	19.7218	8.26686	0.419173
Tb927.11.11350	201.307	187.117	235.826	232.945	249.102	129.618	212.467	249.102	487.622	487.227	435.026	239.291	8.61815	0.0360154	197.062	61.2135	0.31063	469.958	30.2525	0.0643728
Tb927.11.1420	207.795	216.248	98.1494	97.5982	106.55	121.907	93.2526	106.55	26.4637	61.0512	39.6543	100.766	5.01684	0.0497871	107.236	14.3394	0.133717	42.3898	17.4553	0.41178
Tb927.10.11420	83.323	93.0223	79.4587	89.5207	108.157	137.13	105.594	108.157	31.8494	36.2018	30.3395	92.3788	14.561	0.157623	116.96	17.5143	0.149746	32.7969	3.04381	0.0928078
Tb927.10.1230	141.333	170.183	189.084	192.207	208.029	136.592	168.682	208.029	59.708	71.4422	58.7629	196.44	10.1571	0.0517057	171.101	35.7797	0.209115	63.3044	7.06336	0.111578
Tb927.10.14720	85.5	93.0223	119.11	108.252	107.554	67.6285	72.8399	107.554	236.817	199.572	174.426	111.639	6.47995	0.0580439	82.6743	21.7038	0.262521	203.605	31.3907	0.154174
Tb927.11.14300	357.922	337.552	354.563	356.652	335.869	352.37	413.6	335.869	104.615	178.162	159.15	349.028	11.4438	0.0327876	367.28	40.9546	0.111508	147.309	38.1763	0.259159
Tb927.3.3120	62.1081	58.3065	71.0619	67.705	75.9207	59.1202	53.268	75.9207	176.218	155.272	156.861	71.5625	4.13069	0.0577214	62.7696	11.7591	0.187337	162.784	11.6617	0.071639
Tb927.7.5560	96.3422	88.7331	108.226	111.495	105.044	105.069	97.8597	105.044	25.3013	56.6138	36.8865	108.255	3.22591	0.0297992	102.658	4.15508	0.0404751	39.6006	15.8317	0.399785
Tb927.11.6100	27.7886	20.9099	40.5224	39.0838	38.7135	19.4278	24.1791	38.7135	77.9575	64.4532	61.1581	39.4399	0.955564	0.0242283	27.4401	10.0479	0.366177	67.8563	8.90171	0.131185
Tb927.11.9980	291.161	196.142	341.284	334.359	414.401	167.417	218.486	414.401	37.9714	122.176	67.4922	363.348	44.3484	0.122055	266.768	130.378	0.488733	75.88	42.7246	0.563055
Tb927.3.5500	75.1273	71.6656	121.412	115.534	125.882	90.1647	116.187	125.882	379.714	297.713	309.197	120.943	5.18975	0.0429109	110.745	18.4701	0.166781	328.874	44.4008	0.135008
Tb927.11.13290	65.4376	59.915	83.2528	82.9696	85.3606	36.2452	44.0201	85.3606	139.332	127.427	124.02	83.861	1.30638	0.0155779	55.2086	26.4001	0.478189	130.26	8.03932	0.0617178
Tb927.11.16850	158.194	156.199	175.773	175.257	179.508	95.9233	116.524	179.508	41.7685	57.6862	40.1334	176.846	2.31987	0.013118	130.652	43.5467	0.333304	46.5294	9.69665	0.208399
Tb927.11.2030	95.1897	110.983	134.629	128.414	120.81	86.6578	108.587	120.81	39.1725	44.9287	32.0428	127.951	6.92088	0.0540901	105.352	17.3047	0.164256	38.7147	6.45512	0.166736
Tb927.10.2800	31.2461	29.9351	72.026	68.5954	68.3387	42.0835	48.7954	68.3387	141.23	119.477	144.139	69.6534	2.05876	0.0295573	53.0725	13.6402	0.25701	134.949	13.4778	0.0998731
Tb927.11.16450	49.9853	56.6534	66.4281	64.8428	72.4561	26.0631	29.5933	72.4561	100.43	101.912	93.0945	67.909	4.01685	0.0591505	42.7042	25.8263	0.604773	98.4791	4.72167	0.0479459
Tb927.8.2000	149.401	173.937	176.115	146.413	157.867	31.7021	62.3814	157.867	181.604	181.453	171.392	160.132	14.9801	0.0935483	83.9835	65.798	0.783464	178.149	5.85277	0.0328531
Tb927.11.14490	39.7833	32.8393	64.9664	63.539	68.188	36.0659	36.8908	68.188	195.979	146.693	150.367	65.5645	2.38153	0.0363234	47.0482	18.3123	0.389223	164.346	27.456	0.167062
Tb927.7.6810	105.904	105.577	120.323	118.905	118.099	88.7898	96.3128	118.099	33.593	44.8177	34.9703	119.109	1.12611	0.00945441	101.067	15.222	0.150612	37.7937	6.12186	0.161981
Tb927.2.4330	138.089	115.094	95.4127	91.3333	97.9136	100.885	100.046	97.9136	25.1463	51.9915	40.1334	94.8865	3.32154	0.0350054	99.6147	1.53177	0.015377	39.0904	13.453	0.34415
Tb927.11.520	32.3133	26.0927	36.635	40.5149	54.6308	40.2703	34.7722	54.6308	117.053	109.308	111.085	43.9269	9.47067	0.215601	43.2244	10.2536	0.237218	112.482	4.05677	0.0360659
Tb927.6.1170	120.118	103.522	166.568	155.031	144.912	92.5957	125.099	144.912	334.38	279.076	281.253	155.504	10.8356	0.0696805	120.869	26.4135	0.21853	298.236	31.3206	0.10502
Tb927.6.4470	148.59	129.704	74.0474	73.6518	69.5438	102.658	69.8806	69.5438	16.6609	32.8368	21.4506	72.4143	2.49384	0.0344385	80.6942	19.0222	0.235732	23.6494	8.30908	0.351344
Tb927.8.7560	43.9665	50.6663	53.7707	56.6063	61.2086	33.5552	50.3759	61.2086	19.3344	15.5679	16.0214	57.1952	3.75374	0.0656303	48.3799	13.9343	0.288019	16.9746	2.05622	0.121135
Tb927.9.8740	356.599	378.21	243.383	255.11	264.216	372.555	303.332	264.216	63.6601	128.278	86.0153	254.236	10.4439	0.0410796	313.367	54.8621	0.175073	92.6511	32.816	0.354189
Tb927.1.4740	156.615	124.298	186.503	190.235	181.517	83.0711	105.998	181.517	37.1964	54.1733	38.4833	186.085	4.37427	0.0235069	123.529	51.511	0.416997	43.2843	9.45202	0.21837
Tb927.9.12400	96.2568	88.5544	41.0822	42.3275	27.4158	36.6836	35.2766	27.4158	10.539	13.4971	15.8085	36.9418	8.27325	0.223953	33.1253	4.99438	0.150772	13.2815	2.64136	0.198875
Tb927.9.13120	26.636	28.3714	54.9836	53.458	56.4886	29.2712	32.7544	56.4886	107.986	88.3782	95.5962	54.9767	1.51533	0.0275632	39.5047	14.8112	0.374923	97.3201	9.91685	0.101899
Tb927.11.14180	85.3292	90.4309	109.314	111.75	123.823	52.7239	75.3285	123.823	22.9378	37.0893	26.7201	114.962	7.76969	0.0675847	83.9585	36.3267	0.432675	28.9157	7.32678	0.253384
Tb927.10.10990	103.428	101.02	85.5231	92.1284	86.867	101.483	94.4632	86.867	33.0893	46.9625	30.7121	88.1728	3.4909	0.0395915	94.2709	7.30973	0.0775396	36.9213	8.77677	0.237715
Tb927.11.10190	199.6	210.037	218.255	213.609	255.228	127.167	181.057	255.228	51.6488	90.9297	57.7516	229.031	22.8062	0.0995769	187.818	64.2976	0.342341	66.7767	21.1385	0.316556
Tb927.10.9260	38.4174	31.767	60.7058	58.3872	68.4391	34.2327	40.22	68.4391	127.669	111.083	106.188	62.5107	5.26341	0.0842001	47.6306	18.2677	0.383528	114.98	11.2581	0.0979135
Tb927.11.15780	13.4888	12.9123	21.8939	22.8651	27.5664	15.6418	10.0214	27.5664	55.9884	46.1859	45.7222	24.1085	3.03379	0.125839	17.7432	8.95931	0.504943	49.2988	5.79794	0.117608
Tb927.7.4860	65.6937	75.2846	79.8008	79.7895	67.2842	74.8417	90.226	67.2842	27.7811	30.655	23.0474	75.6248	7.22318	0.0955133	77.4506	11.6913	0.150951	27.1612	3.84152	0.141434
Tb927.10.1440	47.5522	51.6493	79.9252	83.8918	84.8585	40.7883	41.5315	84.8585	144.834	120.512	139.03	82.8918	2.61424	0.0315379	55.7261	25.2321	0.452788	134.792	12.7023	0.0942365
Tb927.11.14050	25.3555	21.8035	47.5819	46.1119	48.6053	30.2276	35.3438	48.6053	113.953	91.4474	89.0492	47.433	1.25337	0.026424	38.0589	9.48493	0.249217	98.1498	13.7382	0.139972
Tb927.7.7270	107.184	112.726	104.991	102.845	109.262	103.595	102.332	109.262	34.1355	52.7681	34.0655	105.699	3.26617	0.0309005	105.063	3.69052	0.0351268	40.323	10.7778	0.267287
Tb927.10.1280	51.6927	51.5599	77.2818	70.3763	89.9801	22.6358	28.3491	89.9801	113.488	109.086	106.082	79.2127	9.94354	0.12553	46.9883	37.3414	0.794695	109.552	3.72486	0.0340009
Tb927.10.9400	75.6395	77.608	105.924	101.955	116.693	42.0437	80.1037	116.693	188.656	176.867	182.463	108.191	7.62592	0.0704859	79.6134	37.3271	0.468854	182.662	5.89663	0.0322817
Tb927.1.1680	35.344	28.416	79.1477	72.1253	76.0713	38.9352	53.9742	76.0713	179.008	143.513	136.421	75.7815	3.52015	0.0464514	56.3269	18.6795	0.331627	152.981	22.8173	0.149151
Tb927.8.4830	31.3315	31.3649	42.0152	41.7233	42.379	34.7707	32.4181	42.379	109.574	89.8574	86.6008	42.0392	0.328517	0.00781454	36.5226	5.20641	0.142553	95.3442	12.4309	0.130379
Tb927.5.4130	176.805	159.058	172.819	164.349	205.066	75.9376	101.727	205.066	34.3292	58.3518	37.7381	180.745	21.4846	0.118867	127.577	68.3353	0.53564	43.4731	12.9976	0.298981
Tb927.4.1190	46.6558	46.7792	65.8061	63.2528	66.3302	37.2216	47.7865	66.3302	141.346	114.966	112.522	65.1297	1.64645	0.0252795	50.4461	14.7354	0.292103	122.945	15.983	0.130001
Tb927.8.4810	112.734	104.505	144.021	139.194	144.059	85.1832	136.903	144.059	313.922	279.704	298.499	142.425	2.79757	0.0196425	122.048	32.1258	0.263223	297.375	17.1367	0.0576267
Tb927.10.10680	89.0856	92.6649	115.721	115.566	107.102	106.404	93.6898	107.102	34.0192	51.9915	33.0009	112.796	4.93163	0.0437216	102.399	7.55035	0.0737347	39.6706	10.6824	0.269278
Tb927.3.5340	305.119	440.27	327.227	312.639	348.171	110.947	244.851	348.171	568.253	502.351	533.816	329.345	17.8606	0.0542306	234.656	118.94	0.506868	534.807	32.9622	0.061634
Tb927.10.14440	37.4783	39.2284	75.2914	79.9167	83.9546	61.7304	70.9231	83.9546	188.772	175.721	185.497	79.7209	4.33493	0.0543764	72.2027	11.1672	0.154665	183.33	6.78991	0.0370366
Tb927.10.16060	16.6902	18.2738	37.6302	36.6987	39.6676	29.849	32.8889	39.6676	119.067	91.7433	110.447	37.9988	1.51838	0.0399586	34.1352	5.02652	0.147253	107.086	13.9686	0.130443
Tb927.9.9430	38.3747	38.4242	67.641	64.016	60.9575	30.9848	36.9917	60.9575	117.014	98.8801	94.2655	64.2048	3.34574	0.0521104	42.978	15.8577	0.368974	103.386	12.025	0.116311
Tb927.10.5040	63.1752	58.798	96.8432	94.9269	93.9971	44.375	63.3566	93.9971	151.459	166.181	161.066	95.2557	1.4513	0.0152358	67.2429	25.0383	0.372356	159.569	7.47406	0.0468392
Tb927.8.2300	32.6121	24.6183	51.4382	49.928	52.9738	28.235	34.4022	52.9738	98.7255	99.6196	80.4796	51.4467	1.52289	0.0296012	38.537	12.8773	0.334153	92.9416	10.8016	0.11622
Tb927.11.10050	31.7157	33.4201	50.2254	52.3449	52.4717	20.4838	27.9455	52.4717	180.131	122.731	147.706	51.6807	1.2619	0.0244173	33.6337	16.7353	0.497577	150.189	28.7807	0.191629
Tb927.10.12350	25.9531	22.4737	43.6323	42.3593	46.5968	23.2336	28.6853	46.5968	85.5905	73.7718	82.9281	44.1962	2.17429	0.0491965	32.8386	12.2228	0.372209	80.7635	6.19958	0.0767622
Tb927.5.3590	113.502	102.405	124.18	127.46	120.409	65.5562	82.0542	120.409	24.8364	41.9704	29.6476	124.016	3.52833	0.0284506	89.3397	28.1426	0.315007	32.1515	8.83719	0.274861
Tb927.10.590	76.9628	66.5722	96.159	92.0648	100.474	38.2179	48.8962	100.474	16.4284	28.1405	18.4699	96.2327	4.20532	0.0436995	62.5295	33.2922	0.532423	21.0129	6.25649	0.297745
Tb927.5.3160	264.738	238.945	160.877	164.254	163.541	115.829	92.58	163.541	33.8642	64.5642	41.464	162.89	1.77998	0.0109275	123.983	36.1763	0.291784	46.6308	15.9888	0.342881
Tb927.11.15000	35.2586	39.2731	59.9906	62.1715	64.0204	29.311	36.42	64.0204	194.351	137.448	160.374	62.0608	2.01722	0.0325039	43.2505	18.3352	0.42393	164.058	28.6298	0.17451
Tb927.10.10100	91.6468	89.1352	110.558	110.605	113.58	103.854	103.173	113.58	30.2608	51.4369	44.5512	111.581	1.73124	0.0155156	106.869	5.82177	0.0544758	42.083	10.8016	0.256675
Tb927.9.9730	59.0774	64.1595	64.6244	62.9348	73.7114	40.4695	37.7315	73.7114	14.0262	24.9604	13.6262	67.0902	5.79603	0.0863917	50.6375	20.0294	0.395546	17.5376	6.43145	0.366724
Tb927.10.5180	156.657	131.536	123.433	124.375	116.442	102.758	128.361	116.442	29.1759	60.4226	45.5093	121.417	4.33392	0.0356946	115.854	12.8117	0.110585	45.036	15.6287	0.347027
Tb927.10.3360	82.5547	76.7591	119.048	134.36	152.394	215.578	210.18	152.394	19.1019	57.0576	28.8492	135.267	16.6913	0.123395	192.717	35.0254	0.181745	35.0029	19.7119	0.563151
Tb927.8.5070	82.4693	81.8078	120.759	120.877	123.472	66.8913	84.2065	123.472	235.577	201.088	227.547	121.702	1.53337	0.0125994	91.5231	28.9911	0.316763	221.404	18.0464	0.081509
Tb927.1.650	22.7943	22.2503	49.9144	48.8786	48.9066	11.7164	24.818	48.9066	156.922	112.192	112.256	49.2332	0.590095	0.0119857	28.4804	18.8636	0.662338	127.124	25.8065	0.203003
Tb927.6.4530	28.3862	28.7288	36.7905	36.4125	38.814	23.4528	20.0428	38.814	67.8835	69.5563	71.5907	37.339	1.29128	0.0345827	27.4365	9.9996	0.364464	69.6768	1.85654	0.026645
Tb927.8.1780	90.2808	80.1547	85.492	87.1038	90.6329	75.1207	73.6134	90.6329	18.8694	44.3001	27.4653	87.7429	2.62935	0.0299666	79.789	9.42128	0.118077	30.2116	12.9358	0.428174
Tb927.11.13910	44.7349	47.1813	115.223	106.916	105.144	40.1108	64.4664	105.144	236.779	180.158	188.797	109.094	5.38093	0.0493236	69.9071	32.8563	0.469999	201.911	30.5032	0.151072
Tb927.2.3610	49.345	43.741	54.5793	56.5427	60.8069	33.336	38.0341	60.8069	114.263	102.134	106.667	57.3096	3.18384	0.055555	44.059	14.6931	0.333486	107.688	6.12838	0.0569086
Tb927.10.5750	33.1243	28.0139	60.5503	60.3271	75.9207	30.8652	35.3438	75.9207	99.9267	118.885	112.363	65.5994	8.93924	0.13627	47.3766	24.8212	0.523912	110.392	9.63184	0.0872516
Tb927.8.5400	102.83	106.069	97.0298	90.1567	95.403	37.3212	50.544	95.403	14.7623	26.3286	22.5151	94.1965	3.5919	0.038132	61.0894	30.443	0.498335	21.202	5.89387	0.277986
Tb927.6.4370	296.113	363.6	338.018	300.268	338.58	137.568	254.032	338.58	69.2396	110.935	78.936	325.622	21.9593	0.0674378	243.393	100.927	0.414667	86.3702	21.8192	0.252624
Tb927.4.5330	157.554	159.818	119.11	120.781	114.233	182.8	143.427	114.233	28.2848	47.2213	26.0281	118.041	3.40273	0.0288266	146.82	34.4095	0.234366	33.8448	11.6393	0.343902
Tb927.10.11350	18.2269	16.7994	38.0344	36.6033	39.2659	19.368	27.811	39.2659	74.8191	71.1833	63.0211	37.9679	1.33254	0.0350964	28.8149	9.98686	0.346586	69.6745	6.04197	0.0867172
Tb927.3.2770	175.994	168.307	193.375	186.642	204.865	124.736	131.858	204.865	41.5748	79.0227	49.7675	194.961	9.21466	0.0472641	153.82	44.3498	0.288323	56.7883	19.6865	0.346664
Tb927.3.1090	26.7641	30.784	36.0752	34.3772	46.0947	16.1998	12.8126	46.0947	56.2209	63.6397	51.524	38.849	6.33212	0.162993	25.0357	18.3161	0.731601	57.1282	6.10861	0.106928
Tb927.8.8160	93.653	89.9394	111.771	115.184	128.643	80.3213	79.9692	128.643	26.3862	47.1844	33.267	118.533	8.92078	0.0752599	96.3113	28.001	0.290734	35.6125	10.5956	0.297524
Tb927.8.3470	63.474	56.2066	80.6094	79.3442	79.6364	45.8495	60.0946	79.6364	306.134	221.167	229.463	79.8633	0.662405	0.00829424	61.8602	16.9625	0.274207	252.255	46.845	0.185705
Tb927.5.1650	114.911	105.041	68.7606	66.7827	61.9617	90.1647	76.1692	61.9617	17.707	33.9831	21.1312	65.835	3.49709	0.0531189	76.0985	14.1016	0.185307	24.2738	8.58104	0.35351
Tb927.3.2230	220.601	168.575	282.04	268.053	336.572	132.607	173.962	336.572	453.099	525.721	463.876	295.555	36.2036	0.122494	214.38	107.822	0.502949	480.899	39.1896	0.0814925
Tb927.11.2840	62.9191	58.7086	93.2046	95.6901	103.638	67.5289	81.4489	103.638	235.422	188.479	195.717	97.5108	5.44969	0.055888	84.2052	18.2116	0.216276	206.539	25.274	0.122369
Tb927.9.7070	35.1305	36.7264	61.5455	61.4401	68.7906	24.5487	36.42	68.7906	109.071	97.1421	87.0798	63.9254	4.2137	0.0659159	43.2531	22.8988	0.529414	97.7642	11.0087	0.112604
Tb927.3.620	97.0252	89.448	113.233	105.517	108.609	69.3621	82.256	108.609	23.5965	41.2308	32.2025	109.119	3.88318	0.0355866	86.7423	20.0043	0.230617	32.3433	8.81803	0.272639
Tb927.8.4150	98.9461	127.425	111.491	112.545	109.111	59.16	108.722	109.111	233.679	197.723	237.127	111.049	1.75911	0.0158409	92.3309	28.7275	0.311136	222.843	21.8228	0.0979288
Tb927.10.9360	80.5484	72.2911	93.2046	100.047	101.428	129.399	119.618	101.428	25.2626	46.1859	39.814	98.2267	4.40373	0.0448324	116.815	14.1942	0.12151	37.0875	10.7248	0.289177
Tb927.10.2940	72.8223	84.0418	137.024	133.47	149.733	75.7384	110.336	149.733	318.494	247.718	289.237	140.075	8.54998	0.0610384	111.936	37.023	0.330753	285.15	35.5648	0.124723
Tb927.11.8180	44.4788	45.2601	69.4136	68.0548	64.5226	31.3833	42.4731	64.5226	117.324	104.538	107.2	67.3303	2.52474	0.0374978	46.1263	16.869	0.365712	109.687	6.74614	0.0615035
Tb927.7.7160	143.339	171.435	66.7702	68.8816	79.2849	122.524	82.7604	79.2849	14.0262	34.3899	20.6522	71.6456	6.69956	0.0935098	94.8566	24.024	0.253266	23.0227	10.3868	0.451152
Tb927.10.11610	20.4039	20.3291	43.0725	39.6244	40.6718	11.836	12.7117	40.6718	71.4481	64.7491	48.7562	41.1229	1.76777	0.0429874	21.7398	16.4014	0.754441	61.6511	11.6589	0.18911
Tb927.9.3620	33.8927	24.0375	41.4243	37.7163	38.9144	16.937	17.9914	38.9144	63.8926	55.8003	56.4209	39.3517	1.89225	0.0480856	24.6143	12.3955	0.503589	58.7046	4.50364	0.076717
Tb927.3.2400	40.8932	34.8945	53.8951	53.458	57.1414	18.6108	27.542	57.1414	73.2692	86.1595	71.6971	54.8315	2.01233	0.0367003	34.4314	20.168	0.585746	77.042	7.93508	0.102997
Tb927.8.6820	70.133	64.8744	106.733	105.23	101.981	53.1225	69.0735	101.981	230.269	184.189	168.145	104.648	2.42896	0.0232108	74.7256	24.9147	0.333416	194.201	32.2495	0.166063
Tb927.11.180	28.0447	21.0886	84.5279	82.6834	100.274	73.8255	83.6011	100.274	231.083	199.905	213.548	89.1616	9.66733	0.108425	85.9001	13.3731	0.155682	214.845	15.6294	0.0727472
Tb927.10.12520	155.462	158.612	173.068	174.43	194.472	141.613	178.401	194.472	43.0084	86.4923	70.2068	180.656	11.9836	0.0663336	171.495	27.0972	0.158006	66.5692	21.969	0.330018
Tb927.11.2070	26.8922	19.3015	31.939	31.6105	33.2404	31.2438	30.165	33.2404	95.5871	77.2478	85.962	32.2633	0.862003	0.0267177	31.5497	1.56036	0.0494572	86.2656	9.17343	0.106339
Tb927.11.13890	25.3555	19.6589	33.4318	31.5469	32.6379	25.7642	23.9101	32.6379	77.6475	71.9968	61.584	32.5388	0.946326	0.029083	27.4374	4.59819	0.167588	70.4094	8.14859	0.115732
Tb927.9.11560	48.0217	47.8962	106.64	92.6054	106.299	37.7596	61.3725	106.299	209.036	165.293	164.951	101.848	8.00613	0.0786087	68.477	34.8177	0.508457	179.76	25.3543	0.141045
Tb927.9.8190	75.0419	73.0507	92.9247	88.98	87.7206	69.4218	78.0524	87.7206	192.801	190.106	214.772	89.8751	2.71509	0.0302095	78.3983	9.15426	0.116766	199.226	13.5302	0.0679139
Tb927.11.10940	128.399	94.9882	28.5181	25.8545	26.3111	44.8333	28.2482	26.3111	5.34699	10.8347	5.80177	26.8946	1.42442	0.0529631	33.1309	10.1808	0.307289	7.3278	3.04552	0.415612
Tb927.10.5060	33.7646	25.4672	51.2828	53.6806	51.9193	31.7021	38.2023	51.9193	104.344	93.3703	104.113	52.2942	1.2421	0.0237522	40.6079	10.3211	0.254164	100.609	6.26983	0.0623189
Tb927.11.7100	53.8697	57.5023	76.2244	75.7825	81.444	30.8254	53.0998	81.444	136.697	117.332	122.369	77.817	3.14889	0.0404654	55.1231	25.3699	0.460241	125.466	10.0468	0.0800761
Tb927.10.3400	97.4947	83.1482	17.0424	17.3953	14.0594	40.6289	25.2888	14.0594	3.71964	7.80243	4.684	16.1657	1.83264	0.113366	26.659	13.3377	0.500305	5.40202	2.134	0.395037
Tb927.11.7160	48.9608	42.8028	55.419	54.571	49.3585	29.1117	27.7774	49.3585	8.33045	18.822	9.9535	53.1162	3.28173	0.061784	35.4159	12.0931	0.34146	12.3686	5.64736	0.456587
Tb927.8.3260	13.5741	14.208	23.8532	22.7697	22.9469	11.9356	13.7205	22.9469	43.2021	36.8674	43.4335	23.1899	0.581161	0.0250609	16.201	5.9099	0.364785	41.1677	3.72592	0.090506
Tb927.1.2600	270.031	275.582	70.0667	70.0583	59.903	117.802	86.0897	59.903	15.6535	45.9641	21.557	66.676	5.86556	0.0879711	87.9316	28.9934	0.329726	27.7249	16.0691	0.57959
Tb927.2.2530	120.631	143.018	163.334	174.812	160.629	153.728	190.675	160.629	54.4773	84.9392	61.4243	166.258	7.53026	0.0452927	168.344	19.6447	0.116694	66.9469	15.9643	0.238462
Tb927.11.920	58.309	52.3641	99.4556	97.8208	95.152	32.5589	53.9742	95.152	144.407	128.167	133.121	97.4761	2.17242	0.0222867	60.5617	31.8122	0.525286	135.232	8.32339	0.061549
Tb927.4.3500	21.4284	18.6313	94.9151	99.2837	135.774	74.483	103.846	135.774	260.685	231.189	256.981	109.991	22.4351	0.203973	104.701	30.6542	0.292779	249.618	16.0677	0.0643689
Tb927.8.7070	57.6687	53.2131	85.9274	85.5455	79.0339	87.654	97.3889	79.0339	30.1834	33.7612	41.1447	83.5022	3.87444	0.0463992	88.0256	9.18318	0.104324	35.0298	5.58968	0.15957
Tb927.4.4660	21.4284	21.044	62.6651	58.7688	65.0749	33.9737	58.0769	65.0749	171.878	134.379	143.98	62.1696	3.18211	0.0511844	52.3752	16.3158	0.311517	150.079	19.4795	0.129795
Tb927.11.2020	37.9051	31.8117	61.4833	62.1715	63.217	49.6155	56.3618	63.217	149.289	140.407	134.931	62.2906	0.872976	0.0140146	56.3981	6.80085	0.120586	141.542	7.2462	0.0511945
Tb927.7.4630	37.7344	34.1797	64.0335	61.7899	69.5438	39.1743	50.0732	69.5438	160.371	122.916	135.996	65.1224	3.98997	0.0612688	52.9304	15.385	0.290665	139.761	19.0092	0.136012
Tb927.11.1230	212.918	199.761	149.401	145.873	137.129	199.02	167.236	137.129	30.9195	71.3682	52.5353	144.134	6.31786	0.0438331	167.795	30.9491	0.184446	51.6077	20.2403	0.392195
Tb927.5.1880	109.831	119.785	210.076	209.38	220.481	182.721	192.861	220.481	505.174	480.718	508.108	213.312	6.21834	0.0291513	198.688	19.5431	0.0983609	498	15.038	0.0301967
Tb927.9.1400	83.9633	84.5779	110.216	111.336	114.082	33.1368	69.2753	114.082	170.6	151.907	146.694	111.878	1.98911	0.0177792	72.1647	40.5498	0.561907	156.4	12.5703	0.0803723
Tb927.10.13460	9.64703	5.98703	5.16248	4.22957	5.27227	2.65015	1.81595	5.27227	0.30997	0.850502	0.319364	4.88811	0.572945	0.117212	3.24612	1.80359	0.555613	0.493279	0.3094	0.627232
Tb927.6.2850	112.52	115.63	29.0468	30.2748	25.7588	66.9909	38.2023	25.7588	6.12191	11.1305	6.60018	28.3601	2.33499	0.0823337	43.6507	21.1491	0.484508	7.95086	2.764	0.347635
Tb927.4.650	38.9296	24.797	80.6405	79.535	79.3351	58.3829	74.3532	79.3351	194.7	158.119	173.893	79.8369	0.703082	0.00880648	70.6904	10.9458	0.154842	175.571	18.3479	0.104504
Tb927.6.1700	23.0931	21.7141	50.8785	51.0093	54.5806	20.5835	27.2729	54.5806	85.1256	73.0692	76.9134	52.1561	2.10066	0.0402765	34.1457	18.0105	0.52746	78.3694	6.15865	0.0785849
Tb927.7.6390	113.972	115.63	116.436	116.87	117.145	124.656	127.352	117.145	39.9862	61.3471	48.6497	116.817	0.357485	0.00306022	123.051	5.28962	0.0429871	49.9943	10.7437	0.214899
Tb927.11.2160	23.9041	24.2162	43.0725	40.8011	40.0191	23.4727	19.6392	40.0191	75.0128	64.2684	65.8421	41.2976	1.58613	0.0384074	27.7103	10.8306	0.390852	68.3744	5.8026	0.084865
Tb927.5.1630	45.3325	54.6875	68.2008	67.8004	78.0798	71.2351	60.6663	78.0798	201.403	165.256	195.876	71.3603	5.82271	0.0815958	69.9937	8.77288	0.125338	187.512	19.4711	0.103839
Tb927.7.1490	43.4116	43.741	71.0308	72.666	73.8118	20.7628	27.542	73.8118	90.0851	91.3365	81.5442	72.5029	1.39765	0.0192772	40.7055	28.8706	0.709254	87.6553	5.32921	0.0607974
Tb927.1.2700	47.1253	50.5323	70.1289	71.6165	89.4278	52.5645	34.8058	89.4278	142.586	148.949	131.631	77.0577	10.7385	0.139357	58.9327	27.8623	0.472781	141.055	8.75977	0.0621017
Tb927.11.3120	214.71	223.62	124.895	118.078	127.037	41.8045	59.1866	127.037	22.4728	32.7628	22.5684	123.337	4.67808	0.0379294	76.0093	45.0375	0.592527	25.9347	5.91353	0.228017
Tb927.10.3600	34.3622	29.3543	56.7562	62.2987	73.4603	73.6262	80.0365	73.4603	17.6296	41.4157	25.8685	64.1718	8.5081	0.132583	75.7077	3.74978	0.0495297	28.3046	12.0788	0.426743
Tb927.11.3880	68.511	62.3723	98.5226	97.0258	105.245	59.0006	77.0772	105.245	182.379	197.908	192.257	100.264	4.37749	0.0436595	80.4408	23.3048	0.289713	190.848	7.85997	0.0411845
Tb927.3.3660	32.6548	27.2097	60.5192	62.2669	64.7234	21.8786	34.0996	64.7234	91.7899	85.346	95.8623	62.5032	2.11202	0.0337905	40.2339	22.0713	0.548574	90.9994	5.30253	0.05827
Tb927.11.7400	93.5249	93.5138	102.845	103.195	114.534	52.6442	71.3603	114.534	23.054	36.9414	25.07	106.858	6.64963	0.0622286	79.5128	31.74	0.399181	28.3551	7.50389	0.264639
Tb927.7.2260	64.4558	87.0353	89.7837	89.2344	100.926	88.3913	82.7268	100.926	298.618	238.251	241.652	93.3148	6.59748	0.0707014	90.6815	9.31341	0.102705	259.507	33.9134	0.130684
Tb927.6.5060	41.7896	39.3178	86.8293	87.072	100.324	64.0219	72.8736	100.324	200.899	176.904	200.56	91.4083	7.72197	0.0844777	79.0731	18.9283	0.239378	192.788	13.7567	0.0713567
Tb927.11.2740	146.797	132.072	161.312	159.802	164.846	99.9483	125.738	164.846	33.1668	67.7073	46.4142	161.987	2.58918	0.0159839	130.178	32.676	0.251011	49.0961	17.4257	0.354931
Tb927.8.8140	106.373	101.601	100.575	104.658	100.073	72.1118	74.4541	100.073	20.458	41.6746	33.4267	101.769	2.51489	0.0247118	82.2129	15.5113	0.188673	31.8531	10.6955	0.335774
Tb927.4.680	41.4054	42.3113	77.8727	73.2066	82.0466	25.0867	43.6165	82.0466	121.625	101.506	114.758	77.7086	4.42228	0.0569085	50.2499	29.0535	0.578181	112.629	10.227	0.0908025
Tb927.7.1800	32.4413	29.0862	48.7326	48.6242	62.0622	33.3759	37.4961	62.0622	134.062	105.647	107.306	53.1397	7.72731	0.145415	44.3114	15.5101	0.350024	115.672	15.9481	0.137873
Tb927.10.2560	59.2908	47.4047	153.444	150.166	195.426	141.952	184.521	195.426	445.35	419.076	396.383	166.345	25.2377	0.151719	173.966	28.2561	0.162423	420.27	24.505	0.0583077
Tb927.4.1540	154.267	170.452	67.019	73.0794	74.6152	109.353	75.9338	74.6152	20.6905	37.6809	26.5072	71.5712	4.01641	0.0561177	86.6341	19.6865	0.227237	28.2929	8.63482	0.305194
Tb927.10.3000	299.442	335.944	290.468	282.268	299.716	104.472	168.783	299.716	51.4163	89.4136	61.1581	290.817	8.72914	0.0300159	190.99	99.4987	0.520962	67.3294	19.7361	0.293127
Tb927.11.14650	110.599	108.303	156.43	151.66	172.127	69.0632	91.0331	172.127	28.1685	51.5848	39.0156	160.072	10.7086	0.0668986	110.741	54.2849	0.490196	39.5896	11.7187	0.296003
Tb927.4.4500	179.708	175.59	189.053	194.02	178.253	145.718	166.362	178.253	47.7742	80.5758	67.6519	187.108	8.06117	0.0430829	163.444	16.4625	0.100722	65.3339	16.5232	0.252904
Tb927.8.3310	136.595	138.014	161.001	157.83	162.185	37.7397	85.2489	162.185	22.6666	29.5087	25.07	160.339	2.25193	0.0140448	95.0579	62.7999	0.660649	25.7484	3.47115	0.13481
Tb927.4.4350	60.1018	42.1773	107.635	105.644	122.467	69.2226	78.725	122.467	232.478	196.429	211.632	111.915	9.19237	0.0821368	90.1383	28.398	0.31505	213.513	18.0978	0.0847623
Tb927.9.5380	79.6947	89.2693	123.464	128.763	117.747	107.799	118.743	117.747	40.5674	53.8774	42.9012	123.325	5.50935	0.0446734	114.763	6.05161	0.0527313	45.782	7.10731	0.155243
Tb927.9.3820	92.7566	99.3668	116.809	110.001	116.191	66.1141	89.2171	116.191	227.906	210.259	198.165	114.334	3.76503	0.0329302	90.5074	25.0633	0.27692	212.11	14.9564	0.0705125
Tb927.8.3450	42.5579	34.7158	61.2967	59.7864	65.2757	35.5677	57.2025	65.2757	153.9	119.551	138.391	62.1196	2.83566	0.0456484	52.682	15.3612	0.291584	137.281	17.2015	0.125302
Tb927.11.640	45.5886	39.3178	52.0913	51.0729	50.2121	24.0107	32.1155	50.2121	79.3136	86.7142	83.8862	51.1254	0.940714	0.0184001	35.4461	13.4145	0.378447	83.3047	3.7344	0.0448282
Tb927.4.2640	246.042	285.545	227.336	225.408	229.469	205.994	190.776	229.469	59.4368	116.852	75.1037	227.404	2.03173	0.00893445	208.746	19.4929	0.093381	83.7973	29.6783	0.354167
Tb927.9.9370	29.1545	24.8417	24.8483	28.0169	29.9766	34.691	27.7774	29.9766	4.95952	16.6403	8.03732	27.614	2.58778	0.0937128	30.815	3.53224	0.114627	9.87903	6.05424	0.612837
Tb927.3.2810	170.744	165.358	128.067	123.834	130.451	102.18	95.4385	130.451	30.9195	60.6445	35.7155	127.451	3.35116	0.0262938	109.357	18.5768	0.169874	42.4265	15.9584	0.376143
Tb927.10.1600	25.0567	26.3608	40.087	36.3489	48.9066	24.2897	16.1754	48.9066	75.7102	73.6978	59.2952	41.7808	6.44793	0.154327	29.7906	17.0449	0.572156	69.5677	8.95303	0.128695
Tb927.10.14370	18.1415	14.8335	40.5846	41.1827	46.4462	25.9037	34.873	46.4462	90.4726	78.3571	91.9767	42.7378	3.22544	0.0754704	35.741	10.2987	0.288149	86.9355	7.46705	0.0858919
Tb927.3.5460	75.4261	90.9671	146.944	152.392	160.679	85.4622	139.828	160.679	36.189	60.4966	48.2239	153.338	6.91601	0.045103	128.656	38.8329	0.301834	48.3032	12.154	0.251618
Tb927.11.14520	44.991	39.8093	87.6689	89.2026	103.788	49.3764	81.9533	103.788	201.519	164.221	195.823	93.5533	8.89696	0.0951004	78.3727	27.3822	0.349384	187.188	20.0929	0.107341
Tb927.11.14770	39.7406	34.7158	55.4501	59.3094	55.8359	34.2327	33.0907	55.8359	103.685	96.2176	98.6834	56.8651	2.1256	0.0373797	41.0531	12.815	0.312156	99.5287	3.80479	0.0382281
Tb927.10.4700	27.9166	21.4014	58.3423	53.8714	62.3132	25.6247	34.1668	62.3132	100.198	87.6017	91.0719	58.1756	4.22338	0.0725971	40.7016	19.1974	0.471661	92.9571	6.50628	0.0699923
Tb927.9.12990	186.196	181.041	147.255	133.693	138.686	97.5971	109.462	138.686	35.2979	56.0222	43.7528	139.878	6.8594	0.0490385	115.248	21.1467	0.183489	45.0243	10.4205	0.231442
Tb927.11.460	117.643	121.215	90.7478	87.1038	96.6583	44.1757	43.5156	96.6583	17.9395	29.3608	18.257	91.5033	4.82187	0.0526962	61.4499	30.4932	0.496228	21.8524	6.50438	0.29765
Tb927.11.11620	39.4845	28.6394	55.0769	53.9986	51.6683	42.3425	37.4961	51.6683	142.935	109.937	124.765	53.5812	1.74221	0.0325153	43.8356	7.2031	0.164321	125.879	16.5274	0.131296
Tb927.1.1710	391.131	388.129	241.082	233.644	233.135	206.871	220.033	233.135	73.6954	113.265	79.2554	235.954	4.44846	0.0188531	220.013	13.1321	0.0596877	88.7385	21.4214	0.2414
Tb927.9.3390	55.0222	56.9214	62.2919	58.4826	61.56	53.3217	45.4325	61.56	16.0022	26.5504	20.3328	60.7782	2.02144	0.0332593	53.4381	8.06442	0.150911	20.9618	5.30217	0.252944
Tb927.7.6230	31.5449	29.5777	61.8565	60.7723	53.6767	45.8694	36.958	53.6767	152.389	120.106	121.837	58.7685	4.4428	0.0755983	45.5014	8.36544	0.18385	131.444	18.1597	0.138155
Tb927.6.1970	30.99	27.031	54.0195	52.3131	49.007	14.4264	21.4888	49.007	102.484	75.8426	76.8602	51.7799	2.54843	0.0492166	28.3074	18.2709	0.645446	85.0622	15.0962	0.177472
Tb927.10.12260	113.758	89.8948	174.032	170.582	197.786	117.124	127.823	197.786	341.393	365.235	322.983	180.8	14.8108	0.0819184	147.578	43.8091	0.296855	343.204	21.1841	0.0617245
Tb927.10.1150	119.905	121.572	176.52	176.02	160.528	170.685	165.252	160.528	56.0659	86.3814	62.063	171.023	9.09196	0.0531623	165.488	5.08272	0.0307134	68.1701	16.054	0.235499
Tb927.10.8600	238.999	254.717	298.398	302.144	299.817	91.3403	116.12	299.817	39.8699	65.6366	45.4029	300.119	1.89145	0.00630232	169.092	113.886	0.673516	50.3031	13.5643	0.269651
Tb927.7.860	58.4798	48.7898	74.3895	72.2844	94.1979	86.9168	75.9338	94.1979	17.0096	53.7295	28.3169	80.2906	12.09	0.150578	85.6828	9.19439	0.107307	33.0187	18.8061	0.569558
Tb927.11.15670	7.17124	7.10401	18.3797	17.9359	21.3904	12.2544	12.3418	21.3904	72.2618	53.3967	54.6112	19.2353	1.87946	0.0977085	15.3289	5.2496	0.342466	60.0899	10.5587	0.175714
Tb927.8.8270	105.605	115.809	111.429	111.909	122.668	58.3231	59.6911	122.668	25.6113	38.0877	22.8345	115.335	6.35504	0.0551006	80.2275	36.7611	0.458211	28.8445	8.12436	0.281661
Tb927.9.4390	92.9273	104.952	120.012	116.361	116.743	44.0163	57.4716	116.743	181.139	157.934	134.133	117.705	2.00684	0.0170497	72.7437	38.694	0.531923	157.735	23.5037	0.149007
Tb927.7.4460	211.466	200.163	144.736	142.47	134.769	110.17	136.331	134.769	46.2243	59.6461	45.6158	140.658	5.2245	0.0371432	127.09	14.6739	0.11546	50.4954	7.93056	0.157055
Tb927.11.16530	126.82	132.608	154.626	156.749	158.469	97.9557	94.2951	158.469	37.5839	59.9049	34.651	156.615	1.92534	0.0122935	116.907	36.0408	0.308287	44.0466	13.8118	0.313572
Tb927.10.14350	23.3065	14.2974	47.5508	44.3628	49.5594	16.8573	26.7012	49.5594	78.5	70	60.7323	47.1577	2.62049	0.0555686	31.0393	16.7771	0.54051	69.7441	8.88659	0.127417
Tb927.10.12040	128.784	109.375	84.8389	87.1038	89.8295	109.911	93.4207	89.8295	28.1298	49.9208	39.8672	87.2574	2.49883	0.0286374	97.7205	10.7091	0.10959	39.3059	10.9063	0.277473
Tb927.11.5780	160.457	134.261	210.947	203.306	195.827	96.0827	142.082	195.827	33.9805	76.5821	51.2046	203.36	7.55982	0.0371746	144.664	49.9224	0.345092	53.9224	21.4305	0.397432
Tb927.9.10470	78.841	70.6827	118.333	123.007	137.23	61.2722	103.947	137.23	211.206	242.097	226.855	126.19	9.84222	0.0779952	100.816	38.0754	0.377672	226.719	15.4461	0.0681286
Tb927.11.950	187.861	220.448	128.036	140.021	140.443	191.189	159.602	140.443	38.1263	72.6255	52.7482	136.167	7.04474	0.0517361	163.745	25.6253	0.156495	54.5	17.3161	0.317727
Tb927.8.580	27.6178	24.7077	71.1241	69.8993	71.9037	35.9264	55.353	71.9037	151.459	117.961	136.049	70.9757	1.01045	0.0142366	54.3944	18.0078	0.33106	135.156	16.767	0.124056
Tb927.11.2510	227.772	245.155	127.383	120.877	138.083	35.0497	40.3882	138.083	17.6296	26.6984	18.5231	128.781	8.68808	0.067464	71.1737	58.0069	0.815004	20.9503	4.99794	0.238562
Tb927.11.7430	31.9291	34.4924	47.924	48.7514	48.6053	22.6956	31.9473	48.6053	123.523	88.0454	103.687	48.4269	0.441594	0.00911877	34.4161	13.1301	0.38151	105.085	17.7801	0.169198
Tb927.5.2970	90.1954	95.5244	68.8228	70.5353	85.3104	58.3032	61.7424	85.3104	27.0062	27.6968	24.5378	74.8895	9.0653	0.121049	68.452	14.7007	0.214759	26.4136	1.66078	0.0628761
Tb927.7.4780	42.5579	47.6281	72.648	72.6978	76.3726	51.1498	59.0858	76.3726	179.434	139.002	148.823	73.9061	2.1362	0.0289042	62.2027	12.8971	0.207339	155.753	21.0881	0.135395
Tb927.6.4130	34.0634	37.8434	46.0581	48.5606	51.7185	44.634	45.9033	51.7185	148.902	117.517	148.77	48.779	2.83652	0.0581504	47.4186	3.7775	0.0796628	138.396	18.0821	0.130654
Tb927.11.15800	242.969	277.101	94.7907	95.8809	82.0466	212.55	106.536	82.0466	11.1589	22.3349	12.7745	90.9061	7.69187	0.0846134	133.711	69.3658	0.518775	15.4228	6.04033	0.39165
Tb927.11.2470	217.869	209.099	92.2405	89.4253	107.805	128.781	106.2	107.805	37.1964	62.7153	44.3383	96.4904	9.89967	0.102597	114.262	12.5995	0.110268	48.0833	13.1652	0.273799
Tb927.7.3530	125.796	113.619	150.707	151.342	163.491	114.634	134.414	163.491	44.2483	66.524	51.5772	155.18	7.20415	0.0464245	137.513	24.5754	0.178714	54.1165	11.3529	0.209786
Tb927.11.3920	132.497	119.607	102.037	102.464	92.6413	156.817	103.005	92.6413	13.445	36.6825	17.2456	99.0473	5.55184	0.0560524	117.488	34.452	0.293239	22.4577	12.4648	0.555033
Tb927.1.3940	190.934	226.792	222.329	225.058	188.998	129.239	146.016	188.998	61.6066	66.3761	54.4515	212.128	20.0776	0.0946482	154.751	30.8223	0.199173	60.8114	6.00195	0.0986978
Tb927.11.12640	267.214	262.134	307.759	312.702	293.841	306.819	335.75	293.841	105.235	156.714	132.27	304.767	9.7798	0.0320894	312.137	21.4543	0.0687337	131.406	25.7505	0.195961
Tb927.10.4100	96.3422	97.937	93.0491	90.0295	95.0515	37.8393	46.9794	95.0515	24.3714	20.486	19.4812	92.71	2.52814	0.0272693	59.9567	30.7346	0.512614	21.4462	2.58265	0.120424
Tb927.11.12400	109.532	94.8989	96.2212	96.676	99.671	71.6336	57.5388	99.671	19.3731	42.4142	27.1991	97.5227	1.87432	0.0192193	76.2812	21.4472	0.281159	29.6621	11.7163	0.394992
Tb927.7.6780	29.0691	27.0757	30.5395	29.8614	37.0565	40.1308	35.243	37.0565	9.68657	20.3751	14.531	32.4858	3.97285	0.122295	37.4768	2.47085	0.0659303	14.8642	5.35203	0.360061
Tb927.11.7440	22.7516	21.7141	42.4195	42.0731	39.2157	23.3731	31.0057	39.2157	116.588	83.9778	102.835	41.2361	1.75828	0.0426394	31.1982	7.92304	0.253959	101.133	16.3713	0.161878
Tb927.10.10800	47.5948	48.7451	47.0532	50.9139	53.3253	35.1094	34.4359	53.3253	13.0962	18.9329	14.2117	50.4308	3.16379	0.0627353	40.9569	10.7166	0.261657	15.4136	3.09841	0.201018
Tb927.7.5290	74.1028	66.2147	79.8008	78.4856	85.2602	50.9505	49.8715	85.2602	15.8085	33.2065	21.078	81.1822	3.59233	0.0442502	62.0274	20.1274	0.324492	23.3643	8.92153	0.381844
Tb927.9.1680	57.3699	62.1042	70.8442	73.8108	72.1046	41.3064	54.4114	72.1046	140.726	118.109	134.984	72.2532	1.48887	0.0206063	55.9408	15.456	0.276291	131.273	11.7567	0.0895587
Tb927.11.12950	59.2481	53.3024	80.4228	70.4081	76.3726	32.001	34.3686	76.3726	115.27	105.462	93.4139	75.7345	5.03776	0.0665188	47.5807	24.9626	0.524636	104.715	10.9473	0.104543
Tb927.11.8120	62.7911	79.0377	115.223	113.276	105.345	48.1609	74.1851	105.345	187.687	163.333	155.211	111.281	5.23238	0.0470194	75.897	28.6305	0.377228	168.744	16.9006	0.100156
Tb927.7.1390	39.3991	34.9839	59.2131	53.9032	58.4971	23.0343	27.4411	58.4971	82.1809	85.383	72.0697	57.2045	2.8813	0.0503684	36.3242	19.3283	0.532106	79.8779	6.949	0.0869953
Tb927.3.660	30.0936	24.4396	44.7208	46.1755	46.3458	20.5038	26.0623	46.3458	124.182	89.9683	92.4558	45.7474	0.893091	0.0195222	30.9706	13.6022	0.439199	102.202	19.0757	0.186647
Tb927.11.8980	84.1767	70.5039	68.8228	65.6697	72.6569	27.1789	24.5826	72.6569	9.49284	18.0824	12.0294	69.0498	3.49915	0.0506757	41.4728	27.0374	0.65193	13.2015	4.41312	0.334289
Tb927.8.1320	58.2237	57.815	87.047	81.8883	73.0586	38.8954	42.1032	73.0586	127.514	117.813	106.348	80.6646	7.074	0.0876964	51.3524	18.8664	0.367392	117.225	10.5952	0.0903834
Tb927.5.2520	111.709	108.079	98.1183	97.4392	104.039	26.9597	28.5172	104.039	10.0353	17.4538	11.231	99.8657	3.63056	0.0363544	53.1721	44.0593	0.828616	12.9067	3.98303	0.308602
Tb11.02.5400	60.1018	43.607	177.173	177.133	208.832	110.37	125.503	208.832	333.954	352.736	313.668	187.713	18.29	0.0974361	148.235	53.0215	0.357686	333.453	19.5389	0.0585956
Tb927.11.15770	37.9905	38.5136	57.7203	54.889	60.3047	21.7989	31.6447	60.3047	96.052	80.28	72.3891	57.638	2.70879	0.0469965	37.9161	20.0043	0.527594	82.907	12.0482	0.145322
Tb927.3.2750	97.8362	119.16	73.581	73.0476	80.9419	24.9871	20.1773	80.9419	8.60167	13.4231	8.51636	75.8568	4.4119	0.0581608	42.0354	33.7797	0.803602	10.1804	2.80862	0.275886
Tb927.9.15000	75.5115	83.1035	92.9247	85.7045	97.0098	49.7948	70.0824	97.0098	186.215	146.175	162.716	91.8797	5.72464	0.0623059	72.2957	23.6852	0.327615	165.035	20.1201	0.121914
Tb927.5.4410	46.3143	37.754	87.2335	81.6657	73.159	52.6442	63.861	73.159	178.31	140.666	147.599	80.6861	7.08821	0.0878491	63.2214	10.2723	0.162482	155.525	20.0349	0.128821
Tb927.3.3890	41.3627	39.4518	49.6656	51.2001	63.1668	29.1715	32.6535	63.1668	92.9136	96.3656	94.2123	54.6775	7.3919	0.135191	41.664	18.7032	0.448907	94.4971	1.74353	0.0184506
Tb927.11.220	25.4835	19.8376	50.6297	49.61	52.5219	14.5459	25.5242	52.5219	69.8208	67.7073	57.6451	50.9205	1.47755	0.0290168	30.864	19.543	0.633197	65.0578	6.50591	0.100002
Tb927.2.2830	43.4116	34.6711	64.4378	61.4083	63.8698	29.7294	29.0216	63.8698	148.979	111.933	108.69	63.2386	1.61034	0.0254644	40.8736	19.9184	0.487317	123.201	22.3836	0.181684
Tb927.5.1230	182.056	198.287	192.66	191.158	169.215	254.972	221.614	169.215	49.4015	75.103	52.1095	184.344	13.124	0.0711927	215.267	43.2294	0.200818	58.8713	14.1221	0.239881
Tb927.10.11530	26.1238	34.2244	48.7015	49.1012	49.8606	30.387	35.7474	49.8606	158.434	112.229	134.878	49.2211	0.588787	0.0119621	38.665	10.0593	0.260166	135.18	23.1036	0.17091
Tb927.11.16790	121.185	113.619	56.8495	54.889	47.6011	90.9418	72.4028	47.6011	12.8638	25.0343	13.4133	53.1132	4.87325	0.0917522	70.3152	21.7457	0.30926	17.1038	6.87355	0.401873
Tb927.10.14460	157.81	158.701	194.682	194.179	196.831	130.495	152.036	196.831	46.9217	82.2029	61.2646	195.231	1.409	0.00721712	159.787	33.8409	0.211787	63.4631	17.743	0.27958
Tb927.10.4970	26.4653	28.5501	42.917	40.7693	52.321	33.4157	27.9455	52.321	121.973	94.5166	97.7785	45.3358	6.14398	0.135522	37.8941	12.79	0.337519	104.756	14.9994	0.143184
Tb927.11.11110	24.331	24.2162	30.7572	33.296	53.1244	39.3337	29.7615	53.1244	116.355	118.146	84.0459	39.0592	12.2468	0.313545	40.7399	11.7448	0.288287	106.182	19.1916	0.180742
Tb927.11.3680	37.649	27.7459	55.6989	49.1012	51.5176	31.9611	33.1243	51.5176	98.5318	92.8156	82.1297	52.1059	3.33793	0.0640605	38.8677	10.9706	0.282254	91.159	8.3256	0.0913304
Tb927.11.12960	17.3305	20.8206	24.8794	23.4058	32.2864	22.038	22.2622	32.2864	67.9222	57.5383	63.0211	26.8572	4.7592	0.177204	25.5289	5.85323	0.229279	62.8272	5.19468	0.082682
Tb927.1.4760	155.035	153.965	194.837	194.624	197.484	92.6156	123.115	197.484	46.4955	61.421	48.3304	195.648	1.59341	0.00814425	137.738	53.942	0.391627	52.0823	8.13943	0.15628
Tb927.4.1830	29.2399	18.3632	32.25	31.8331	42.2284	34.9102	29.3579	42.2284	174.823	128.685	137.699	35.4372	5.88507	0.166071	35.4988	6.45539	0.181848	147.069	24.4548	0.166282
Tb927.8.5240	292.143	260.436	233.369	227.729	221.435	93.1735	118.138	221.435	42.156	71.4052	46.5739	227.511	5.96987	0.0262399	144.249	68.0009	0.471413	53.3783	15.7672	0.295386
Tb927.10.280	49.5157	42.6687	114.632	108.697	133.665	98.4937	96.3128	133.665	294.317	235.885	275.611	118.998	13.0439	0.109614	109.49	20.9639	0.191468	268.604	29.8394	0.111091
Tb927.2.3750	54.1685	55.8491	66.5836	70.0265	71.8535	45.6303	50.7458	71.8535	20.0706	24.3317	20.4393	69.4879	2.67593	0.0385092	56.0766	13.9006	0.247886	21.6139	2.36096	0.109234
Tb927.11.2620	91.2626	96.9541	103.623	106.344	109.864	87.6341	91.3021	109.864	27.4324	51.8436	37.2591	106.61	3.12914	0.0293512	96.2668	11.9176	0.123797	38.845	12.2827	0.316197
Tb927.11.7380	675.036	669.028	486.673	484.079	497.451	363.289	507.357	497.451	114.611	264.21	174.905	489.401	7.0912	0.0144895	456.033	80.4708	0.176458	184.576	75.2668	0.407783
Tb927.7.2700	78.2434	60.4511	143.585	133.438	151.641	60.5349	119.281	151.641	218.994	259.477	241.12	142.888	9.12118	0.0638344	110.486	46.1853	0.418021	239.864	20.2707	0.0845094
Tb927.10.8930	285.228	253.868	314.352	312.066	286.611	390.548	373.515	286.611	83.227	141.072	109.701	304.343	15.399	0.0505974	350.224	55.7455	0.159171	111.334	28.9572	0.260094
Tb927.11.16220	13.9156	14.6995	21.3341	20.9571	30.1273	13.7887	12.3081	30.1273	58.2744	45.2985	52.6418	24.1395	5.189	0.214959	18.7414	9.88822	0.527615	52.0715	6.50674	0.124958
Tb927.11.11250	275.538	305.741	147.659	154.682	158.118	111.386	183.781	158.118	397.266	326.334	326.603	153.486	5.33068	0.0347306	151.095	36.7051	0.242928	350.067	40.8751	0.116764
Tb927.4.4580	568.577	606.164	368.869	398.12	354.949	980.056	556.254	354.949	13.5612	56.318	25.1233	373.98	22.0346	0.0589193	630.42	319.084	0.506146	31.6675	22.1169	0.69841
Tb927.3.3540	112.392	127.828	135.748	135.664	133.916	66.7119	118.239	133.916	278.624	222.61	220.148	135.11	1.03472	0.00765837	106.289	35.1595	0.330792	240.461	33.0737	0.137543
Tb927.8.3210	32.1425	38.4689	62.6029	64.8747	79.5862	26.1428	29.257	79.5862	213.26	147.433	172.084	69.0212	9.21975	0.133578	44.9953	29.997	0.666669	177.592	33.2573	0.187268
Tb927.11.11320	57.0711	62.8191	105.738	111.368	117.647	126.908	119.752	117.647	59.9017	43.4126	53.2805	111.584	5.95761	0.0533911	121.436	4.85469	0.0399774	52.1983	8.29769	0.158965
Tb927.4.4990	15.6657	8.93586	61.5144	55.1753	74.6152	37.0223	37.0589	74.6152	112.829	125.209	91.8703	63.7683	9.91402	0.155469	49.5655	21.6937	0.437678	109.969	16.8522	0.153244
Tb927.8.710	1230.47	1174.04	474.762	487.578	416.861	1397.22	831.539	416.861	21.4267	98.2884	39.4946	459.733	37.6776	0.0819553	881.875	492.116	0.558034	53.0699	40.1889	0.757282
Tb927.11.16640	92.7566	105.801	117.244	122.689	113.68	92.0776	83.8029	113.68	32.5469	49.1072	35.8752	117.871	4.5372	0.0384928	96.5202	15.4262	0.159823	39.1764	8.75986	0.2236
Tb927.11.5270	121.826	104.416	201.212	198.377	204.112	217.79	193.231	204.112	61.5678	110.454	93.8929	201.234	2.86792	0.0142517	205.044	12.3061	0.0600167	88.6383	24.8632	0.280502
Tb927.1.5180	11.6533	12.0634	16.4515	15.3282	14.1096	12.5533	10.4922	14.1096	3.25469	4.58531	5.69532	15.2965	1.17129	0.0765725	12.385	1.81457	0.146514	4.51177	1.22198	0.270842
Tb927.10.15040	56.004	48.0749	33.3074	32.6599	29.5749	60.3356	40.7917	29.5749	4.02961	10.3909	5.90823	31.8474	1.99447	0.0626257	43.5674	15.5671	0.35731	6.77625	3.26828	0.482313
Tb927.7.6790	88.1038	94.4074	64.6866	67.705	70.9497	79.5841	63.7938	70.9497	21.1555	40.7132	28.4234	67.7804	3.13226	0.0462119	71.4425	7.90666	0.110672	30.0973	9.88572	0.328458
Tb927.9.3280	83.2376	75.4634	116.094	109.333	116.593	41.1271	76.4046	116.593	176.412	155.309	171.019	114.006	4.05504	0.0355686	78.0414	37.7593	0.483837	167.58	10.9637	0.0654237
Tb927.11.5180	89.0429	86.6332	151.454	153.028	161.08	59.6183	116.793	161.08	241.583	246.904	230.687	155.187	5.16396	0.0332756	112.497	50.8673	0.452165	239.725	8.26684	0.0344847
Tb927.8.3100	244.42	233.137	153.288	155.477	167.005	158.67	184.017	167.005	51.8038	94.2208	67.1196	158.59	7.36953	0.0464691	169.897	12.9184	0.0760367	71.0481	21.4797	0.302326
Tb927.10.6460	35.5574	30.1139	88.5708	80.3619	96.7085	61.4913	63.3566	96.7085	170.832	165.996	183.049	88.5471	8.17335	0.0923051	73.8522	19.8162	0.268322	173.292	8.78851	0.050715
Tb927.6.3680	53.6563	54.8662	114.819	116.234	124.074	75.9177	88.3092	124.074	241.118	197.095	230.314	118.376	4.98562	0.042117	96.1003	25.0057	0.260205	222.842	22.9432	0.102957
Tb927.6.2990	45.3325	37.9327	69.196	65.2245	72.1046	37.3013	46.1387	72.1046	148.708	112.599	121.784	68.8417	3.45372	0.050169	51.8482	18.0905	0.348913	127.697	18.7668	0.146963
Tb927.11.970	24.5871	19.0781	59.6796	57.3059	64.5226	45.4908	58.884	64.5226	149.754	123.101	125.989	60.5027	3.67805	0.0607915	56.2991	9.77562	0.173637	132.948	14.6261	0.110014
Tb927.5.1170	13.5741	11.0358	31.8146	32.0557	27.5664	18.5112	23.7419	27.5664	76.9501	57.7971	64.6179	30.4789	2.52515	0.0828491	23.2732	4.5458	0.195324	66.4551	9.70775	0.14608
Tb927.8.5180	18.6538	22.2503	47.0532	46.9387	49.5594	23.6321	29.4252	49.5594	95.5871	72.8843	91.0186	47.8504	1.48107	0.0309521	34.2056	13.6086	0.397848	86.4967	12.0079	0.138825
Tb927.8.5640	79.5239	77.0271	82.8796	91.4923	90.6329	86.7773	94.7659	90.6329	21.4267	54.1363	37.3123	88.3349	4.74393	0.0537039	90.7254	3.99509	0.044035	37.6251	16.357	0.434738
Tb927.9.15060	62.1081	75.9548	58.3112	55.6205	61.7107	25.4653	23.372	61.7107	120.191	88.9699	88.3573	58.5475	3.05197	0.0521282	36.8493	21.556	0.584976	99.1727	18.2049	0.183568
Tb927.9.11960	79.7801	70.1465	147.535	143.678	148.076	35.0497	61.3389	148.076	164.362	173.133	146.96	146.43	2.39802	0.0163766	81.488	59.1456	0.72582	161.485	13.3211	0.0824912
Tb927.9.6760	17.1598	21.178	26.8387	20.4164	16.57	24.5886	18.025	16.57	5.42448	4.73323	3.35332	21.275	5.18792	0.24385	19.7279	4.2719	0.216541	4.50367	1.05449	0.23414
Tb927.9.2470	1590.14	1793.47	831.844	918.517	776.129	1167.4	1465	776.129	177.264	413.714	307.654	842.163	71.7528	0.0852006	1136.18	345.497	0.304088	299.544	118.433	0.395378
Tb927.5.1580	111.581	127.291	95.1328	98.902	98.9179	51.3291	62.8186	98.9179	15.0336	39.6038	26.5604	97.6509	2.18077	0.0223323	71.0218	24.8323	0.349643	27.0659	12.2929	0.454184
Tb927.11.10100	26.636	20.4631	37.6924	34.6952	45.2913	25.1266	26.4658	45.2913	80.8635	71.0354	73.5601	39.2263	5.46206	0.139245	32.2946	11.2754	0.349143	75.153	5.104	0.0679148
Tb927.4.1760	36.4111	34.6711	64.6866	65.5743	68.0374	24.728	39.312	68.0374	98.7643	90.1162	98.0446	66.0994	1.73605	0.0262643	44.0258	22.0361	0.500527	95.6417	4.79872	0.050174
Tb927.4.2610	24.3737	27.6565	41.02	39.9424	40.9731	27.159	27.3066	40.9731	11.5464	13.2013	11.3906	40.6452	0.609037	0.0149842	31.8129	7.93331	0.249374	12.0461	1.00343	0.0832994
Tb927.8.1440	49.6865	64.4722	66.2415	68.023	68.188	35.508	58.8167	68.188	131.97	109.123	130.087	67.4842	1.07934	0.0159939	54.1709	16.8281	0.310648	123.727	12.6822	0.102501
Tb927.3.3140	20.3612	20.7759	25.1282	25.4728	29.2737	11.4175	13.1152	29.2737	38.5913	43.2647	39.4414	26.6249	2.30034	0.0863982	17.9355	9.85578	0.549513	40.4325	2.48932	0.0615674
Tb927.8.2230	33.978	30.1139	52.8066	54.412	49.4589	23.5524	29.1561	49.4589	89.3489	71.9968	66.9067	52.2259	2.5271	0.048388	34.0558	13.6306	0.400241	76.0841	11.7662	0.154647
Tb927.10.4320	106.758	110.358	100.824	92.4146	94.5494	75.2402	74.8913	94.5494	28.9047	38.9382	32.096	95.9293	4.37121	0.045567	81.5603	11.2502	0.137938	33.313	5.12624	0.153881
Tb927.11.2930	22.5382	10.723	46.1825	48.2108	60.5558	36.8031	42.9103	60.5558	113.062	114.744	93.0945	51.6497	7.77932	0.150617	46.7564	12.3346	0.263805	106.967	12.043	0.112587
Tb927.6.4080	47.6802	56.7874	108.537	112.195	108.91	67.1503	87.6366	108.91	230.928	182.562	189.063	109.881	2.01305	0.0183203	87.899	20.8811	0.237558	200.851	26.2493	0.13069
Tb927.11.1270	61.7239	63.3106	61.4833	69.0724	68.8408	48.3801	49.1653	68.8408	192.608	137.818	173.787	66.4655	4.31626	0.0649398	55.4621	11.593	0.209026	168.071	27.8384	0.165635
Tb927.10.360	40.9785	37.754	60.0217	55.8431	53.727	34.0534	37.5633	53.727	104.305	88.1194	103.846	56.5306	3.20317	0.0566626	41.7812	10.4931	0.251144	98.7569	9.21523	0.0933123
Tb927.7.3300	65.523	64.2042	99.5178	103.259	136.426	100.825	112.925	136.426	30.8033	67.7813	41.6237	113.068	20.3155	0.179676	116.726	18.1023	0.155084	46.7361	19.0117	0.406789
Tb927.3.3820	99.5437	111.251	112.237	109.428	116.09	29.8092	58.0769	116.09	136.464	148.912	124.073	112.585	3.34467	0.0297078	67.9921	43.9869	0.646941	136.483	12.4195	0.0909968
Tb927.8.880	72.4381	68.7615	72.8346	78.2312	81.193	118.24	78.4896	81.193	11.1589	33.5024	16.6069	77.4196	4.2379	0.0547394	92.641	22.2109	0.239752	20.4227	11.6502	0.570454
Tb927.10.7870	41.4908	38.9157	58.6533	60.8041	66.5813	40.8481	46.8113	66.5813	127.049	110.898	120.24	62.0129	4.09989	0.0661135	51.4135	13.4698	0.261989	119.396	8.10856	0.0679133
Tb927.10.1880	27.1483	23.68	43.7256	43.5996	42.8309	25.4055	23.0357	42.8309	76.4077	72.7364	61.6904	43.3854	0.484283	0.0111624	30.4241	10.8098	0.355305	70.2782	7.66039	0.109001
Tb927.10.6190	84.2194	72.6932	185.881	178.628	204.614	76.5553	107.915	204.614	283.08	280.074	252.723	189.708	13.4093	0.0706839	129.695	66.75	0.51467	271.959	16.7266	0.061504
Tb927.8.3700	213.814	190.781	154.284	153.696	148.829	75.6587	92.042	148.829	31.7719	55.5045	33.4267	152.269	2.99415	0.0196635	105.51	38.3992	0.36394	40.2344	13.2502	0.329324
Tb927.2.4370	259.189	237.56	246.68	237.874	241.018	177.48	229.046	241.018	54.5935	123.101	88.6234	241.857	4.46254	0.0184511	215.848	33.7625	0.156418	88.7726	34.2539	0.385862
Tb927.7.7030	97.7082	116.524	66.0549	68.1502	59.6018	60.2759	56.7654	59.6018	18.7919	33.0217	21.3974	64.6023	4.45549	0.068968	58.881	1.86293	0.0316389	24.4037	7.57625	0.310455
Tb927.7.2740	20.9161	19.7929	31.5658	28.2078	36.5042	27.0395	20.0428	36.5042	76.6789	62.9371	63.1808	32.0926	4.17324	0.130037	27.8621	8.26151	0.296514	67.5989	7.86442	0.116339
Tb927.11.16470	125.241	134.887	83.8748	87.1992	81.1428	91.0415	90.9322	81.1428	27.5486	49.3291	35.4494	84.0723	3.03302	0.0360763	87.7055	5.68373	0.0648048	37.4424	11.0262	0.294484
Tb927.11.7870	93.7384	82.5227	57.7825	60.0727	66.7821	71.5539	66.4841	66.7821	19.8381	41.2678	24.112	61.5458	4.67715	0.0759947	68.2734	2.84494	0.0416699	28.406	11.3418	0.399277
Tb927.6.4220	48.9608	45.0367	52.1846	56.4155	56.1874	24.0904	25.3561	56.1874	7.40054	17.5647	13.573	54.9292	2.37957	0.0433207	35.2113	18.1768	0.516221	12.8461	5.12092	0.398638
Tb927.11.13770	90.5369	82.1652	111.74	107.329	114.735	49.2568	82.6259	114.735	170.406	181.859	184.379	111.268	3.72512	0.0334789	82.2058	32.7409	0.39828	178.882	7.44733	0.0416328
Tb927.11.14260	30.9473	30.516	59.8973	56.3519	58.1456	17.7938	26.4322	58.1456	81.7159	67.8922	68.8229	58.1316	1.77272	0.030495	34.1239	21.2471	0.622645	72.8103	7.72647	0.106118
Tb927.10.8100	49.345	37.7987	88.0421	86.5631	90.2814	18.7303	34.6713	90.2814	124.182	105.425	109.595	88.2955	1.87203	0.0212018	47.8943	37.5636	0.784302	113.067	9.84862	0.0871041
Tb927.5.3210	79.3532	98.4732	105.178	104.912	112.827	66.7916	87.0985	112.827	269.325	198.278	238.937	107.639	4.49458	0.0417561	88.9056	23.0706	0.259496	235.513	35.6473	0.15136
Tb927.8.2200	92.8847	129.838	115.534	115.375	128.091	69.92	78.6241	128.091	224.806	194.691	198.218	119.667	7.29617	0.0609707	92.2117	31.3757	0.340258	205.905	16.4633	0.079956
Tb927.11.12060	43.6677	36.4136	69.3514	60.8041	62.2128	39.0348	40.3882	62.2128	115.929	101.136	113.481	64.1228	4.58262	0.0714663	47.2119	13.0087	0.275539	110.182	7.9291	0.0719639
Tb927.11.12390	151.663	161.962	165.884	165.971	173.282	82.9515	95.2703	173.282	34.058	62.4564	36.6204	168.379	4.24644	0.0252195	117.168	48.985	0.418075	44.3783	15.7085	0.353968
Tb927.11.2300	230.035	215.533	193.002	180.282	195.375	79.7833	137.105	195.375	36.654	72.6624	45.4561	189.553	8.11654	0.0428194	137.421	57.7967	0.420581	51.5908	18.7718	0.363858
Tb927.4.1670	14.2998	12.957	38.0655	39.0202	38.0608	46.3277	29.5261	38.0608	147.817	120.364	120.666	38.3822	0.552547	0.0143959	37.9715	8.40119	0.22125	129.616	15.7634	0.121616
Tb927.10.9870	73.5906	63.0872	100.762	103.895	110.667	88.9891	107.814	110.667	270.372	230.375	218.072	105.108	5.06308	0.0481703	102.49	11.779	0.114928	239.606	27.3444	0.114122
Tb927.11.2560	47.5522	39.4072	76.6287	74.2878	73.159	47.9816	38.0341	73.159	132.629	112.895	127.905	74.6919	1.76975	0.0236941	53.0583	18.1044	0.341217	124.476	10.304	0.0827789
Tb927.3.4030	230.376	238.632	208.77	210.302	197.334	91.2806	119.55	197.334	40.8773	71.2942	42.5818	205.468	7.08649	0.0344895	136.055	54.9191	0.403654	51.5845	17.0904	0.33131
Tb927.10.9010	36.7953	31.2308	82.3821	82.1428	78.7326	42.5418	58.3796	78.7326	145.918	118.959	143.82	81.0858	2.04145	0.0251764	59.8846	18.1423	0.302954	136.233	14.9959	0.110075
Tb927.3.5440	212.064	197.036	199.129	190.299	207.125	91.3802	137.777	207.125	39.56	75.2139	51.7369	198.851	8.41643	0.0423253	145.427	58.2504	0.400546	55.5036	18.123	0.326519
Tb927.6.4390	372.264	426.866	243.01	247.764	210.439	426.713	265.701	210.439	43.3571	60.5335	52.8015	233.738	20.3168	0.0869212	300.951	112.364	0.373362	52.2307	8.60244	0.164701
Tb927.1.1910	166.176	178.27	195.117	194.147	181.065	110.808	138.584	181.065	43.4346	75.7316	52.3756	190.11	7.84798	0.0412813	143.486	35.384	0.246603	57.1806	16.6761	0.291638
Tb927.6.4810	21.9406	22.3843	49.4479	46.3027	55.2835	41.4658	33.5951	55.2835	113.023	100.063	96.9801	50.3447	4.55709	0.0905178	43.4482	10.9792	0.252698	103.355	8.513	0.0823663
Tb927.3.1490	40.9785	61.3447	35.2977	31.9921	27.1648	45.2119	21.1525	27.1648	4.64955	4.69625	5.32273	31.4849	4.09014	0.129908	31.1764	12.5213	0.401628	4.88951	0.375903	0.0768795
Tb927.2.2540	29.6241	26.5842	32.1878	30.243	38.6633	8.88695	11.6692	38.6633	73.3467	66.7089	44.7641	33.698	4.40863	0.130827	19.7398	16.4472	0.833198	61.6066	14.9588	0.242812
Tb927.10.9420	79.0971	84.8013	88.6641	84.178	98.3655	32.3198	47.7865	98.3655	124.879	121.4	127.107	90.4026	7.25175	0.0802162	59.4906	34.5434	0.580654	124.462	2.87621	0.0231092
Tb927.6.4650	138.174	169.111	185.414	181.395	163.139	92.0776	156.845	163.139	310.551	297.787	312.018	176.649	11.8715	0.0672036	137.354	39.3364	0.286388	306.785	7.82766	0.0255151
Tb927.11.600	57.3699	48.8792	72.337	67.8958	78.9334	53.1623	59.1194	78.9334	253.401	179.086	223.661	73.0554	5.55379	0.0760216	63.7384	13.4922	0.211681	218.716	37.4033	0.171013
Tb927.7.2690	29.0265	22.4737	43.85	42.7091	45.6428	18.4912	25.9614	45.6428	67.8447	66.561	62.4356	44.0673	1.47885	0.033559	30.0318	14.026	0.467037	65.6138	2.82624	0.0430739
Tb927.10.430	43.8812	37.6647	100.606	95.9127	105.094	69.4418	98.9359	105.094	226.743	191.622	209.662	100.538	4.591	0.0456645	91.1572	19.0565	0.209051	209.342	17.5629	0.0838957
Tb927.5.3600	121.314	110.269	112.611	108.538	106.902	52.4649	58.7158	106.902	20.6905	36.1278	26.9862	109.35	2.93988	0.026885	72.6941	29.789	0.409785	27.9349	7.76226	0.27787
Tb927.7.6750	93.3115	104.103	104.214	101.923	99.3698	75.5989	87.3676	99.3698	33.903	37.8288	36.8333	101.836	2.42319	0.0237951	87.4454	11.8856	0.135921	36.1884	2.04083	0.0563947
Tb927.11.9450	34.1488	39.3178	78.5257	81.3795	88.6244	55.5136	55.3193	88.6244	197.141	149.429	168.145	82.8432	5.206	0.0628415	66.4858	19.1729	0.288375	171.572	24.0397	0.140114
Tb927.9.3440	129.723	126.398	150.832	154.3	146.368	123.521	139.929	146.368	330.971	299.746	345.658	150.5	3.97619	0.0264199	136.606	11.7808	0.0862389	325.458	23.4469	0.0720426
Tb927.11.12680	84.0487	86.9459	109.625	105.326	99.7213	68.4654	84.8454	99.7213	340.27	236.698	286.416	104.891	4.96622	0.0473466	84.344	15.634	0.185359	287.795	51.7995	0.179988
Tb927.7.4440	50.0279	52.5429	81.5113	82.906	86.2644	59.6382	63.4239	86.2644	178.427	152.721	151.964	83.5606	2.44324	0.0292391	69.7755	14.4047	0.206444	161.037	15.0646	0.0935474
Tb927.6.5050	89.8113	95.301	131.488	126.919	137.882	83.0512	96.6155	137.882	249.41	241.469	218.711	132.096	5.50701	0.0416893	105.85	28.5582	0.2698	236.53	15.9342	0.0673668
Tb927.8.6330	253.213	242.296	226.154	216.885	232.181	160.762	181.73	232.181	55.2522	113.302	62.8614	225.073	7.70504	0.0342335	191.558	36.7096	0.191637	77.1384	31.5485	0.408986
Tb927.7.7240	176.549	178.941	173.659	173.762	160.126	81.8955	117.633	160.126	37.5839	62.5304	38.7495	169.182	7.84289	0.0463576	119.885	39.1641	0.32668	46.2879	14.0785	0.30415
Tb927.11.11840	10.8422	10.723	25.9368	25.7909	30.1775	11.836	11.4338	30.1775	55.6009	43.0798	44.498	27.3017	2.49155	0.0912599	17.8157	10.7075	0.601011	47.7262	6.85645	0.143662
Tb927.11.7010	111.24	91.1011	77.0952	74.4468	69.9455	138.923	109.394	69.9455	8.60167	25.6999	16.873	73.8292	3.61465	0.0489597	106.088	34.6076	0.326217	17.0582	8.55064	0.501262
Tb927.10.450	267.684	276.788	548.841	533.308	530.642	504.245	727.895	530.642	153.242	246.239	211.153	537.597	9.82832	0.018282	587.594	122.219	0.207999	203.544	46.9631	0.230727
Tb927.7.1360	87.2928	113.977	133.758	127.873	143.958	65.6359	95.4048	143.958	41.6522	41.5637	33.3203	135.196	8.13844	0.0601971	101.666	39.5347	0.388868	38.8454	4.7851	0.123183
Tb927.10.8720	285.484	281.435	202.923	195.96	233.637	267.246	254.334	233.637	82.2196	140.148	112.203	210.84	20.0475	0.0950841	251.739	16.9543	0.0673485	111.524	28.9701	0.259767
Tb927.7.1820	80.2496	93.3798	126.605	129.05	133.614	69.8004	79.4312	133.614	222.094	194.21	209.023	129.756	3.55763	0.0274178	94.282	34.4016	0.364879	208.442	13.9508	0.0669287
Tb927.7.5150	209.545	206.106	171.419	172.395	158.419	126.589	118.71	158.419	50.5639	67.7813	49.874	167.411	7.8025	0.0466068	134.573	21.0242	0.156229	56.073	10.1455	0.180934
Tb927.6.4990	62.0654	53.2131	85.3365	83.6374	92.3903	51.1299	66.5513	92.3903	168.585	145.954	155.317	87.1214	4.6414	0.0532751	70.0238	20.8482	0.297731	156.619	11.3718	0.072608
Tb927.10.7210	31.2461	22.2503	43.8811	45.7939	46.4964	22.3967	21.2534	46.4964	79.7398	63.4179	63.8195	45.3905	1.35351	0.0298193	30.0488	14.2555	0.474411	68.9924	9.30973	0.134938
Tb927.10.13140	39.4418	40.4795	72.7413	68.3728	75.3684	64.6197	50.6786	75.3684	223.992	168.547	190.713	72.1608	3.53373	0.0489702	63.5555	12.3793	0.194779	194.418	27.9075	0.143544
Tb927.8.1720	92.2017	102.896	82.5687	82.6834	102.232	60.6345	53.9406	102.232	20.1093	40.3434	24.112	89.1613	11.3196	0.126956	72.269	26.1636	0.362031	28.1882	10.7152	0.380132
Tb927.8.3560	225.297	234.834	145.109	143.138	138.836	117.025	119.281	138.836	38.94	70.9984	46.7335	142.361	3.20771	0.0225322	125.048	11.9948	0.0959217	52.224	16.7196	0.320151
Tb927.2.5410	115.722	127.381	91.1832	88.9164	112.927	70.3584	59.2875	112.927	30.0284	37.57	29.275	97.6755	13.2567	0.135722	80.8576	28.3192	0.350235	32.2911	4.58713	0.142056
Tb927.6.2950	27.5751	26.0034	27.3052	27.0629	32.3366	24.6483	16.6462	32.3366	72.1843	56.0961	60.413	28.9016	2.97729	0.103015	24.5437	7.8457	0.319662	62.8978	8.32696	0.132389
Tb927.6.2260	115.594	118.847	108.848	105.421	116.593	37.9389	60.8008	116.593	161.727	154.643	117.313	110.287	5.72305	0.0518922	71.7774	40.4594	0.563678	144.561	23.8619	0.165065
Tb927.3.5570	47.8083	34.9839	91.2143	83.8282	96.6583	39.8518	63.054	96.6583	151.343	135.008	141.691	90.5669	6.43949	0.071102	66.5214	28.5615	0.429359	142.681	8.21237	0.0575577
Tb927.10.3580	53.5709	66.7062	105.675	106.248	112.023	38.9352	59.2539	112.023	165.408	139.223	131.897	107.982	3.51126	0.032517	70.0708	37.7256	0.538392	145.509	17.6175	0.121075
Tb927.7.280	42.1737	41.4177	89.9392	87.0084	88.5742	65.3968	81.3816	88.5742	286.761	210.296	247.134	88.5072	1.46656	0.01657	78.4509	11.8634	0.15122	248.064	38.2412	0.154159
Tb927.11.13850	44.2227	39.1838	58.1868	54.9526	65.577	23.8912	27.9791	65.577	81.3284	90.0423	74.1988	59.5722	5.44598	0.0914183	39.1491	22.9783	0.586944	81.8565	7.93491	0.0969368
Tb927.8.4890	251.634	302.524	201.244	186.992	206.071	106.046	100.617	206.071	298.385	301.336	301.16	198.102	9.91985	0.0500745	137.578	59.3785	0.431599	300.294	1.65537	0.0055125
Tb927.6.3250	34.8317	33.5988	65.0597	58.419	83.2015	25.7642	45.567	83.2015	150.956	119.847	123.487	68.8934	12.8283	0.186205	51.5109	29.1763	0.566411	131.43	17.0074	0.129403
Tb927.3.2290	55.9186	62.8191	66.6769	64.6202	74.565	23.4926	32.6535	74.565	87.2566	93.5552	88.7831	68.6207	5.2496	0.0765016	43.5704	27.2301	0.624968	89.865	3.28571	0.0365627
Tb927.5.2140	232.468	225.496	151.174	142.692	151.038	34.8903	73.5461	151.038	18.7532	42.8579	26.7201	148.301	4.85798	0.0327575	86.4915	59.1461	0.683838	29.4437	12.281	0.4171
Tb927.10.12450	29.7521	21.9822	58.871	56.2247	66.5813	25.1664	28.08	66.5813	180.635	123.471	148.504	60.559	5.38067	0.0888501	39.9426	23.1157	0.578724	150.87	28.6556	0.189936
Tb927.11.13590	19.6355	16.8888	32.0634	30.9109	30.6294	16.3193	17.9241	30.6294	66.0237	53.5446	45.2432	31.2012	0.759811	0.024352	21.6243	7.83982	0.362547	54.9372	10.46	0.190399
Tb927.8.3740	40.6797	39.1838	95.8481	95.9763	98.9179	73.5465	87.4012	98.9179	261.344	199.535	231.752	96.9141	1.73651	0.017918	86.6219	12.7036	0.146656	230.877	30.9135	0.133896
Tb927.11.6580	106.373	94.2287	116.778	112.704	112.274	99.7889	101.828	112.274	35.1429	58.1669	38.1107	113.919	2.48546	0.0218179	104.63	6.69786	0.0640145	43.8068	12.5244	0.285901
Tb927.8.3720	131.985	134.708	188.648	187.469	173.583	141.713	155.768	173.583	387.385	337.834	378.127	183.233	8.37808	0.0457235	157.022	15.972	0.101719	367.782	26.3455	0.0716336
Tb927.11.5530	29.4106	25.0651	39.9315	40.6421	39.5169	29.4903	24.0109	39.5169	81.9871	69.0755	70.0471	40.0302	0.569016	0.0142147	31.0061	7.86333	0.253606	73.7033	7.19047	0.0975598
Tb927.10.11470	165.28	162.007	156.709	156.621	157.415	81.9353	86.1569	157.415	38.0488	53.2488	35.7687	156.915	0.434996	0.00277217	108.502	42.4121	0.390886	42.3555	9.50255	0.224353
Tb927.8.3240	49.7291	36.1456	64.4689	62.0761	75.8203	28.6534	31.0394	75.8203	82.5683	110.713	90.167	67.4551	7.34259	0.108852	45.171	26.5698	0.588205	94.4828	14.5603	0.154105
Tb927.9.14470	221.626	217.231	266.023	247.923	252.918	95.9432	175.979	252.918	37.9326	96.2916	66.6938	255.622	9.34814	0.0365702	174.947	78.4927	0.448665	66.9727	29.1805	0.435708
Tb927.11.8240	112.307	98.6072	113.606	117.538	118.35	84.9441	82.525	118.35	26.115	55.5045	34.9703	116.498	2.53728	0.0217796	95.273	20.0218	0.210151	38.8633	15.0765	0.387938
Tb927.8.4790	46.9119	42.49	62.1053	60.4543	50.664	32.9973	27.6429	50.664	89.8914	86.2705	79.0957	57.7412	6.18436	0.107105	37.1014	12.0468	0.3247	85.0859	5.49445	0.0645753
Tb927.3.1800	260.726	242.519	273.083	262.17	264.065	116.885	179.679	264.065	53.2761	94.0729	72.123	266.439	5.83101	0.0218849	186.876	73.8536	0.3952	73.1573	20.418	0.279098
Tb927.9.3010	26.2946	32.6606	32.8409	35.204	36.0523	33.1966	29.0889	36.0523	132.938	99.065	137.433	34.6991	1.6642	0.047961	32.7792	3.50041	0.106787	123.145	20.975	0.170327
Tb927.7.570	95.5312	97.1775	119.763	110.955	136.878	64.4603	96.7164	136.878	231.858	187.221	231.326	122.532	13.1817	0.107577	99.3516	36.2808	0.365176	216.802	25.6186	0.118166
Tb927.10.4920	50.967	45.9303	91.4009	86.4359	91.9384	51.1099	61.7761	91.9384	161.882	141.886	152.39	89.9251	3.0336	0.0337347	68.2748	21.1758	0.310156	152.053	10.0023	0.0657818
Tb927.10.7930	638.753	697.399	518.177	600.059	545.354	1040.63	836.751	545.354	107.831	177.681	126.947	554.53	41.7051	0.0752081	807.578	248.924	0.308235	137.486	36.098	0.262557
Tb927.6.4240	37.9478	37.2179	76.0067	79.6305	83.2517	47.4037	65.0044	83.2517	150.568	134.601	155.317	79.6296	3.62249	0.0454917	65.2199	17.9249	0.274838	146.829	10.8524	0.073912
Tb927.2.1800	282.41	305.428	231.13	227.029	194.22	103.415	170.498	194.22	50.6026	82.1289	52.216	217.46	20.2302	0.0930295	156.045	47.0963	0.301813	61.6492	17.7543	0.287989
Tb927.11.7270	99.8852	101.243	111.398	112.036	104.542	77.5317	91.672	104.542	220.389	189.07	227.28	109.325	4.15489	0.0380049	91.2484	13.5099	0.148057	212.247	20.3649	0.0959491
Tb927.11.9500	28.7277	24.4396	33.8982	35.4266	39.6676	15.6618	23.3047	39.6676	67.0698	51.9915	55.037	36.3308	2.98905	0.0822731	26.2114	12.264	0.467889	58.0328	7.97305	0.137389
Tb927.3.1180	108.166	96.3286	97.7451	101.732	92.8924	102.877	90.495	92.8924	39.25	44.411	43.0609	97.4566	4.42703	0.0454257	95.4216	6.56725	0.0688234	42.2406	2.67649	0.063363
Tb927.7.7050	180.604	210.127	145.109	138.59	162.537	34.7508	60.2628	162.537	16.0797	30.6181	17.1924	148.745	12.3804	0.0832322	85.85	67.6264	0.787728	21.2967	8.09167	0.379949
Tb927.2.1730	29.8802	28.9075	38.5631	36.1899	44.4377	25.8439	25.2552	44.4377	74.6253	70.8135	72.6552	39.7302	4.24598	0.10687	31.8456	10.9091	0.342561	72.698	1.90627	0.0262217
Tb927.11.12530	284.246	294.66	184.388	187.85	190.153	153.808	196.358	190.153	49.479	100.766	80.6393	187.464	2.90211	0.0154809	180.107	22.9855	0.127622	76.9614	25.8405	0.33576
Tb927.2.4020	84.0487	73.7655	115.627	114.421	123.572	41.5654	51.5193	123.572	18.172	33.0217	17.8844	117.873	4.97182	0.0421793	72.2189	44.7507	0.619654	23.026	8.65768	0.375996
Tb927.6.4550	171.213	170.541	156.896	144.314	154.001	62.7865	108.587	154.001	25.1851	56.2071	45.2432	151.737	6.58921	0.0434252	108.458	45.6071	0.420505	42.2118	15.7316	0.372683
Tb927.11.10480	169.378	223.307	139.636	125.075	160.679	45.8495	42.7422	160.679	14.8398	24.7755	12.2955	141.796	17.9002	0.126239	83.0901	67.2117	0.808901	17.3036	6.59471	0.381118
Tb927.3.5080	131.558	121.662	157.02	166.13	188.195	268.521	216.771	188.195	34.9104	83.7929	50.2465	170.448	16.0297	0.0940442	224.496	40.7166	0.181369	56.3166	25.0002	0.443922
Tb927.6.750	75.2554	73.5868	109.19	105.421	103.085	58.084	94.7323	103.085	201.829	172.504	192.789	105.899	3.07998	0.0290842	85.3006	23.9374	0.280624	189.041	15.0177	0.0794418
Tb927.3.2030	18.5684	17.3803	31.628	34.0274	32.3366	25.545	21.6233	32.3366	89.6589	66.3022	84.2588	32.664	1.23275	0.0377403	26.5016	5.42034	0.204528	80.0733	12.228	0.15271
Tb927.10.4250	26.0811	24.9757	61.8876	56.9879	59.8026	39.7721	39.4466	59.8026	131.389	102.097	135.304	59.5594	2.45888	0.0412846	46.3404	11.6597	0.251611	122.93	18.1475	0.147625
Tb927.8.2340	13.9583	11.5719	21.9872	22.2609	28.3196	28.0955	18.0923	28.3196	69.1621	58.9805	62.8614	24.1892	3.57963	0.147984	24.8358	5.84114	0.23519	63.668	5.13853	0.0807082
Tb927.3.3170	133.692	161.873	160.099	160.883	167.96	85.2829	151.363	167.96	45.4881	64.6012	50.8853	162.981	4.32971	0.0265658	134.868	43.7368	0.324292	53.6582	9.85362	0.183637
Tb927.7.4350	22.1113	20.9993	44.6897	45.4441	46.7475	21.1414	31.8801	46.7475	142.354	96.7353	124.286	45.6271	1.04102	0.0228159	33.2563	12.8584	0.386645	121.125	22.9729	0.189663
Tb927.8.4860	77.0482	74.123	71.4351	70.7261	85.5614	46.5071	41.7669	85.5614	16.8159	31.0988	19.428	75.9075	8.36803	0.11024	57.9451	24.0336	0.414764	22.4475	7.60518	0.338798
Tb927.10.3390	160.2	165.224	179.847	174.685	194.02	91.1212	103.442	194.02	34.5229	66.524	52.5885	182.85	10.0113	0.0547511	129.528	56.1904	0.43381	51.2118	16.0449	0.313305
Tb927.11.14290	55.2356	42.9368	87.047	85.9589	81.7955	66.4529	81.7179	81.7955	183.735	172.393	179.323	84.9338	2.77173	0.0326341	76.6554	8.83576	0.115266	178.484	5.71729	0.0320326
Tb927.10.4830	56.0894	55.8491	79.5831	75.7507	80.8917	40.9079	54.445	80.8917	127.165	125.283	134.984	78.7418	2.67176	0.0339307	58.7482	20.3363	0.34616	129.144	5.14468	0.0398367
Tb927.10.2320	58.9493	66.3488	112.797	112.1	117.044	50.0339	77.6825	117.044	184.2	169.915	161.492	113.98	2.67636	0.0234809	81.5869	33.6754	0.412755	171.869	11.4795	0.066792
Tb927.2.5260	42.4725	47.5388	47.1465	45.6349	49.8606	29.8889	29.0889	49.8606	102.213	76.0275	80.6925	47.5473	2.1412	0.045033	36.2795	11.7684	0.324383	86.3109	13.9675	0.161828
Tb927.9.1510	63.346	51.3365	63.5048	64.7156	75.6194	77.6114	72.5036	75.6194	30.2608	36.9414	29.967	67.9466	6.67238	0.0982003	75.2448	2.5744	0.0342137	32.3897	3.94458	0.121785
Tb927.1.1240	216.589	196.232	163.24	157.798	176.445	90.7027	119.786	176.445	33.6318	70.8505	49.5546	165.828	9.58918	0.0578261	128.978	43.6042	0.338075	51.3456	18.6739	0.36369
Tb927.5.1480	8.36645	8.98054	12.844	13.1657	14.6619	13.3105	11.5347	14.6619	3.71964	6.87797	3.40655	13.5572	0.970134	0.0715585	13.169	1.56843	0.119099	4.66805	1.92024	0.411357
Tb927.7.6220	85.3292	80.7802	51.687	53.0446	52.2206	97.5771	74.2187	52.2206	11.5076	21.7802	13.573	52.3174	0.68392	0.0130725	74.6722	22.6817	0.30375	15.6203	5.43371	0.347863
Tb927.4.4650	40.5517	38.6923	87.6378	79.376	92.1894	36.6836	54.6468	92.1894	133.907	124.469	128.491	86.4011	6.49561	0.0751797	61.1733	28.3226	0.46299	128.956	4.73617	0.0367272
Tb927.6.2600	71.7551	77.9207	98.8647	96.1989	107.856	78.8468	83.4666	107.856	262.932	198.574	255.651	100.973	6.10766	0.060488	90.0563	15.5867	0.173078	239.052	35.244	0.147432
Tb927.4.460	35.6428	31.9904	87.389	90.9199	96.0558	40.0311	70.2505	96.0558	148.592	139.408	151.591	91.4549	4.35806	0.0476526	68.7791	28.0413	0.4077	146.531	6.34768	0.0433199
Tb927.10.4000	67.5292	65.6339	113.419	110.382	101.73	57.9445	65.4752	101.73	191.019	153.201	148.291	108.51	6.06537	0.0558967	75.0498	23.4103	0.31193	164.171	23.3808	0.142418
Tb927.11.6360	91.9029	89.3586	88.011	82.4608	94.9009	32.3995	40.2873	94.9009	123.678	113.893	101.93	88.4576	6.23207	0.0704526	55.8626	34.0374	0.609307	113.167	10.8921	0.096248
Tb927.9.7250	36.6672	35.8328	67.8898	62.2351	70.6484	33.9139	42.0696	70.6484	118.021	98.2145	101.345	66.9245	4.28891	0.0640859	48.8773	19.2903	0.394668	105.86	10.6474	0.10058
Tb927.5.3420	65.0961	58.3065	88.944	91.0471	87.5699	103.834	109.529	87.5699	35.0266	48.3677	37.472	89.187	1.75129	0.0196362	100.311	11.3955	0.113602	40.2888	7.10257	0.176291
Tb927.10.12920	181.501	189.976	141.782	139.003	120.409	107.421	110.639	120.409	34.9104	65.1189	44.8706	133.731	11.6211	0.0868987	112.823	6.76387	0.0599513	48.2999	15.3934	0.318705
Tb927.10.5310	103.3	85.3375	111.18	116.52	123.522	112.223	99.373	123.522	30.3383	70.6286	41.464	117.074	6.18951	0.0528684	111.706	12.0827	0.108165	47.477	20.8073	0.438261
Tb927.11.7600	92.3724	86.4545	107.355	114.803	116.141	117.981	110.605	116.141	40.2186	69.0016	38.0043	112.766	4.73377	0.0419787	114.909	3.83926	0.0334113	49.0748	17.2926	0.352371
Tb927.2.4530	64.4558	58.7533	91.8362	92.1602	85.9631	61.6507	83.6011	85.9631	180.945	165.811	181.452	89.9865	3.48811	0.0387626	77.0717	13.407	0.173955	176.069	8.88763	0.050478
Tb927.2.4420	56.9858	55.4023	55.3879	58.9596	58.8486	43.2791	32.2836	58.8486	132.202	100.322	103.208	57.732	2.03086	0.0351774	44.8038	13.348	0.29792	111.911	17.6321	0.157555
Tb927.7.660	48.5339	46.7792	101.881	100.842	106.098	31.6224	82.525	106.098	140.533	157.417	148.504	102.94	2.7836	0.0270409	73.4152	38.0644	0.518482	148.818	8.44639	0.0567566
Tb927.8.1880	53.7416	45.7516	62.4163	63.9524	62.7651	32.9774	49.098	62.7651	113.372	105.24	96.5543	63.0446	0.805288	0.0127733	48.2802	14.9107	0.308837	105.055	8.4102	0.0800549
Tb927.10.5300	118.838	131.759	144.892	143.424	149.08	68.565	101.794	149.08	282.422	208.854	233.135	145.798	2.93496	0.0201302	106.48	40.4613	0.379991	241.47	37.4855	0.155239
Tb927.3.1920	320.23	360.651	234.022	214.214	226.657	232.994	218.991	226.657	94.7347	114.855	90.2735	224.964	10.0123	0.0445061	226.214	7.01203	0.0309974	99.9543	13.0955	0.131015
Tb927.10.8680	33.7646	33.9563	36.8838	40.324	42.0777	16.4588	14.0232	42.0777	7.05182	10.0211	7.50505	39.7619	2.64223	0.0664514	24.1866	15.542	0.642587	8.19267	1.59963	0.195251
Tb927.10.13820	35.9416	43.741	84.3102	84.2734	74.1633	47.6827	62.5832	74.1633	162.618	124.728	146.641	80.9156	5.84774	0.0722696	61.4764	13.2749	0.215936	144.662	19.0224	0.131495
Tb927.10.2620	81.8717	92.2628	161.685	153.282	152.394	110.17	153.145	152.394	489.753	358.431	424.062	155.787	5.12726	0.032912	138.57	24.5976	0.17751	424.082	65.661	0.154831
Tb927.10.15470	84.1767	101.511	130.368	126.696	126.986	47.862	76.8418	126.986	24.5651	42.636	27.625	128.017	2.0414	0.0159463	83.8967	40.0312	0.477149	31.6087	9.67171	0.305982
Tb927.10.1290	11.9948	12.5549	19.717	18.9218	24.7044	5.67888	6.86027	24.7044	26.9674	29.3978	25.4959	21.1144	3.13435	0.148446	12.4145	10.6597	0.858649	27.287	1.9705	0.0722137
Tb927.7.3970	110.813	83.1482	70.4399	68.4364	80.5904	115.152	57.6734	80.5904	9.76406	26.0328	14.3181	73.1556	6.51623	0.0890736	84.4719	28.9351	0.342542	16.705	8.39287	0.502417
Tb927.11.6600	124.814	104.192	18.0376	20.2892	19.1308	72.6698	31.0394	19.1308	3.25469	6.47121	3.45977	19.1525	1.12597	0.0587898	40.9466	28.1109	0.686524	4.39522	1.80078	0.409713
Tb927.10.1800	40.8932	38.4689	83.2528	81.7293	91.9886	47.2443	66.9885	91.9886	159.325	138.706	151.325	85.6569	5.53604	0.0646304	68.7405	22.4235	0.326206	149.785	10.3954	0.0694019
Tb927.7.7320	144.15	145.744	85.9585	86.4677	78.2807	36.026	42.7422	78.2807	14.8398	27.327	18.2037	83.569	4.58686	0.0548871	52.3496	22.7066	0.43375	20.1235	6.46116	0.321075
Tb927.5.510	24.8859	19.0781	16.0472	17.6815	18.3776	17.1164	10.9294	18.3776	43.6671	40.3803	31.0847	17.3688	1.19626	0.0688738	15.4744	3.98637	0.25761	38.3774	6.52592	0.170046
Tb927.5.2530	193.367	205.525	162.245	151.406	180.01	90.2444	104.686	180.01	37.1964	62.3085	51.4708	164.554	14.4413	0.0877603	124.98	48.2013	0.385671	50.3252	12.5952	0.250275
Tb927.7.5500	130.491	155.752	179.661	179.232	196.48	82.4534	112.757	196.48	34.7167	69.0016	48.8094	185.124	9.83668	0.0531356	130.564	59.0619	0.452362	50.8426	17.2326	0.338941
Tb927.8.3680	96.513	98.1604	115.192	115.248	125.58	71.5539	80.5745	125.58	32.7019	44.5959	34.7574	118.673	5.98177	0.0504053	92.5697	28.9418	0.312649	37.3517	6.35726	0.1702
Tb927.6.4260	105.819	118.847	149.401	154.014	160.277	71.3746	100.92	160.277	228.952	244.094	222.596	154.564	5.45884	0.0353177	110.857	45.2766	0.408423	231.881	11.044	0.0476281
Tb927.1.4280	121.228	122.064	55.9165	58.0692	60.3047	69.0233	44.6254	60.3047	18.5207	33.6133	25.1233	58.0968	2.19423	0.0377685	57.9845	12.3634	0.213218	25.7524	7.56594	0.293795
Tb927.10.11620	110.514	107.275	108.505	110.446	115.086	72.7893	62.1123	115.086	28.3623	44.2261	28.6895	111.346	3.38139	0.0303683	83.3293	28.0156	0.336204	33.7593	9.066	0.268548
Tb927.10.14650	44.6068	44.2325	64.5311	59.691	68.64	45.172	57.7742	68.64	156.148	119.736	127.533	64.2874	4.47943	0.0696783	57.1954	11.7447	0.205343	134.472	19.1721	0.142573
Tb927.10.13910	21.8125	23.7247	40.1803	41.5643	41.2744	21.8587	24.4817	41.2744	71.9131	56.5769	68.61	41.0063	0.729894	0.0177995	29.2049	10.5344	0.360705	65.7	8.07162	0.122856
Tb927.8.1170	230.462	232.154	96.9676	94.7043	122.969	83.6091	101.593	122.969	35.1429	49.514	45.2964	104.88	15.7064	0.149755	102.724	19.7046	0.191821	43.3178	7.38705	0.170532
Tb927.11.13620	21.7698	24.663	31.4414	33.7094	35.2991	26.362	25.7933	35.2991	74.6253	64.6012	65.4163	33.4833	1.93877	0.0579026	29.1515	5.33162	0.182894	68.2143	5.56708	0.0816117
Tb927.8.5540	40.8932	41.3284	94.1998	91.7467	84.8083	48.2605	60.5991	84.8083	157.62	136.968	126.468	90.2516	4.87102	0.0539716	64.5559	18.5924	0.288004	140.352	15.8493	0.112925
Tb927.11.390	74.4443	61.5234	157.456	163.236	172.88	110.569	141.745	172.88	43.822	77.9134	53.0676	164.524	7.7925	0.0473639	141.731	31.1557	0.219822	58.2677	17.6305	0.302578
Tb927.2.5800	108.252	106.337	159.353	157.798	159.022	119.854	125.2	159.022	298.656	323.56	285.777	158.724	0.818987	0.00515981	134.692	21.239	0.157686	302.665	19.2079	0.0634627
Tb927.8.7850	206.984	224.469	89.255	86.8175	71.5523	155.741	116.187	71.5523	21.1942	37.1263	25.8152	82.5416	9.59477	0.116242	114.494	42.1199	0.36788	28.0452	8.19678	0.29227
Tb927.5.960	95.2324	117.194	100.42	95.4993	103.788	46.5469	75.8329	103.788	170.522	148.283	160.321	99.9025	4.1687	0.0417277	75.3894	28.6233	0.379673	159.709	11.1322	0.0697034
Tb927.4.3400	195.374	209.144	173.783	169.437	174.588	103.615	114.102	174.588	48.3166	67.9662	42.4221	172.603	2.77056	0.0160517	130.768	38.3092	0.292955	52.9016	13.375	0.252828
Tb927.2.2180	45.2471	43.6517	50.1632	50.4051	51.9695	27.4778	36.3527	51.9695	84.5831	85.6418	83.7265	50.8459	0.980562	0.019285	38.6	12.3995	0.321232	84.6505	0.959445	0.0113342
Tb927.10.5390	305.205	281.658	308.008	301.317	306.495	158.889	209.003	306.495	70.9832	118.442	83.4071	305.273	3.50839	0.0114926	224.796	75.0594	0.333901	90.944	24.6105	0.270612
Tb927.8.2020	59.4615	53.7045	80.6405	75.7507	88.8252	45.3514	67.4593	88.8252	154.443	141.812	135.889	81.7388	6.6061	0.0808196	67.212	21.738	0.323424	144.048	9.47668	0.0657883
Tb927.10.15590	87.9331	85.0694	77.7172	71.6801	74.1131	54.0789	52.8981	74.1131	147.43	127.39	138.923	74.5035	3.03739	0.0407684	60.3633	11.9222	0.197508	137.914	10.0576	0.0729266
Tb927.10.8040	348.659	384.242	290.747	299.695	285.456	283.008	365.78	285.456	118.292	162.964	132.962	291.966	7.19762	0.0246522	311.415	47.0979	0.151239	138.073	22.7699	0.164913
Tb927.10.15270	87.9758	77.4292	99.1135	94.0682	108.709	23.4329	52.091	108.709	105.545	131.532	114.439	100.63	7.43741	0.0739083	61.411	43.3954	0.706639	117.172	13.2074	0.112718
Tb927.11.9600	77.5604	75.1506	97.9628	88.3122	101.83	44.2355	66.3832	101.83	150.297	151.648	142.117	96.0351	6.96211	0.0724955	70.8163	29.0521	0.410246	148.021	5.15728	0.0348417
Tb927.11.250	54.7661	47.0473	71.9949	75.6553	81.5445	20.3045	39.4466	81.5445	85.3968	97.0312	95.8623	76.3982	4.81794	0.0630635	47.0985	31.3289	0.665177	92.7634	6.4064	0.0690617
Tb927.2.3990	123.49	108.347	168.309	164.19	161.181	68.0868	106.267	161.181	26.8124	59.0174	46.9997	164.56	3.57866	0.0217468	111.845	46.797	0.41841	44.2765	16.2743	0.36756
Tb927.4.3080	19.1233	25.1545	48.2661	49.451	50.1117	37.8393	40.0519	50.1117	144.756	110.306	110.872	49.2763	0.93511	0.0189769	42.6676	6.54099	0.153301	121.978	19.7282	0.161735
Tb927.10.11990	34.9171	38.2008	44.9074	41.3417	52.6223	17.5746	16.0746	52.6223	75.0515	65.2668	56.7935	46.2905	5.76608	0.124563	28.7572	20.6814	0.719174	65.7039	9.13687	0.139061
Tb927.9.2240	107.782	86.6779	121.132	121.258	130.803	73.3473	67.4593	130.803	27.4324	50.9192	30.0202	124.398	5.54724	0.0445928	90.5364	34.9956	0.386536	36.1239	12.8782	0.356502
Tb927.11.15210	125.155	108.839	153.848	144.95	128.192	95.3654	121.602	128.192	287.265	241.506	243.621	142.33	13.0275	0.0915304	115.053	17.3653	0.150933	257.464	25.8301	0.100325
Tb927.1.4180	136.552	152.088	161.25	161.837	143.506	111.725	148.841	143.506	42.0785	73.9197	56.9	155.531	10.4179	0.0669827	134.691	20.0672	0.148988	57.6327	15.9333	0.276462
Tb927.7.630	32.7401	31.6776	59.4619	58.2282	63.1668	33.8342	34.9067	63.1668	99.6167	91.6323	98.4705	60.2856	2.57031	0.0426356	43.9692	16.6343	0.378316	96.5732	4.31709	0.0447028
Tb927.5.3790	52.7172	38.1561	77.7172	71.3621	74.0629	45.7897	43.0448	74.0629	131.582	124.284	99.1092	74.3807	3.18942	0.0428797	54.2991	17.1708	0.316226	118.325	17.037	0.143984
Tb927.10.11030	55.2356	57.7257	97.0298	93.1778	106.6	69.5813	75.9001	106.6	229.107	172.541	204.393	98.936	6.91129	0.0698562	84.0272	19.8025	0.235668	202.013	28.3579	0.140376
Tb927.10.9570	872.8	726.486	669.848	628.839	603.248	1027.68	861.603	603.248	116.665	260.328	237.607	633.978	33.596	0.0529923	830.843	213.88	0.257426	204.866	77.2248	0.376952
Tb927.10.8380	14.001	13.9399	36.9771	37.0485	39.9688	21.4004	16.5454	39.9688	87.2566	66.9678	95.1171	37.9981	1.70705	0.0449245	25.9715	12.3627	0.476009	83.1138	14.5248	0.174757
Tb927.6.2210	244.42	222.056	170.797	167.211	170.671	120.392	164.041	170.671	50.0602	81.2044	61.4775	169.56	2.03495	0.0120014	151.701	27.3164	0.180067	64.2474	15.7558	0.245236
Tb927.2.2440	210.186	224.692	186.254	181.585	167.307	168.912	233.955	167.307	74.0054	90.3751	83.141	178.382	9.87135	0.0553383	190.058	38.0247	0.200069	82.5072	8.20322	0.0994244
Tb927.6.670	50.5829	42.4007	46.7734	44.0766	49.007	14.526	18.5967	49.007	58.7006	57.982	45.8819	46.619	2.46883	0.0529576	27.3766	18.8428	0.688281	54.1882	7.20242	0.132915
Tb927.9.12530	31.4596	30.5606	49.8211	49.61	53.4257	62.5673	45.1971	53.4257	13.29	27.1051	18.4699	50.9523	2.14464	0.0420912	53.73	8.68913	0.161718	19.6217	6.97922	0.35569
Tb927.3.1600	22.3248	18.0951	29.6687	26.0771	38.4625	16.3392	16.2091	38.4625	51.765	47.7021	58.7629	31.4028	6.37218	0.202918	23.6703	12.8106	0.541211	52.7433	5.59494	0.106079
Tb927.6.3590	192.343	150.748	256.849	248.082	238.106	124.915	194.61	238.106	46.5343	102.245	81.4377	247.679	9.37816	0.0378642	185.877	57.0982	0.307183	76.739	28.1511	0.366841
Tb927.9.11260	65.7791	62.551	91.2454	90.1885	89.9299	61.591	83.1976	89.9299	180.829	161.263	184.805	90.4546	0.696935	0.00770481	78.2395	14.8058	0.189237	175.632	12.6023	0.0717538
Tb927.7.3860	52.3757	42.4453	64.7177	56.1611	74.0127	23.7318	35.5456	74.0127	80.8247	99.5457	86.9734	64.9638	8.92832	0.137435	44.43	26.2915	0.59175	89.1146	9.54239	0.10708
Tb927.11.2040	130.875	139.087	151.267	149.307	127.338	148.926	151.733	127.338	41.1098	85.4939	50.6191	142.637	13.2859	0.0931445	142.666	13.3482	0.0935631	59.0743	23.3689	0.395585
Tb927.3.4380	38.2039	38.1115	74.1718	70.8533	69.9957	31.3036	37.5633	69.9957	104.305	91.9282	97.9914	71.6736	2.20562	0.0307731	46.2875	20.769	0.448696	98.0748	6.18884	0.0631032
Tb927.3.2700	49.0889	44.7687	77.1574	74.1288	71.8033	28.8527	36.8235	71.8033	106.823	88.6371	89.1025	74.3632	2.68471	0.0361027	45.8265	22.8469	0.498551	94.8543	10.3682	0.109307
Tb927.11.12750	61.4678	69.0742	89.2239	89.2344	98.1647	57.1475	64.3318	98.1647	175.404	149.023	153.028	92.2077	5.15892	0.0559489	73.2147	21.9039	0.299174	159.152	14.2169	0.0893293
Tb927.4.4620	18.0988	11.9741	64.3134	66.0831	83.4023	66.692	60.4645	83.4023	161.611	163.999	155.37	71.2663	10.5473	0.147999	70.1863	11.8614	0.168999	160.327	4.45527	0.0277887
Tb927.10.7600	60.7421	68.0019	86.5494	91.6831	85.2602	46.9056	59.0185	85.2602	142.664	131.051	141.744	87.8309	3.39785	0.0386863	63.7281	19.6062	0.307654	138.486	6.45545	0.0466143
Tb927.11.10140	32.2279	25.8693	52.1535	58.1646	59.7524	27.8564	25.3897	59.7524	124.453	91.5953	96.0752	56.6902	4.00826	0.0707046	37.6662	19.167	0.508864	104.041	17.8185	0.171264
Tb927.10.12100	29.0691	24.3502	37.9412	41.1509	51.0657	43.6577	42.7758	51.0657	115.386	95.1822	113.321	43.3859	6.84179	0.157696	45.8331	4.55302	0.0993391	107.963	11.1167	0.102967
Tb927.5.2630	22.837	23.5013	30.9749	29.6388	35.1987	16.3592	17.0834	35.1987	56.802	46.1859	45.8287	31.9375	2.90223	0.0908724	22.8804	10.6741	0.466516	49.6056	6.2349	0.12569
Tb927.10.610	46.485	46.958	34.5513	35.6175	29.1732	37.3013	31.342	29.1732	9.41535	19.0069	13.9988	33.114	3.45419	0.104312	32.6055	4.20876	0.129081	14.1403	4.79733	0.339266
Tb927.10.12480	57.7114	54.196	33.8982	34.568	35.4498	42.3425	24.2127	35.4498	11.0039	17.01	13.1471	34.6387	0.778164	0.0224652	34.0017	9.15125	0.269141	13.7204	3.0438	0.221846
Tb927.8.6540	33.9353	36.637	46.8045	48.497	60.6562	22.9945	28.719	60.6562	10.7715	17.1949	12.5084	51.9859	7.55627	0.145352	37.4566	20.2944	0.54181	13.4916	3.32268	0.246278
Tb927.9.3540	34.7891	27.3437	37.6613	36.6669	35.5	21.5399	23.2711	35.5	67.341	54.691	58.8694	36.6094	1.0818	0.0295497	26.7703	7.60948	0.284251	60.3005	6.44531	0.106887
Tb927.1.1100	126.521	122.868	101.011	98.6794	93.3945	48.5395	55.2184	93.3945	23.364	32.5409	22.5684	97.6948	3.90231	0.0399438	65.7175	24.2005	0.368251	26.1578	5.54228	0.211879
Tb927.11.14830	51.2232	46.0644	64.0646	64.0478	71.251	33.8143	50.7122	71.251	165.834	122.213	123.54	66.4545	4.15392	0.0625078	51.9258	18.7478	0.361051	137.196	24.8102	0.180837
Tb927.3.3910	42.3018	42.5347	76.2866	76.7683	76.5233	37.3411	48.4591	76.5233	137.666	111.342	99.535	76.5261	0.240884	0.00314773	54.1078	20.1926	0.373192	116.181	19.5204	0.168018
Tb927.7.4810	58.3944	56.8321	88.7885	91.7467	113.73	77.8306	79.2967	113.73	27.0449	47.0364	40.9318	98.0886	13.6268	0.138923	90.2859	20.3168	0.225027	38.3377	10.2451	0.267233
Tb927.8.4610	68.0414	53.4365	102.441	96.7714	91.9384	73.945	90.0915	91.9384	212.795	185.89	176.502	97.0503	5.25692	0.054167	85.325	9.89848	0.116009	191.729	18.8378	0.0982522
Tb927.4.1570	45.5459	40.122	99.9532	99.3473	105.847	33.9936	54.714	105.847	138.983	129.942	115.024	101.716	3.5906	0.0353003	64.8516	36.9839	0.570286	127.983	12.0989	0.0945353
Tb927.11.4640	98.5192	86.5885	73.9541	71.9345	76.473	39.0548	24.7508	76.473	16.1572	20.8558	19.1618	74.1206	2.27383	0.0306774	46.7595	26.7081	0.571179	18.7249	2.37956	0.12708
Tb927.10.4490	155.163	162.454	152.573	153.441	142.904	115.052	120.458	142.904	43.4346	69.8521	50.0336	149.639	5.84942	0.0390901	126.138	14.7689	0.117085	54.4401	13.749	0.252552
Tb927.11.16060	53.6136	45.5729	63.1316	61.6309	57.6937	41.7049	40.3545	57.6937	112.093	106.054	94.6913	60.8187	2.80844	0.0461772	46.5844	9.64462	0.207036	104.279	8.8355	0.0847291
Tb927.4.480	36.966	39.5859	91.9295	85.9589	94.7503	46.3875	63.5584	94.7503	274.866	191.696	213.814	90.8796	4.48874	0.0493921	68.232	24.5178	0.359329	226.792	43.0772	0.189942
Tb927.10.7900	78.3287	102.941	87.8866	91.874	113.027	46.3078	56.0255	113.027	18.5982	36.0169	24.4845	97.596	13.5119	0.138447	71.7869	36.0443	0.502102	26.3666	8.86054	0.336052
Tb927.10.9210	36.2404	28.1033	60.768	57.6876	60.8069	33.4954	38.774	60.8069	13.4837	24.1469	14.3714	59.7542	1.78983	0.0299533	44.3588	14.4869	0.326585	17.334	5.9168	0.341341
Tb927.6.4640	170.146	163.437	150.894	146.191	133.564	92.2171	105.695	133.564	39.2112	57.1685	44.0722	143.55	8.96159	0.0624286	110.492	21.0868	0.190845	46.8173	9.28804	0.198389
Tb927.8.7710	25.3128	22.9652	46.6801	49.8962	50.3125	38.736	38.0341	50.3125	105.274	87.4168	100.866	48.9629	1.98797	0.0406014	42.3609	6.89527	0.162775	97.852	9.30206	0.0950625
Tb927.11.6760	59.9738	54.9109	107.51	112.704	122.718	66.5724	75.9338	122.718	28.711	44.2261	35.2897	114.311	7.73036	0.0676258	88.4082	30.0799	0.340239	36.0756	7.78735	0.215862
Tb927.3.3070	86.6952	74.123	58.1868	68.023	45.3415	76.655	46.7776	45.3415	9.91905	21.1516	8.94218	57.1838	11.3739	0.198902	56.258	17.6788	0.314245	13.3376	6.78472	0.508691
Tb927.3.1000	28.3862	29.7564	41.9841	41.5325	47.4002	14.8846	18.2941	47.4002	86.7142	61.6429	70.5794	43.6389	3.2652	0.0748231	26.8596	17.8702	0.665316	72.9788	12.7067	0.174115
Tb927.2.6050	327.956	316.195	367.096	359.132	343.752	274.738	352.497	343.752	99.5779	186.297	138.976	356.66	11.8667	0.0332718	323.662	42.5945	0.131602	141.617	43.4197	0.3066
Tb927.11.16510	64.5839	60.0043	93.8266	96.4851	100.023	79.7634	77.4471	100.023	209.307	178.014	198.112	96.7781	3.10833	0.0321181	85.7443	12.4194	0.144842	195.144	15.8565	0.0812552
Tb927.10.15650	63.3887	63.668	114.756	117.156	126.133	82.7523	104.72	126.133	44.8682	47.3693	39.0156	119.348	5.99672	0.0502455	104.535	21.6909	0.207499	43.751	4.28742	0.097996
Tb927.11.16090	220.814	203.827	148.655	146.509	132.108	143.148	151.43	132.108	42.7371	87.3428	62.4356	142.424	8.99788	0.0631768	142.229	9.69388	0.068157	64.1719	22.3535	0.348338
Tb927.10.1950	79.3105	88.9565	99.6422	90.9835	99.42	24.2498	42.1032	99.42	12.67	20.7818	13.573	96.6819	4.93619	0.0510559	55.2577	39.2736	0.710736	15.6749	4.44568	0.283617
Tb927.10.13470	106.075	101.556	85.1188	84.3052	88.072	32.7582	43.8856	88.072	14.8786	30.0634	17.0327	85.832	1.9821	0.0230928	54.9053	29.2572	0.532866	20.6582	8.21601	0.397711
Tb927.11.10210	143.041	145.923	171.979	169.056	171.826	106.205	128.361	171.826	44.9844	73.8457	50.353	170.954	1.64538	0.00962473	135.464	33.382	0.246427	56.3944	15.3498	0.272187
Tb927.1.4010	182.568	178.941	78.8056	75.7189	63.5685	125.453	92.5464	63.5685	20.4968	38.7903	21.77	72.6977	8.05532	0.110806	93.8561	30.9633	0.329901	27.019	10.2141	0.378033
Tb927.11.12490	73.7613	81.1376	50.9096	55.6523	67.8868	27.7169	29.1225	67.8868	11.0039	21.9282	14.4778	58.1495	8.75978	0.150642	41.5754	22.7971	0.548332	15.8033	5.58142	0.353181
Tb927.11.2190	21.0442	16.6654	26.2789	27.0947	29.6754	18.7503	21.1189	29.6754	52.3075	53.1009	52.4289	27.683	1.773	0.0640465	23.1815	5.74719	0.247921	52.6124	0.427372	0.00812302
Tb927.4.4600	22.7516	20.9099	47.3953	43.7268	56.0869	26.4217	30.7031	56.0869	76.9501	84.1257	79.628	49.0697	6.3479	0.129365	37.7372	16.0348	0.424907	80.2346	3.62606	0.0451933
Tb927.9.9230	35.344	34.7158	72.959	69.1042	65.9787	55.8523	65.2062	65.9787	136.387	150.613	138.231	69.3473	3.49647	0.0504197	62.3457	5.63673	0.0904108	141.744	7.73606	0.0545779
Tb927.10.15850	91.2199	98.1604	109.159	109.619	101.378	59.7179	74.3532	101.378	28.711	41.5637	25.1233	106.719	4.63063	0.043391	78.4831	21.135	0.269293	31.7993	8.64435	0.271841
Tb927.5.1080	28.9411	32.6159	35.3288	32.7871	36.6548	13.171	12.2745	36.6548	55.5622	46.5927	38.6962	34.9236	1.96543	0.0562781	20.7001	13.8245	0.667844	46.9504	8.43866	0.179736
Tb927.6.1930	66.4194	56.1619	80.1118	79.4078	89.8295	47.4635	51.0485	89.8295	135.031	135.23	130.513	83.1164	5.82435	0.0700747	62.7805	23.4936	0.374218	133.591	2.66749	0.0199676
Tb927.8.6870	122.722	98.2945	79.3343	75.8461	77.5777	25.3059	29.0889	77.5777	9.02788	22.6677	12.0294	77.586	1.74413	0.0224799	43.9908	29.1485	0.662605	14.575	7.16739	0.491759
Tb927.10.15870	39.7833	36.1009	80.9515	78.6446	81.193	59.7777	84.4419	81.193	227.634	176.83	182.144	80.263	1.40678	0.0175271	75.1375	13.4008	0.17835	195.536	27.9245	0.14281
Tb927.4.1980	191.361	176.617	150.303	143.106	151.189	85.2231	112.724	151.189	31.8107	70.8875	39.4946	148.199	4.43311	0.0299132	116.378	33.1343	0.284712	47.3976	20.7024	0.436783
Tb927.5.1800	56.1747	55.1789	125.734	130.799	133.213	67.2898	88.0401	133.213	365.571	251.638	306.323	129.915	3.81659	0.0293775	96.1809	33.707	0.350454	307.844	56.982	0.1851
Tb927.8.7170	62.6203	66.3935	94.3242	106.693	108.609	35.6474	98.9359	108.609	146.151	176.941	163.78	103.209	7.75366	0.0751259	81.064	39.6282	0.48885	162.291	15.4491	0.0951941
Tb927.10.8880	86.3964	74.6144	142.217	145.173	161.131	86.3987	131.186	161.131	282.228	257.702	259.43	149.507	10.1744	0.0680529	126.238	37.6108	0.297935	266.453	13.6886	0.0513732
Tb927.10.3070	39.3565	33.1074	40.2736	42.5819	42.7807	35.0895	19.4374	42.7807	75.0903	74.8072	78.8296	41.8788	1.39365	0.0332783	32.4359	11.8957	0.366746	76.2424	2.24508	0.0294466
Tb927.11.2920	38.1613	37.7987	80.5161	79.5987	76.1718	32.6386	39.9846	76.1718	129.258	96.6244	108.317	78.7622	2.28977	0.029072	49.5983	23.3045	0.469865	111.4	16.5335	0.148416
Tb927.11.15650	38.3747	40.3007	62.2608	58.101	65.7277	30.9051	33.0235	65.7277	96.6332	88.5261	87.6653	62.0298	3.81858	0.0615605	43.2187	19.5221	0.451704	90.9416	4.94788	0.0544072
Tb927.7.4970	40.0394	32.5712	105.022	107.457	138.184	88.75	90.6632	138.184	248.402	218.616	223.661	116.888	18.4831	0.158128	105.866	28.0046	0.26453	230.226	15.9417	0.0692435
Tb927.10.13610	123.362	140.427	71.9949	75.7189	69.1923	108.018	59.0185	69.1923	19.1019	28.1405	20.9183	72.302	3.27412	0.045284	78.743	25.8584	0.32839	22.7202	4.78114	0.210435
Tb927.11.16920	106.288	108.526	96.6255	92.033	90.2814	54.0191	50.0732	90.2814	20.4193	34.9076	24.8039	92.98	3.27639	0.0352376	64.7912	22.1631	0.342069	26.7103	7.42988	0.278166
Tb927.3.2650	26.4226	22.295	53.3042	45.9211	56.589	32.5191	29.6606	56.589	145.144	103.022	117.473	51.9381	5.46361	0.105195	39.5896	14.7912	0.373614	121.879	21.4039	0.175616
Tb927.8.5080	128.826	98.6072	154.315	154.777	156.963	127.745	110.571	156.963	42.2334	78.2092	51.8966	155.352	1.41459	0.00910571	131.76	23.455	0.178013	57.4464	18.6189	0.324109
Tb927.6.1760	103.77	81.7631	106.64	108.093	120.459	148.647	140.232	120.459	34.5617	68.5948	51.0982	111.73	7.59396	0.0679669	136.446	14.4705	0.106053	51.4182	17.0188	0.330988
Tb927.11.12580	128.826	139.265	166.599	179.2	169.767	149.026	148.034	169.767	61.4903	74.3634	75.2101	171.855	6.5551	0.0381431	155.609	12.2714	0.0788604	70.3546	7.68837	0.10928
Tb927.5.4500	112.264	88.7331	183.766	171.091	170.119	138.027	190.944	170.119	500.408	387.422	493.576	174.992	7.61403	0.0435108	166.363	26.6579	0.160239	460.469	63.3526	0.137583
Tb927.11.9100	80.8045	69.5657	72.648	74.6376	69.0919	55.7925	72.8736	69.0919	159.17	137.264	148.291	72.1258	2.80952	0.0389531	65.9193	8.97158	0.136099	148.241	10.9531	0.0738872
Tb927.10.13680	96.513	110.358	101.29	104.435	132.711	44.3152	58.245	132.711	21.8916	33.5024	19.6409	112.812	17.3042	0.153389	78.4236	47.527	0.606029	25.0116	7.43882	0.297415
Tb927.10.14330	256.201	300.692	270.968	260.834	265.823	91.978	141.644	265.823	46.418	86.1965	63.6598	265.875	5.06719	0.0190585	166.482	89.5443	0.537863	65.4248	19.9479	0.304898
Tb927.10.7390	23.9895	23.7694	49.1991	48.4334	45.5926	37.1419	49.4679	45.5926	104.227	95.663	100.759	47.7417	1.90014	0.0398005	44.0675	6.30296	0.14303	100.217	4.30797	0.0429866
Tb927.10.15280	176.25	181.845	197.543	200.603	178.454	129.459	171.271	178.454	53.7798	90.1162	62.2227	192.2	12.0022	0.0624465	159.728	26.4589	0.16565	68.7062	19.0161	0.276773
Tb927.7.850	32.2279	25.5566	52.5578	49.769	61.4596	22.8949	30.7703	61.4596	77.2988	80.5018	75.9553	54.5955	6.10586	0.111838	38.3749	20.376	0.530972	77.9187	2.33578	0.0299772
Tb927.8.6890	19.3794	24.0821	20.4944	22.0065	31.9349	31.2438	24.28	31.9349	105.429	86.0116	119.708	24.8119	6.21482	0.250477	29.1529	4.2342	0.145241	103.716	16.9134	0.163074
Tb927.11.6700	22.2821	15.9058	38.4076	37.9071	44.6888	32.7582	33.1243	44.6888	93.921	77.2478	77.4457	40.3345	3.77919	0.0936962	36.8571	6.7849	0.184087	82.8715	9.56967	0.115476
Tb927.4.1180	53.4855	49.7281	92.9247	98.8384	93.9469	35.2091	68.1992	93.9469	140.92	122.731	137.273	95.2367	3.16081	0.033189	65.785	29.4432	0.447567	133.641	9.62302	0.0720062
Tb927.3.2180	76.5359	56.0279	64.6555	69.0406	70.0459	51.5682	70.8895	70.0459	144.834	134.157	150.58	67.914	2.86639	0.0422062	64.1679	10.9197	0.170175	143.19	8.33367	0.0582
Tb927.7.3420	61.2544	66.6615	50.1632	48.0836	51.0657	30.7855	26.8358	51.0657	89.6589	70.2219	78.3505	49.7708	1.5293	0.0307269	36.229	12.9999	0.358825	79.4104	9.76176	0.122928
Tb927.9.8550	66.0779	73.9889	86.5183	88.4394	79.8875	58.2434	65.946	79.8875	214.461	154.126	173.148	84.9484	4.48691	0.0528192	68.0256	10.9709	0.161275	180.578	30.846	0.170818
Tb927.10.5250	241.773	207.133	58.4667	59.1186	44.1364	160.902	84.5764	44.1364	6.74185	20.56	10.2729	53.9073	8.46804	0.157085	96.5382	59.2945	0.614208	12.5249	7.17905	0.573182
Tb927.1.1210	24.6298	19.3461	43.9433	47.5747	45.1909	19.4676	22.5985	45.1909	74.5478	58.3518	57.6984	45.5697	1.8451	0.0404897	29.0857	14.0351	0.482544	63.5327	9.54501	0.150238
Tb927.3.2850	19.3794	19.6589	37.6302	35.7129	45.442	19.089	20.4127	45.442	60.9866	57.5013	59.2952	39.595	5.15357	0.130157	28.3145	14.8475	0.524378	59.261	1.74291	0.0294108
Tb927.10.4880	48.2778	30.4266	100.979	103.291	117.547	104.77	107.175	117.547	257.934	233.629	258.578	107.272	8.97257	0.083643	109.831	6.78949	0.0618178	250.047	14.222	0.0568772
Tb927.2.5120	27.4898	22.6524	44.3787	40.7693	48.5551	52.704	34.9739	48.5551	112.597	101.727	113.427	44.5677	3.89636	0.0874257	45.411	9.27378	0.204219	109.25	6.52838	0.0597561
Tb927.2.3780	478.04	509.21	247.271	236.57	242.173	98.693	153.684	242.173	38.63	96.3286	64.2453	242.004	5.35234	0.0221167	164.85	72.3888	0.43912	66.4013	28.9096	0.435377
Tb927.10.4550	27.9166	25.4672	57.4715	57.5922	57.6435	30.0283	41.4643	57.6435	164.71	112.414	137.113	57.5691	0.0882899	0.00153364	43.0454	13.8753	0.322342	138.079	26.1615	0.189467
Tb927.11.16240	134.76	174.205	152.293	149.816	176.395	56.0516	75.8665	176.395	19.9931	46.8885	26.5604	159.501	14.6827	0.0920538	102.771	64.5255	0.627856	31.1473	14.0222	0.450188
Tb927.5.1280	46.6131	47.1813	79.7697	79.6941	81.896	19.8661	34.5031	81.896	73.2692	99.6566	83.9394	80.4532	1.25	0.0155369	45.4217	32.4243	0.71385	85.6217	13.2739	0.15503
Tb927.5.3440	46.7411	35.6541	52.4023	61.6309	78.8832	89.6666	88.8809	78.8832	196.327	204.786	200.454	64.3055	13.4415	0.209026	85.8102	6.0118	0.0700592	200.522	4.22974	0.0210936
Tb927.8.3840	237.59	203.648	336.121	336.044	309.156	418.942	445.48	309.156	90.7825	159.82	118.218	327.107	15.5463	0.0475265	391.193	72.2745	0.184754	122.94	34.7604	0.282742
Tb927.4.1530	151.578	149.542	164.826	154.014	177.048	52.0265	76.3709	177.048	27.5486	44.0042	34.0122	165.296	11.5243	0.0697191	101.815	66.2808	0.650991	35.1884	8.29062	0.235607
Tb927.11.4330	26.5507	21.8929	36.5106	34.6316	31.6838	24.8277	17.9578	31.6838	60.9092	59.4612	48.8094	34.2753	2.43301	0.0709843	24.8231	6.86304	0.276478	56.3932	6.60758	0.11717
Tb927.8.2150	40.2955	34.6711	39.4028	36.9849	41.1739	10.4212	15.0321	41.1739	43.2021	45.1506	40.1866	39.1872	2.10282	0.0536608	22.2091	16.5851	0.746769	42.8464	2.50102	0.0583718
Tb927.10.2650	236.608	225.765	145.172	146.191	144.611	129.1	121.803	144.611	48.0066	74.1046	55.1967	145.324	0.800852	0.00551079	131.838	11.6477	0.0883483	59.1026	13.4803	0.228083
Tb927.11.7840	407.181	479.99	313.574	309.268	283.096	235.644	354.615	283.096	99.7717	165.848	122.849	301.979	16.4947	0.0546218	291.118	59.8902	0.205725	129.489	33.5349	0.258978
Tb927.6.5000	56.6016	52.6769	98.7403	94.3545	101.88	44.0562	53.5034	101.88	144.291	132.493	127.426	98.325	3.7801	0.038445	66.48	31.0194	0.466598	134.737	8.65346	0.0642249
Tb927.11.11930	32.9962	31.633	55.4812	52.9174	66.3302	55.5933	40.5899	66.3302	136.852	116.482	114.119	58.2429	7.12015	0.122249	54.1711	12.9289	0.238668	122.484	12.4986	0.102043
Tb927.3.1240	67.4865	78.9483	64.6866	66.5283	60.9073	42.0835	49.9051	60.9073	123.872	102.319	108.85	64.0407	2.86563	0.0447469	50.9653	9.45657	0.185549	111.68	11.0517	0.0989581
Tb927.10.3130	143.852	170.273	152.76	154.65	160.428	101.542	158.156	160.428	47.2705	67.3006	69.1955	155.946	3.99487	0.025617	140.042	33.361	0.238222	61.2555	12.1484	0.198323
Tb927.10.2460	76.4932	88.4204	103.374	96.1353	115.187	33.0172	37.0589	115.187	122.748	127.945	105.23	104.899	9.6167	0.0916761	61.7542	46.3179	0.750036	118.641	11.9013	0.100313
Tb927.7.220	121.783	124.566	133.634	133.406	141.749	126.37	148.034	141.749	323.493	285.436	329.903	136.263	4.75221	0.0348753	138.718	11.1455	0.0803464	312.944	24.0372	0.0768099
Tb927.8.5700	43.1982	40.3007	71.0619	72.6024	79.2849	51.5682	59.5566	79.2849	24.8751	31.4686	23.3135	74.3164	4.37126	0.0588196	63.4699	14.2667	0.224779	26.5524	4.32852	0.163018
Tb927.7.5320	113.374	120.723	114.166	112.163	125.932	82.8519	110.235	125.932	35.4141	57.9081	43.1673	117.42	7.43906	0.0633542	106.34	21.8026	0.205028	45.4965	11.4264	0.25115
Tb927.4.1380	11.3545	11.9741	23.4489	23.6284	26.512	23.5723	20.7826	26.512	63.4664	51.252	51.3643	24.5297	1.71902	0.0700791	23.6223	2.86503	0.121285	55.3609	7.0198	0.126801
Tb927.10.10750	238.486	216.516	209.734	205.977	200.497	114.853	115.246	200.497	49.944	77.7285	53.4402	205.403	4.64509	0.0226146	143.532	49.3336	0.343712	60.3709	15.1334	0.250674
Tb927.10.13770	23.0504	23.1886	39.8071	36.2217	42.8811	38.995	26.5667	42.8811	92.6036	78.0243	81.7039	39.6366	3.333	0.0840889	36.1476	8.52177	0.235749	84.1106	7.58178	0.0901406
Tb927.7.4830	52.8025	57.1895	61.2967	60.0091	81.2934	39.2939	34.873	81.2934	15.6148	26.8833	19.8538	67.5331	11.9342	0.176716	51.8201	25.6202	0.494406	20.7839	5.69154	0.273844
Tb927.9.5150	164.298	138.327	172.632	153.886	166.704	119.974	137.172	166.704	459.298	335.32	346.297	164.408	9.58157	0.0582793	141.283	23.6349	0.167287	380.305	68.6302	0.180461
Tb927.6.2610	10.6288	7.10401	21.1164	18.5402	27.1145	20.2248	15.3684	27.1145	51.2226	47.739	45.3496	22.257	4.39952	0.197669	20.9026	5.90235	0.282375	48.1038	2.95341	0.0613967
Tb927.8.1890	90.9211	76.2676	154.532	150.643	180.563	82.7124	115.145	180.563	240.382	278.558	245.378	161.913	16.2681	0.100475	126.14	49.8432	0.395141	254.772	20.7496	0.0814437
Tb927.11.5620	66.5474	74.5698	122.096	119	120.358	172.758	166.193	120.358	39.9862	48.8114	47.2658	120.485	1.55158	0.0128778	153.103	28.5471	0.186456	45.3545	4.71288	0.103912
Tb927.4.510	13.6168	13.9399	27.5851	27.5081	34.9978	21.8189	20.4799	34.9978	66.4499	56.5399	48.011	30.0303	4.30215	0.14326	25.7655	8.02338	0.3114	57.0002	9.22805	0.161895
Tb927.11.13110	130.064	142.974	88.9751	91.9694	88.7248	131.67	109.361	88.7248	23.1703	54.5061	37.1526	89.8898	1.80533	0.0200838	109.919	21.4782	0.195401	38.2763	15.6981	0.410125
Tb927.11.1710	167.628	162.32	124.366	118.237	143.305	102.419	123.855	143.305	383.007	275.747	296.848	128.636	13.0682	0.10159	123.193	20.4511	0.166009	318.534	56.823	0.178389
Tb927.5.2950	207.326	177.958	175.804	162.886	159.474	195.692	207.859	159.474	54.0123	105.499	72.3891	166.055	8.61409	0.051875	187.675	25.1695	0.134112	77.3002	26.0924	0.337547
Tb927.11.15720	16.861	17.7824	8.9566	8.74536	9.942	19.4078	12.9807	9.942	2.01481	3.62388	3.24686	9.21465	0.638694	0.0693129	14.1102	4.83294	0.342514	2.96185	0.841547	0.284129
Tb927.5.4120	36.7526	36.5924	71.7772	71.9981	70.8493	50.9306	54.1423	70.8493	141.075	110.343	140.893	71.5415	0.609602	0.00852096	58.6407	10.6942	0.182368	130.77	17.6906	0.135279
Tb927.9.15650	78.2434	74.1677	110.589	109.492	91.6873	68.4256	74.7231	91.6873	256.733	186.371	194.812	103.923	10.6104	0.102099	78.2787	12.0316	0.153702	212.638	38.4193	0.180679
Tb927.10.4430	194.221	174.83	129	129.686	119.907	155.681	123.283	119.907	43.5508	78.2092	50.2998	126.197	5.45882	0.0432562	132.957	19.752	0.148559	57.3533	18.3743	0.32037
Tb927.11.15140	240.877	263.519	191.634	215.168	195.777	206.432	280.666	195.777	75.1678	115.853	94.5316	200.86	12.5631	0.0625469	227.625	46.2425	0.203152	95.1842	20.3505	0.213802
Tb927.8.3780	51.1805	51.962	73.9541	68.9134	64.4724	56.4302	59.9265	64.4724	220.273	157.639	175.756	69.1133	4.74406	0.0686417	60.2763	4.03249	0.0669001	184.556	32.2308	0.17464
Tb927.10.530	233.45	219.554	193.5	188.677	204.213	273.961	214.081	204.213	53.4699	123.323	70.739	195.463	7.95169	0.0406812	230.752	37.7446	0.163572	82.5106	36.3838	0.44096
Tb927.4.3890	335.298	343.092	232.405	236.315	234.842	169.271	228.508	234.842	62.149	122.62	95.2236	234.521	1.97486	0.00842084	210.873	36.168	0.171515	93.3309	30.28	0.324437
Tb927.11.11390	51.7354	57.815	97.8384	97.5664	106.45	38.0983	58.6822	106.45	141.85	137.855	115.131	100.618	5.05207	0.0502104	67.7434	35.065	0.517615	131.612	14.4124	0.109507
Tb927.11.6790	213.43	216.203	181.247	167.879	183.174	38.0784	75.0931	183.174	27.0449	36.7195	26.8798	177.433	8.33004	0.0469475	98.7817	75.3925	0.763223	30.2147	5.6339	0.186462
Tb927.9.5620	177.061	149.854	181.713	179.359	179.91	98.3144	132.632	179.91	50.6414	72.8104	47.9045	180.328	1.23125	0.00682783	136.952	40.969	0.299148	57.1188	13.658	0.239117
Tb927.7.2510	117.386	139.265	101.011	98.107	101.68	66.5525	64.3318	101.68	171.878	161.558	166.814	100.266	1.89916	0.0189413	77.5213	20.9511	0.270262	166.75	5.16036	0.0309466
Tb927.1.760	82.5973	82.478	92.8003	85.2593	86.3146	38.4769	41.9351	86.3146	19.4894	28.5473	17.9376	88.1247	4.08341	0.0463367	55.5755	26.6769	0.480012	21.9914	5.73032	0.260571
Tb927.7.1410	98.2631	96.0605	91.1832	87.867	93.5452	78.6874	72.2682	93.5452	30.0284	43.2647	35.9816	90.8651	2.85242	0.0313918	81.5003	10.9138	0.133911	36.4249	6.62927	0.181998
Tb927.3.830	70.3465	70.2359	77.344	73.143	84.6074	32.2999	47.8201	84.6074	101.322	123.545	99.2689	78.3648	5.79998	0.0740126	54.9091	26.8647	0.489257	108.045	13.4623	0.124599
Tb927.6.3700	46.1435	52.6769	101.633	103.927	116.341	36.0659	49.2662	116.341	130.11	126.429	132.908	107.3	7.91353	0.0737513	67.2245	43.0455	0.640325	129.816	3.24978	0.0250338
Tb927.10.1750	41.7896	33.8669	55.108	56.6381	55.1831	37.3013	38.3368	55.1831	103.995	92.7417	86.5475	55.6431	0.862557	0.0155016	43.6071	10.0385	0.230204	94.4281	8.84514	0.0936707
Tb927.6.4060	34.5329	36.9051	48.3283	50.4369	52.2206	30.3671	29.5933	52.2206	77.0663	80.9826	83.7797	50.3286	1.9484	0.0387135	37.3937	12.8463	0.343543	80.6095	3.3722	0.0418337
Tb927.7.4760	106.843	114.156	119.888	126.251	122.718	45.7698	79.9692	122.718	172.111	160.412	156.382	122.952	3.18812	0.0259297	82.8191	38.5534	0.465513	162.968	8.17025	0.050134
Tb927.11.8880	58.8213	69.5657	124.522	113.69	131.757	80.0424	112.017	131.757	231.044	224.865	226.269	123.323	9.09295	0.073733	107.939	26.0973	0.241778	227.393	3.23903	0.0142442
Tb927.5.1350	48.0644	40.7475	69.1338	69.5176	77.0756	48.5594	51.183	77.0756	133.597	123.84	119.602	71.909	4.47852	0.0622804	58.9393	15.7611	0.267413	125.68	7.17675	0.0571035
Tb927.10.1130	70.2611	82.3886	87.047	87.4536	79.2347	76.8343	83.6684	79.2347	198.885	165.959	176.715	84.5784	4.63224	0.0547686	79.9125	3.4671	0.0433862	180.519	16.7894	0.0930063
Tb927.9.10580	31.6303	34.4924	75.1981	75.6553	81.3436	51.8273	64.0292	81.3436	158.007	132.715	127.852	77.399	3.42377	0.0442353	65.7334	14.8318	0.225636	139.525	16.19	0.116036
Tb927.3.2860	28.13	29.2203	34.1781	31.9921	44.5884	24.1502	23.9101	44.5884	74.4703	61.3471	60.5726	36.9195	6.73074	0.182308	30.8829	11.8699	0.384352	65.4633	7.80989	0.119302
Tb927.7.980	92.1163	78.9037	58.4356	59.7228	64.5728	39.1345	35.5792	64.5728	14.9173	27.4379	14.7972	60.9104	3.23635	0.053133	46.4288	15.8133	0.340593	19.0508	7.26371	0.381281
Tb927.8.7730	27.1483	22.3843	49.9766	48.5288	68.5395	47.3838	52.2591	68.5395	123.446	133.677	100.387	55.6816	11.1588	0.200403	56.0608	11.0784	0.197614	119.17	17.052	0.14309
Tb927.9.3770	122.551	129.079	136.308	122.117	127.991	100.227	97.8934	127.991	263.901	220.391	226.855	128.805	7.13062	0.0553597	108.704	16.7437	0.15403	237.049	23.4781	0.0990433
Tb927.10.15230	53.827	68.9402	106.08	108.315	99.1187	72.5303	76.2364	99.1187	391.221	260.475	311.752	104.505	4.79634	0.045896	82.6285	14.4007	0.174282	321.15	65.8775	0.20513
Tb927.5.1620	58.992	64.5616	88.633	81.0297	84.5572	60.9932	54.5795	84.5572	145.531	153.645	132.163	84.74	3.80495	0.0449014	66.71	15.7853	0.236626	143.78	10.8474	0.0754445
Tb927.10.3290	30.3924	34.3584	68.9161	64.9701	63.4681	25.824	46.5759	63.4681	95.0834	84.9762	96.9801	65.7847	2.81386	0.0427738	45.2893	18.855	0.416324	92.3466	6.45297	0.0698777
Tb927.4.4750	41.1066	38.9157	45.4672	46.5253	54.6308	30.3472	32.519	54.6308	85.2031	85.383	75.9553	48.8744	5.01315	0.102572	39.1657	13.4371	0.343085	82.1805	5.39188	0.0656103
Tb927.4.3110	58.3944	65.4999	97.8695	98.0116	99.5706	39.3935	47.921	99.5706	28.6335	24.6276	20.7054	98.4839	0.943793	0.00958322	62.295	32.562	0.522705	24.6555	3.96412	0.16078
Tb927.10.16050	33.3377	35.252	55.2635	52.7584	59.4009	37.2017	39.1775	59.4009	109.458	82.9424	102.196	55.8076	3.35455	0.0601092	45.26	12.2862	0.271457	98.199	13.7024	0.139537
Tb927.4.3010	46.9119	41.4624	55.9165	53.617	63.5685	23.2735	32.4518	63.5685	103.143	79.5034	77.6054	57.7007	5.21015	0.0902962	39.7646	21.1195	0.531112	86.7505	14.2277	0.164007
Tb927.3.5650	53.6563	33.6882	129.84	130.481	141.548	170.586	155.567	141.548	37.5064	79.5034	43.3802	133.956	6.58255	0.0491396	155.9	14.5217	0.0931477	53.4634	22.7418	0.425372
Tb927.11.910	162.932	149.184	229.264	220.224	206.673	128.602	153.784	206.673	57.9257	89.1178	64.2453	218.72	11.3703	0.0519857	163.02	39.8466	0.244428	70.4296	16.49	0.234135
Tb927.11.8140	95.8727	95.301	89.1306	90.6973	84.1053	37.1817	49.1316	84.1053	111.241	115.188	119.176	87.9777	3.44391	0.0391453	56.8062	24.385	0.429267	115.201	3.96766	0.0344411
Tb927.5.3080	68.9378	88.2416	109.812	112.736	103.738	91.4798	104.922	103.738	45.9918	44.3001	46.7335	108.762	4.58964	0.042199	100.047	7.44262	0.0743915	45.6751	1.24727	0.0273075
Tb927.9.10360	20.4466	18.0058	74.3895	74.3514	92.792	41.6053	64.6345	92.792	126.584	146.323	127	80.511	10.6357	0.132102	66.3439	25.6361	0.386413	133.303	11.2782	0.0846061
Tb927.10.6260	151.279	158.522	159.322	144.76	159.675	50.9505	73.7815	159.675	33.6318	44.9287	32.4686	154.585	8.51117	0.0550581	94.8022	57.3291	0.604723	37.0097	6.88266	0.185969
Tb927.11.14640	64.7546	56.8768	70.8753	69.3268	79.6364	26.621	33.3597	79.6364	12.3601	22.7417	13.9988	73.2795	5.5594	0.0758657	46.5391	28.8605	0.620135	16.3668	5.58124	0.341009
Tb927.4.470	114.654	141.455	130.617	108.57	103.387	67.5887	50.8467	103.387	172.886	149.171	149.675	114.191	14.4594	0.126624	73.9407	26.8398	0.362991	157.244	13.5487	0.0861639
Tb927.11.7330	30.3497	26.3608	77.0019	74.1288	74.2637	74.9612	85.0472	74.2637	272.348	205.895	261.718	75.1315	1.62122	0.0215785	78.0907	6.03456	0.0772763	246.654	35.6957	0.14472
Tb927.3.1170	78.7129	82.4333	96.9676	91.9376	81.0926	48.0613	65.6097	81.0926	20.1093	38.5314	22.6216	89.9992	8.11309	0.0901462	64.9212	16.5264	0.254561	27.0874	9.99007	0.368808
Tb927.10.10780	63.7728	71.755	116.032	113.435	110.818	83.4098	111.614	110.818	326.941	237.142	298.073	113.428	2.60669	0.022981	101.947	16.0588	0.157521	287.385	45.8435	0.159519
Tb927.9.10770	1530.89	1659.52	989.144	1113.49	966.433	1936.66	1455.12	966.433	187.261	445.33	289.397	1023.02	79.1664	0.0773848	1452.74	485.117	0.333934	307.329	129.966	0.422888
Tb927.8.6460	20.2758	15.5037	39.5272	38.7658	45.9441	23.7318	32.5863	45.9441	81.1347	64.1204	69.568	41.4124	3.94301	0.0952133	34.0874	11.182	0.328039	71.6077	8.68859	0.121336
Tb927.3.2610	156.786	168.575	108.972	108.156	126.434	58.343	53.6715	126.434	28.4398	40.5283	28.583	114.521	10.3253	0.090161	79.4829	40.728	0.512412	32.517	6.9383	0.213375
Tb927.9.15350	5.33575	3.39563	5.72227	5.18361	6.07567	2.25163	2.52216	6.07567	0.891164	1.07237	0.638727	5.66052	0.449222	0.0793606	3.61648	2.13401	0.590077	0.867421	0.217795	0.251083
Tb927.5.3090	43.4116	38.1115	39.4339	39.2746	48.6555	23.6919	26.7685	48.6555	148.321	93.962	121.358	42.4547	5.37068	0.126504	33.0386	13.6118	0.411997	121.214	27.1797	0.22423
Tb927.6.3920	31.4596	28.8182	51.9358	51.8679	47.9526	34.6312	43.3139	47.9526	122.438	90.6339	98.7366	50.5854	2.28039	0.04508	41.9659	6.7622	0.161136	103.936	16.5274	0.159015
Tb927.5.3620	136.723	113.53	23.791	22.2927	19.2312	72.0122	34.6376	19.2312	4.57206	9.3925	7.07923	21.7716	2.3241	0.106749	41.9604	27.1418	0.646843	7.0146	2.41087	0.343693
Tb927.6.1610	44.5215	33.9563	60.0217	61.5991	73.2093	24.6085	32.519	73.2093	85.2031	87.7866	78.457	64.9433	7.20181	0.110894	43.4456	26.0778	0.60024	83.8155	4.81707	0.0574723
Tb927.6.4360	21.5991	21.6695	42.0152	44.9988	37.3578	28.3346	30.1314	37.3578	79.7398	67.7813	62.8614	41.4573	3.85094	0.0928894	31.9413	4.77611	0.149528	70.1275	8.68038	0.12378
Tb927.7.2390	283.606	316.91	272.399	271.583	269.89	117.443	200.697	269.89	62.4977	105.129	77.5521	271.291	1.27967	0.00471695	196.01	76.3314	0.389426	81.7264	21.6202	0.264544
Tb927.11.5260	91.5614	71.3082	75.9756	79.4078	83.7036	51.6878	43.0112	83.7036	15.9247	36.4237	23.3668	79.6957	3.87203	0.0485851	59.4675	21.4327	0.36041	25.2384	10.3768	0.411153
Tb927.11.2860	126.607	120.545	24.2886	26.9357	24.6039	66.5326	30.6022	24.6039	7.05182	14.6434	6.54695	25.2761	1.44591	0.0572048	40.5796	22.6752	0.558783	9.41407	4.53579	0.481809
Tb927.10.8650	106.416	120.813	156.616	154.523	164.143	143.686	154.894	164.143	380.256	299.451	352.098	158.427	5.05972	0.0319372	154.241	10.2445	0.0664186	343.935	41.0166	0.119257
Tb927.10.6550	76.2371	86.9906	120.759	120.527	118.802	65.7356	85.0472	118.802	414.081	263.951	345.445	120.029	1.06914	0.00890736	89.8615	26.8587	0.29889	341.159	75.1567	0.220298
Tb927.10.9270	20.5746	15.1016	34.769	37.8117	46.1449	24.8077	29.257	46.1449	63.1564	76.3603	71.3245	39.5752	5.88942	0.148816	33.4032	11.2566	0.336993	70.2804	6.66356	0.0948138
Tb927.4.1360	36.7099	29.4437	47.4575	51.5499	62.263	27.9959	33.6288	62.263	82.2584	88.3043	79.4683	53.7568	7.64548	0.142223	41.2959	18.3752	0.444964	83.3436	4.51685	0.0541955
Tb927.4.1360	36.7099	29.4437	47.4575	51.5499	62.263	27.9959	33.6288	62.263	82.2584	88.3043	79.4683	53.7568	7.64548	0.142223	41.2959	18.3752	0.444964	83.3436	4.51685	0.0541955
Tb927.5.2310	113.673	119.919	96.4389	91.6513	83.4525	31.0047	34.7722	83.4525	14.7623	26.4765	17.4585	90.5143	6.56745	0.0725571	49.7431	29.2539	0.588099	19.5658	6.1348	0.313547
Tb927.9.2130	198.959	205.748	284.714	279.883	303.783	228.032	284.802	303.783	106.126	142.219	120.932	289.46	12.6371	0.0436575	272.206	39.4153	0.144799	123.092	18.143	0.147393
Tb927.11.13310	40.5517	37.4859	64.3134	64.7156	73.159	26.5413	36.4872	73.159	165.602	117.517	116.035	67.396	4.99498	0.0741139	45.3959	24.5525	0.540854	133.051	28.199	0.211941
Tb927.8.6470	80.0789	78.4569	116.094	119.382	129.648	32.4194	64.5672	129.648	19.6831	28.991	18.3634	121.708	7.06996	0.0580896	75.5448	49.535	0.655703	22.3458	5.79259	0.259225
Tb927.8.6620	88.5734	87.0353	132.265	133.724	140.343	94.2894	120.526	140.343	254.098	245.98	248.997	135.444	4.30461	0.0317815	118.386	23.1012	0.195134	249.692	4.10341	0.0164339
Tb927.11.9460	25.0993	27.3884	40.1181	45.7621	53.275	34.2726	31.342	53.275	116.2	85.9007	96.6075	46.3851	6.60056	0.142299	39.6299	11.9076	0.300469	99.5694	15.3653	0.154318
Tb927.10.12110	18.8245	17.2909	30.695	32.3419	38.3621	27.9361	30.9385	38.3621	73.9666	68.6688	71.5907	33.7997	4.03604	0.119411	32.4122	5.36693	0.165584	71.4087	2.65362	0.037161
Tb927.10.7880	169.421	192.344	203.949	201.716	201.049	147.492	208.566	201.049	70.3245	96.2546	84.6846	202.238	1.51892	0.00751054	185.702	33.3041	0.179341	83.7546	12.9901	0.155097
Tb927.3.3830	92.159	112.502	151.112	147.94	159.825	64.1813	119.651	159.825	265.683	205.858	245.591	152.959	6.15431	0.0402351	114.553	48.0253	0.419243	239.044	30.4449	0.127361
Tb927.10.12020	45.5459	45.7516	63.1316	65.1291	82.2976	32.2401	38.7067	82.2976	104.227	101.764	94.2123	70.1861	10.5364	0.15012	51.0815	27.2267	0.533004	100.068	5.21865	0.052151
Tb927.8.4390	80.8899	74.391	136.619	129.018	142.653	45.6502	97.6916	142.653	172.925	193.767	177.247	136.097	6.83238	0.0502024	95.3315	48.5442	0.509215	181.313	10.9997	0.0606672
Tb927.7.6730	93.3115	111.698	86.8604	85.6727	82.2474	62.3482	60.33	82.2474	34.058	28.3994	29.2218	84.9268	2.3952	0.0282031	68.3085	12.1135	0.177336	30.5597	3.05737	0.100046
Tb927.11.16720	97.2386	66.0807	23.9776	23.2786	24.9554	40.8481	25.7596	24.9554	4.22334	10.5388	7.93086	24.0705	0.842289	0.0349926	30.5211	8.95252	0.293323	7.56434	3.17365	0.419554
Tb927.8.3110	54.2539	55.1343	97.3408	94.2273	95.8047	44.4547	58.8167	95.8047	145.996	126.91	125.723	95.7909	1.55683	0.0162524	66.3587	26.4928	0.399236	132.876	11.3776	0.0856255
Tb927.10.11020	178.299	196.902	135.126	135.315	155.708	160.722	159.972	155.708	70.6345	86.5663	64.7244	142.05	11.8287	0.0832716	158.801	2.70473	0.0170322	73.975	11.2977	0.152723
Tb927.8.5520	39.015	48.6558	63.6292	58.737	61.7609	24.4092	45.6342	61.7609	152.428	109.456	106.88	61.3757	2.46873	0.0402233	43.9348	18.7337	0.426399	122.921	25.5858	0.208148
Tb927.3.2340	45.2898	38.5136	47.7685	46.8433	59.4511	34.6113	57.2698	59.4511	17.0484	26.5874	19.9602	51.3543	7.02729	0.136839	50.4441	13.7549	0.272676	21.1987	4.88863	0.23061
Tb927.11.9660	34.9598	31.4542	53.5219	51.7407	46.9483	34.95	32.4518	46.9483	84.5444	87.6017	75.0505	50.737	3.39979	0.0670082	38.1167	7.74974	0.203316	82.3988	6.54491	0.0794297
Tb927.11.3430	45.9728	54.5088	72.648	75.8143	84.0551	38.2976	45.0289	84.0551	114.96	110.639	110.074	77.5058	5.88866	0.075977	55.7939	24.7053	0.442795	111.891	2.67288	0.0238882
Tb927.6.1720	76.664	67.8232	84.0303	85.0049	97.2106	58.084	63.0203	97.2106	24.6039	36.4976	34.2251	88.7486	7.34452	0.0827564	72.7717	21.3082	0.292809	31.7755	6.31392	0.198704
Tb927.11.4500	121.356	97.4009	131.581	125.52	150.084	53.4612	67.8292	150.084	28.1298	44.1891	28.1572	135.728	12.7965	0.0942801	90.4581	52.1348	0.576342	33.492	9.26394	0.276601
Tb927.7.1170	49.7291	59.1554	81.2003	84.3052	91.838	42.2828	54.7813	91.838	187.454	131.643	154.306	85.7812	5.47026	0.0637699	62.9673	25.7718	0.409289	157.801	28.0695	0.177879
Tb927.8.5380	47.6375	45.3048	44.3787	42.2639	53.6265	28.3745	30.5349	53.6265	131.466	91.1886	95.3833	46.7564	6.04295	0.129243	37.512	13.9974	0.373144	106.013	22.1429	0.20887
Tb927.7.5450	93.3969	68.3593	67.3611	71.2667	60.355	62.9858	50.9476	60.355	15.6922	38.6424	17.3521	66.3276	5.52881	0.0833561	58.0961	6.329	0.10894	23.8956	12.798	0.535582
Tb927.7.5340	164.768	149.899	37.1326	39.5608	31.483	95.3454	60.3973	31.483	9.53158	19.8943	13.36	36.0588	4.14458	0.11494	62.4086	31.9787	0.512409	14.262	5.23993	0.367405
Tb927.10.3030	186.836	202.755	315.191	310.73	364.942	225.601	262.069	364.942	614.593	570.058	567.03	330.288	30.0938	0.0911139	284.204	72.2593	0.254252	583.894	26.6297	0.0456071
Tb927.3.5490	247.536	254.627	240.802	236.125	216.364	266.907	293.747	216.364	79.9336	136.561	119.389	231.097	12.9716	0.0561305	259.006	39.2921	0.151703	111.961	29.0352	0.259333
Tb927.1.740	78.2007	76.8484	110.962	108.156	109.965	28.3944	43.0112	109.965	118.292	110.972	100.493	109.694	1.42242	0.0129672	60.4567	43.4934	0.719415	109.919	8.94624	0.0813892
Tb927.6.860	71.1148	60.4064	73.7054	76.4503	77.5777	109.553	86.695	77.5777	15.3435	43.4495	27.0395	75.9111	1.99169	0.0262372	91.2751	16.4722	0.180467	28.6108	14.1187	0.493475
Tb927.11.13710	26.9775	28.1926	60.3637	54.3802	66.983	51.9269	39.8501	66.983	170.29	128.463	132.908	60.5756	6.30404	0.104069	52.92	13.5937	0.256872	143.887	22.9733	0.159662
Tb927.10.4810	24.4591	25.3332	34.458	38.3842	40.5714	36.9227	32.5527	40.5714	100.663	78.505	101.132	37.8045	3.09762	0.0819379	36.6822	4.01477	0.109447	93.4332	12.9303	0.138391
Tb927.1.1130	86.0976	93.8712	84.4346	80.8071	90.7835	57.0479	46.9458	90.7835	24.8364	36.4237	21.8764	85.3417	5.04968	0.0591701	64.9257	22.9561	0.353575	27.7121	7.68819	0.27743
Tb927.9.7800	38.6308	33.5988	49.4479	47.9564	60.4554	14.785	20.5808	60.4554	62.0328	69.0386	54.5047	52.6199	6.8266	0.129734	31.9404	24.8641	0.778454	61.8587	7.26848	0.117501
Tb927.8.4480	45.1191	43.473	94.4486	90.8881	118.099	38.716	74.0169	118.099	155.024	138.04	148.025	101.145	14.7899	0.146224	76.944	39.7723	0.516899	147.03	8.5355	0.0580529
Tb927.1.3070	152.645	168.307	98.0872	101.128	108.107	155.761	124.763	108.107	41.1098	57.8711	54.1321	102.441	5.13707	0.0501468	129.543	24.1841	0.186687	51.0377	8.7987	0.172396
Tb927.9.2760	130.832	134.574	106.111	116.552	112.023	92.0577	126.545	112.023	35.2591	67.4115	46.7335	111.562	5.23573	0.0469312	110.209	17.3152	0.157113	49.8014	16.2943	0.327185
Tb927.8.2840	54.3392	56.6534	104.742	100.747	105.144	46.527	83.0967	105.144	35.6466	32.467	29.7008	103.544	2.43133	0.023481	78.2559	29.6069	0.378334	32.6048	2.97527	0.0912527
Tb927.4.3040	46.3996	50.7557	48.0484	48.8786	53.1244	26.4616	25.3561	53.1244	73.2692	75.8426	62.3824	50.0171	2.7228	0.0544373	34.9807	15.7226	0.449466	70.4981	7.1452	0.101353
Tb927.8.1770	177.403	177.332	117.742	119.032	111.772	130.315	127.453	111.772	48.8203	73.0322	54.1321	116.182	3.87325	0.0333378	123.18	9.98278	0.0810421	58.6616	12.7256	0.216933
Tb927.10.4660	24.7152	19.1227	49.2302	45.3805	49.4589	27.3782	33.158	49.4589	82.8008	70.3698	76.3279	48.0232	2.29154	0.0477173	36.665	11.4505	0.312301	76.4995	6.21728	0.0812722
Tb927.11.9360	97.7935	110.224	75.3536	77.786	90.4822	88.0725	75.9338	90.4822	26.6574	55.2087	35.5558	81.2073	8.12389	0.100039	84.8295	7.79757	0.0919205	39.1406	14.6093	0.373251
Tb927.4.770	269.007	269.506	190.141	196.945	227.26	92.1374	105.359	227.26	38.5138	81.4263	56.1015	204.782	19.7614	0.0964997	141.585	74.4903	0.526115	58.6805	21.5722	0.367621
Tb927.10.13350	114.313	113.977	114.259	113.467	104.19	71.9126	82.0542	104.19	32.0044	43.7454	40.3463	110.639	5.59862	0.0506027	86.0523	16.506	0.191814	38.6987	6.04139	0.156113
Tb927.4.4640	9.00674	6.61254	34.769	36.0945	45.7934	31.6822	31.5774	45.7934	84.7381	69.2235	83.8862	38.8856	6.01893	0.154785	36.351	8.17755	0.224961	79.2826	8.72187	0.11001
Tb927.5.840	99.0314	109.062	94.7596	93.8138	87.6201	88.9094	32.9226	87.6201	22.6666	25.1822	21.1845	92.0645	3.87789	0.0421214	69.8174	31.9583	0.457742	23.0111	2.02104	0.0878291
Tb927.5.4530	88.0611	83.729	183.921	171.886	209.234	130.774	117.062	209.234	583.364	404.395	458.819	188.347	19.0632	0.101213	152.356	49.7321	0.32642	482.193	91.7453	0.190267
Tb927.8.7360	133.009	127.649	156.772	153.6	151.038	105.906	132.666	151.038	39.4437	73.6609	64.0324	153.803	2.87217	0.0186743	129.87	22.6954	0.174755	59.0457	17.6452	0.29884
Tb927.5.3270	112.478	104.282	201.897	205.468	207.728	159.208	199.99	207.728	62.459	110.935	85.483	205.031	2.93992	0.0143389	188.975	26.0679	0.137943	86.2923	24.2481	0.281
Tb927.8.6490	49.473	41.6411	59.493	64.175	83.101	93.851	85.3498	83.101	15.4598	50.8822	25.8152	68.923	12.4997	0.181358	87.434	5.66993	0.0648482	30.7191	18.2133	0.592898
Tb927.6.4570	16.9036	16.1292	23.2001	22.4517	26.2609	25.3457	14.2922	26.2609	54.7485	47.2583	52.1095	23.9709	2.01821	0.0841941	21.9663	6.66168	0.303268	51.3721	3.79914	0.0739534
Tb927.8.6910	35.0025	34.135	63.3493	60.2953	62.9158	45.8097	48.829	62.9158	119.222	109.974	106.188	62.1868	1.65237	0.0265712	52.5181	9.13029	0.17385	111.795	6.70508	0.0599767
Tb927.11.1900	582.749	577.033	608.085	571.342	669.227	254.334	574.379	669.227	133.326	264.987	195.291	616.218	49.4467	0.0802422	499.314	217.394	0.435386	197.868	65.8682	0.33289
Tb927.9.8650	25.3555	20.6865	37.1326	36.1581	32.2362	27.1789	27.6765	32.2362	94.076	67.5964	76.594	35.1756	2.59183	0.0736827	29.0305	2.78729	0.0960125	79.4221	13.4644	0.16953
Tb927.11.4610	407.907	415.83	183.33	175.098	165.248	310.346	236.511	165.248	65.055	96.7353	72.602	174.559	9.05322	0.0518634	237.368	72.5527	0.305655	78.1308	16.548	0.211799
Tb927.8.6900	30.3497	31.4542	79.9252	74.6058	79.3853	58.6818	72.1001	79.3853	195.979	150.021	155.104	77.9721	2.92776	0.0375488	70.0557	10.5021	0.14991	167.035	25.1948	0.150835
Tb927.8.6370	67.6999	68.9402	54.2372	55.7477	56.3882	67.7879	53.3689	56.3882	24.0614	35.4992	24.0587	55.4577	1.10444	0.019915	59.1817	7.6046	0.128496	27.8731	6.60438	0.236944
Tb927.11.16010	273.276	276.207	193.811	189.822	168.06	79.4645	111.681	168.06	37.4677	63.5288	53.8128	183.898	13.8601	0.0753684	119.735	44.8435	0.374522	51.6031	13.1703	0.255224
Tb927.3.4430	87.3355	86.8566	126.574	131.848	131.305	52.6642	76.001	131.305	37.6226	36.8674	33.2138	129.909	2.90081	0.0223296	86.6566	40.3886	0.466076	35.9013	2.35785	0.065676
Tb927.3.1770	102.062	88.0182	109.345	103.291	110.115	156.657	118.743	110.115	29.2922	56.318	41.8366	107.584	3.73775	0.0347427	128.505	24.7592	0.192671	42.4823	13.5245	0.318356
Tb927.6.3100	244.804	245.87	259.493	249.895	258.241	360.998	312.008	258.241	95.1609	130.423	130.673	255.876	5.21773	0.0203916	310.415	51.3969	0.165574	118.752	20.431	0.172048
Tb927.5.3110	33.6365	27.4331	50.1321	50.8821	60.3047	35.0497	37.4625	60.3047	97.1757	83.9039	97.0333	53.773	5.6691	0.105427	44.2723	13.9368	0.314798	92.7043	7.62172	0.0822154
Tb927.11.14810	31.4169	27.2097	69.0094	69.0406	68.5897	39.3537	59.0185	68.5897	123.794	110.232	107.466	68.8799	0.251775	0.00365527	55.654	14.9056	0.267827	113.831	8.7388	0.07677
Tb927.10.180	103.77	85.9183	178.323	162.6	179.157	98.2347	136.028	179.157	262.119	285.695	288.172	173.36	9.32778	0.0538058	137.807	40.4904	0.29382	278.662	14.3804	0.0516052
Tb927.7.770	39.6126	35.0733	57.1605	57.1787	55.5346	22.1975	29.4588	55.5346	70.4407	71.664	68.3438	56.6246	0.944031	0.0166717	35.7303	17.5311	0.490651	70.1495	1.67915	0.0239367
Tb927.11.14500	39.4418	30.0692	42.264	45.2851	38.8642	13.0515	14.0232	38.8642	4.41708	9.57739	7.55827	42.1377	3.2123	0.0762333	21.9796	14.6305	0.665641	7.18425	2.60041	0.36196
Tb927.11.6220	79.9081	69.2082	84.5901	85.3865	75.0169	59.419	67.2239	75.0169	23.674	40.0106	26.3475	81.6645	5.77075	0.0706641	67.22	7.79893	0.116021	30.0107	8.76272	0.291987
Tb927.4.3370	81.9144	92.3968	102.161	100.524	102.634	30.0483	54.0078	102.634	115.348	113.08	121.252	101.773	1.10714	0.0108785	62.2299	36.9846	0.594322	116.56	4.21865	0.036193
Tb927.11.1620	54.4246	50.6217	79.8008	79.058	76.6237	43.7772	62.3477	76.6237	126.7	119.329	130.779	78.4942	1.66192	0.0211726	60.9162	16.47	0.270371	125.603	5.80349	0.0462051
Tb927.9.10520	22.3674	18.0951	28.1138	29.4162	34.9476	30.7058	21.3543	34.9476	108.025	80.9456	80.1603	30.8259	3.62847	0.117709	29.0026	6.9549	0.239803	89.7102	15.8657	0.176855
Tb927.7.6970	155.846	157.763	128.876	127.46	136.075	101.184	108.823	136.075	40.2574	65.4147	51.9498	130.803	4.61982	0.0353189	115.36	18.3413	0.158991	52.5406	12.5891	0.239606
Tb927.5.620	49.3023	47.6728	67.4233	70.9805	82.5989	94.5086	75.463	82.5989	26.9674	46.8516	36.8333	73.6676	7.93664	0.107736	84.1902	9.62199	0.114289	36.8841	9.94217	0.269552
Tb927.11.2710	82.8961	64.785	72.1815	73.2384	68.188	67.8477	62.9867	68.188	23.8677	41.6376	26.0814	71.2026	2.66366	0.0374096	66.3408	2.90973	0.0438604	30.5289	9.68389	0.317204
Tb927.3.1440	123.448	134.529	137.397	138.177	147.624	61.0131	88.2755	147.624	32.3531	51.6957	40.293	141.066	5.69272	0.0403551	98.9708	44.2847	0.447452	41.4473	9.72281	0.234582
Tb927.4.2830	22.3248	23.5013	51.687	53.0764	66.983	44.3351	53.8733	66.983	176.218	127.169	154.359	57.2488	8.45861	0.147752	55.0638	11.3707	0.206501	152.582	24.573	0.161048
Tb927.11.6840	96.8971	96.7307	121.847	119.382	110.768	76.6749	81.1126	110.768	37.8551	45.2615	37.0994	117.332	5.81704	0.0495775	89.5185	18.5358	0.207062	40.072	4.51008	0.112549
Tb927.8.7010	53.4855	55.0002	75.6957	74.1924	72.5063	56.3903	64.6345	72.5063	291.798	193.36	228.398	74.1315	1.59558	0.0215237	64.5104	8.05871	0.124921	237.852	49.8955	0.209776
Tb927.9.3590	29.7521	26.7182	54.8592	57.1469	57.0912	20.8624	30.8376	57.0912	78.7324	62.4194	71.0584	56.3658	1.30504	0.0231531	36.2637	18.714	0.516052	70.7368	8.16126	0.115375
Tb927.3.3570	14.4279	13.091	37.8479	35.7447	30.2779	21.241	22.0605	30.2779	104.382	69.8521	81.5974	34.6235	3.90754	0.112858	24.5265	4.99772	0.203768	85.2773	17.5569	0.20588
Tb927.9.8350	145.474	136.942	108.63	112.799	114.333	102.858	101.559	114.333	36.6927	68.225	41.464	111.921	2.95131	0.0263696	106.25	7.03029	0.0661675	48.7939	16.9961	0.348324
Tb927.11.4950	153.584	141.187	94.6041	92.6372	82.0968	79.1258	87.1322	82.0968	30.5321	50.8822	33.5332	89.7794	6.72558	0.0749123	82.7849	4.04731	0.0488894	38.3158	10.9858	0.286716
Tb927.8.2120	72.1393	69.4316	93.6089	87.7398	90.8839	41.8842	59.8592	90.8839	124.647	132.456	121.305	90.7442	2.93705	0.0323663	64.2091	24.7878	0.386047	126.136	5.72296	0.0453713
Tb927.9.4300	65.2242	65.4999	125.579	129.177	119.605	48.938	76.5727	119.605	171.026	148.801	154.412	124.787	4.83471	0.0387437	81.7053	35.6121	0.43586	158.08	11.5576	0.0731124
Tb927.3.2200	57.6261	60.8979	89.0684	85.1321	84.9589	27.5177	37.1934	84.9589	85.668	109.53	80.8522	86.3865	2.32425	0.0269052	49.89	30.7535	0.616425	92.0167	15.3568	0.166891
Tb927.11.15490	174.927	234.477	75.3225	75.1465	78.1803	41.8245	36.4872	78.1803	16.6222	21.7063	17.6182	76.2164	1.70301	0.0223445	52.164	22.6882	0.434941	18.6489	2.69422	0.144471
Tb927.10.14680	71.8832	70.5486	78.0593	71.1395	67.8868	21.7989	30.1314	67.8868	104.615	74.1416	77.4457	72.3618	5.19523	0.0717952	39.939	24.5594	0.614923	85.4007	16.7218	0.195804
Tb927.11.16710	13.5741	15.3697	38.221	43.854	46.8981	27.6173	26.6676	46.8981	78.2675	66.7829	65.0437	42.991	4.40243	0.102403	33.7277	11.4158	0.33847	70.0314	7.1855	0.102604
Tb927.6.1800	186.836	162.588	50.4431	50.6595	46.0445	51.1697	48.2573	46.0445	19.6056	30.1004	17.8844	49.049	2.60423	0.0530945	48.4905	2.57055	0.0530115	22.5301	6.61228	0.293486
Tb927.4.2120	42.2164	48.343	84.0614	82.3654	79.1845	42.1632	55.6556	79.1845	136.348	106.867	113.96	81.8704	2.47585	0.030241	59.0011	18.736	0.317554	119.058	15.3876	0.129244
Tb927.10.2590	69.322	59.3341	66.4903	64.016	70.3472	20.1451	32.9226	70.3472	11.9726	19.0069	13.8391	66.9512	3.19064	0.0476562	41.1383	26.09	0.634201	14.9395	3.64396	0.243914
Tb927.9.1590	15.1962	11.706	37.1326	38.2888	34.5459	30.0483	29.257	34.5459	155.838	108.605	112.469	36.6558	1.91643	0.0522819	31.2837	2.8527	0.0911881	125.637	26.2254	0.208738
Tb927.11.6470	32.2279	37.62	35.2977	35.1722	38.7135	28.3944	20.2109	38.7135	124.879	82.8685	94.7445	36.3945	2.00933	0.0552097	29.1063	9.27184	0.318551	100.831	21.6566	0.214782
Tb927.10.6540	74.7858	69.7444	53.5219	58.2282	56.7397	36.6637	25.3561	56.7397	14.4911	22.2979	14.2649	56.1633	2.40551	0.0428306	39.5865	15.8946	0.401517	17.018	4.57397	0.268773
Tb927.7.4920	340.89	385.046	327.227	312.448	302.98	349.201	277.168	302.98	114.534	191.992	150.314	314.218	12.2201	0.0388904	309.783	36.4953	0.117809	152.28	38.7662	0.254572
Tb927.9.2400	42.7286	44.7687	66.2104	71.2349	75.519	46.3078	47.0467	75.519	128.366	105.832	115.663	70.9881	4.6592	0.0656336	56.2912	16.6559	0.295889	116.62	11.2977	0.0968757
Tb927.7.3470	31.2888	32.5265	80.0496	76.5775	93.7962	35.9065	40.2873	93.7962	111.357	104.094	112.789	83.4745	9.10593	0.109086	56.6633	32.2325	0.568843	109.413	4.66178	0.0426072
Tb927.11.13440	52.1622	47.6728	98.1183	102.146	105.345	37.5803	66.7867	105.345	143.284	126.503	128.757	101.87	3.62125	0.0355479	69.904	33.9898	0.486235	132.848	9.10777	0.068558
Tb927.8.1080	57.2846	57.681	72.0571	74.7013	76.0211	40.1108	47.4502	76.0211	105.894	111.194	114.332	74.2598	2.01855	0.0271823	54.5274	18.9724	0.347943	110.473	4.26521	0.0386085
Tb927.11.17010	35.7708	55.4917	44.8452	41.9141	47.2496	24.0705	22.8339	47.2496	197.141	120.882	136.741	44.6696	2.67207	0.0598185	31.3847	13.7533	0.438218	151.588	40.2391	0.26545
Tb927.3.2670	38.5454	45.7963	66.8324	67.9594	53.9278	49.9144	42.574	53.9278	207.835	139.519	170.806	62.9065	7.79619	0.123933	48.8054	5.75756	0.11797	172.72	34.1981	0.197997
Tb927.4.350	26.2092	23.3673	21.3652	22.1655	28.6209	9.3054	11.0639	28.6209	2.98346	7.13682	5.74855	24.0505	3.97822	0.165411	16.3301	10.6804	0.654036	5.28961	2.11437	0.399721
Tb927.8.3130	39.9541	38.2008	41.9219	44.2356	42.6301	24.9472	28.3491	42.6301	11.8176	17.9345	9.84705	42.9292	1.18552	0.0276156	31.9755	9.38264	0.293432	13.1997	4.21715	0.319488
Tb927.10.460	94.9336	86.8566	77.6239	75.5599	67.0332	38.6762	32.8217	67.0332	12.5925	27.7707	19.4812	73.4056	5.61438	0.0764844	46.177	18.2976	0.39625	19.9482	7.59986	0.380981
Tb927.3.4650	18.9953	15.0569	76.8775	79.7259	103.688	47.3041	60.33	103.688	142.586	139.704	130.779	86.7638	14.7258	0.169723	70.4407	29.5204	0.419082	137.69	6.15577	0.0447075
Tb927.3.1730	31.7157	31.901	67.641	67.9912	67.9872	46.6864	47.921	67.9872	123.368	108.679	107.945	67.8731	0.201044	0.00296205	54.1982	11.9576	0.220627	113.331	8.70036	0.0767696
Tb927.3.4170	23.7761	21.6695	46.649	46.0165	42.9816	35.8866	38.3032	42.9816	153.319	106.683	120.347	45.2157	1.96046	0.043358	39.0571	3.60709	0.0923543	126.783	23.9751	0.189104
Tb927.8.1090	108.55	107.498	127.321	129.749	132.46	44.6141	59.1866	132.46	21.9691	45.6313	24.5378	129.843	2.57078	0.0197991	78.7534	47.0781	0.597791	30.7127	12.9835	0.422741
Tb927.11.3650	706.965	736.583	304.524	329.748	291.732	530.985	461.454	291.732	111.551	196.429	131.578	308.668	19.3434	0.0626675	428.057	123.073	0.287516	146.519	44.368	0.302814
Tb927.6.2540	50.9244	45.841	103.53	112.895	124.626	102.3	128.832	124.626	258.089	227.898	277.633	113.684	10.5705	0.0929822	118.586	14.2603	0.120253	254.54	25.0572	0.098441
Tb927.7.1000	103.001	95.301	113.917	111.527	109.211	59.4589	75.5302	109.211	27.6648	46.3708	31.2976	111.552	2.3528	0.0210916	81.4002	25.3903	0.31192	35.1111	9.91895	0.282502
Tb927.7.5810	32.8682	32.3925	58.56	59.5002	62.1124	30.4468	39.9846	62.1124	95.2384	79.9472	92.2961	60.0575	1.8406	0.0306473	44.1813	16.2446	0.36768	89.1605	8.1135	0.0909987
Tb927.3.1690	50.9244	39.3625	78.7123	82.3972	83.2517	79.0261	76.0347	83.2517	262.312	193.323	216.582	81.4537	2.41225	0.029615	79.4375	3.62605	0.0456466	224.072	35.0994	0.156643
Tb927.7.2670	79.2251	57.7257	46.4002	51.2319	48.6053	75.559	58.5141	48.6053	11.1202	27.9186	13.6794	48.7458	2.41893	0.0496233	60.8928	13.6334	0.223892	17.5727	9.05073	0.515043
Tb927.5.2930	120.204	127.962	137.428	132.452	141.347	104.332	162.999	141.347	312.799	252.229	297.381	137.076	4.45778	0.0325205	136.226	29.6667	0.217776	287.47	31.4776	0.109499
Tb927.8.1930	21.343	24.3055	57.8136	55.4615	59.7524	37.2814	47.2821	59.7524	134.605	98.5843	130.833	57.6758	2.14879	0.0372563	48.1053	11.2581	0.234031	121.34	19.7975	0.163157
Tb927.1.3120	148.078	170.764	124.77	121.163	116.894	81.6962	92.2774	116.894	38.3976	55.0238	36.8333	120.942	3.94294	0.0326018	96.9558	18.0592	0.186262	43.4182	10.0811	0.232186
Tb927.8.4400	215.82	194.936	240.615	236.633	218.523	181.087	226.355	218.523	66.4886	127.686	99.3753	231.924	11.775	0.050771	208.655	24.194	0.115952	97.85	30.6273	0.313002
Tb927.7.950	64.1997	60.0043	68.8539	64.811	77.4271	22.1775	28.5845	77.4271	70.3245	91.2625	70.6326	70.364	6.44216	0.0915548	42.7297	30.2191	0.707215	77.4065	12.0006	0.155034
Tb927.6.4940	73.0357	69.2976	115.285	111.305	123.17	40.7684	65.9797	123.17	24.4489	41.046	23.6861	116.587	6.039	0.0517984	76.6395	42.2225	0.550924	29.727	9.80992	0.33
Tb927.5.4020	10.9276	8.98054	42.5749	46.1755	68.7906	59.5585	44.2555	68.7906	147.546	133.233	115.131	52.5137	14.2107	0.27061	57.5349	12.3921	0.215384	131.97	16.2445	0.123093
Tb927.11.8780	79.8228	83.9524	101.011	103.227	108.257	47.7425	62.3814	108.257	25.8438	35.6101	31.4573	104.165	3.71332	0.0356484	72.7937	31.5725	0.433726	30.9704	4.90136	0.158259
Tb927.11.6030	18.3977	14.5655	35.2044	33.6458	31.2821	22.317	24.7172	31.2821	93.456	63.5658	84.6314	33.3774	1.97485	0.0591673	26.1054	4.641	0.177779	80.5511	15.3572	0.190652
Tb927.7.2350	157.938	140.695	140.227	137.827	133.414	83.1309	93.6225	133.414	30.0671	64.6751	43.0076	137.156	3.45582	0.0251963	103.389	26.5259	0.256565	45.9166	17.4864	0.38083
Tb927.10.4070	45.8874	42.2666	80.8582	76.5139	68.4893	48.7587	53.9742	68.4893	135.302	107.459	116.568	75.2871	6.27503	0.0833479	57.0741	10.2241	0.179137	119.776	14.1961	0.118522
Tb927.10.12650	21.8979	32.5712	7.40163	5.88324	8.38542	9.00651	5.21246	8.38542	1.35612	2.14474	1.96941	7.22343	1.26057	0.174512	7.5348	2.03504	0.270085	1.82342	0.414084	0.227091
Tb927.10.4900	236.352	256.995	201.461	202.829	199.794	189.934	215.863	199.794	77.88	111.527	102.462	201.361	1.51982	0.00754771	201.864	13.088	0.0648359	97.2897	17.4096	0.178945
Tb927.3.5630	33.978	24.4396	69.6313	67.1325	75.8705	28.5737	29.7615	75.8705	156.07	106.313	124.711	70.8781	4.50043	0.0634953	44.7352	26.9705	0.602891	129.031	25.1584	0.194979
Tb927.4.1460	81.7436	76.9378	131.084	129.368	126.183	79.8431	104.081	126.183	211.012	215.436	203.009	128.878	2.48668	0.0192948	103.369	23.1782	0.224227	209.819	6.29885	0.0300204
Tb927.2.4560	46.6984	47.4494	60.7991	64.0478	73.4101	33.7545	32.4518	73.4101	15.3823	25.4411	16.8198	66.0857	6.54781	0.0990806	46.5388	23.2804	0.500236	19.2144	5.44017	0.28313
Tb927.6.3770	33.6365	30.8287	70.2222	74.1924	83.0508	50.9306	58.6486	83.0508	135.534	123.84	137.805	75.8218	6.56768	0.08662	64.21	16.7668	0.261124	132.393	7.49363	0.0566012
Tb927.4.1640	134.29	124.119	159.104	149.721	173.985	113.279	109.462	173.985	273.781	265.689	274.014	160.937	12.2356	0.0760273	132.242	36.201	0.273748	271.162	4.74045	0.017482
Tb927.9.1910	34.1061	35.0733	47.0532	43.7904	47.1492	31.6623	25.4906	47.1492	81.7546	63.3069	77.2328	45.9976	1.9121	0.0415697	34.7673	11.1582	0.320938	74.0981	9.61505	0.129761
Tb927.6.4270	27.191	22.5184	56.9739	51.9315	56.2878	16.0404	26.903	56.2878	54.7485	66.3761	64.1921	55.0644	2.73476	0.0496648	33.077	20.8219	0.629498	61.7722	6.17998	0.100045
Tb927.10.580	15.2389	15.9505	28.9224	32.7235	37.7595	42.6414	31.1066	37.7595	89.1939	82.018	83.1942	33.1351	4.43293	0.133783	37.1692	5.79002	0.155775	84.802	3.8487	0.0453845
Tb927.10.5130	57.2846	55.4023	83.7504	79.6305	83.101	77.7509	70.7549	83.101	250.96	182.71	204.659	82.1606	2.21513	0.026961	77.2023	6.1913	0.0801959	212.776	34.8414	0.163747
Tb927.10.570	218.168	205.212	234.333	231.8	230.022	175.727	188.926	230.022	71.2932	120.438	82.449	232.052	2.1668	0.00933756	198.225	28.3167	0.142851	91.3935	25.7647	0.281909
Tb927.11.16370	89.854	99.8583	124.584	126.124	129.095	33.5552	48.2237	129.095	18.7919	26.1807	20.2264	126.601	2.29329	0.0181143	70.2914	51.4511	0.731969	21.733	3.918	0.180279
Tb927.11.12630	47.4241	47.3601	87.9799	86.6585	81.2432	36.8828	55.2857	81.2432	178.892	122.62	139.615	85.2939	3.56968	0.0418515	57.8039	22.2871	0.385564	147.042	28.8616	0.196281
Tb927.10.13170	30.5631	28.7735	48.3905	50.7231	54.7312	31.7619	34.7385	54.7312	13.9874	19.5615	19.5344	51.2816	3.20703	0.0625376	40.4105	12.491	0.309104	17.6945	3.21042	0.181437
Tb927.9.3340	20.7027	16.2633	34.1781	32.4691	33.14	21.5399	29.3243	33.14	65.055	54.617	56.8467	33.2624	0.861057	0.0258868	28.0014	5.91211	0.211136	58.8396	5.49696	0.0934228
Tb927.4.1580	61.169	62.0149	94.1998	94.4181	94.1477	57.3069	71.5957	94.1477	160.41	138.151	157.446	94.2552	0.143435	0.00152177	74.3501	18.5742	0.249821	152.002	12.0867	0.0795164
Tb927.5.4450	43.8812	48.209	71.715	64.5248	67.234	44.6938	35.243	67.234	154.288	108.679	119.815	67.8246	3.63128	0.0535393	49.0569	16.4358	0.335035	127.594	23.7785	0.186361
Tb927.11.6310	47.0399	50.8897	92.8936	90.6655	101.68	65.6359	82.9958	101.68	242.939	173.576	217.38	95.0796	5.8233	0.0612467	83.4371	18.0259	0.216041	211.299	35.0791	0.166017
Tb927.5.1380	29.7948	26.4055	83.0662	91.874	79.9879	84.3862	77.4134	79.9879	194.816	162.483	183.528	84.976	6.16888	0.0725955	80.5958	3.52591	0.0437481	180.276	16.4102	0.0910285
Tb927.4.4610	21.343	20.9993	65.2463	63.857	68.9914	43.1994	52.1582	68.9914	114.573	98.3994	131.418	66.0316	2.65576	0.0402195	54.783	13.0948	0.239031	114.797	16.5105	0.143824
Tb927.11.16440	19.2941	23.9034	39.4961	36.3489	44.0862	10.7201	16.0073	44.0862	42.5434	47.2213	41.8899	39.9771	3.89103	0.0973316	23.6046	17.9336	0.75975	43.8849	2.90789	0.0662617
Tb927.5.990	39.4418	41.4177	60.3637	63.5708	60.355	24.1303	35.8819	60.355	79.0424	78.8748	73.081	61.4298	1.85413	0.0301829	40.1224	18.4809	0.460613	76.9994	3.39445	0.0440841
Tb927.7.4890	165.536	179.477	177.67	183.144	171.876	137.529	136.432	171.876	54.6323	86.2335	68.5035	177.563	5.63458	0.0317328	148.612	20.1546	0.135618	69.7897	15.8398	0.226965
Tb927.4.2060	324.84	342.914	216.7	219.652	204.815	142.291	282.28	204.815	54.7872	110.75	90.7525	213.722	7.85363	0.0367469	209.795	70.1273	0.334265	85.43	28.3586	0.331951
Tb927.10.9430	237.889	274.465	186.627	181.585	203.259	77.9701	116.86	203.259	252.2	248.79	245.591	190.49	11.3414	0.0595377	132.696	64.128	0.483269	248.86	3.30501	0.0132806
Tb927.7.3900	48.0644	45.5282	90.0636	87.231	89.6286	82.7324	84.341	89.6286	195.669	171.912	185.337	88.9744	1.52543	0.0171446	85.5673	3.60799	0.0421655	184.306	11.9117	0.0646301
Tb927.11.3770	90.3662	100.126	111.957	114.898	109.01	74.762	94.8331	109.01	193.77	175.684	209.236	111.955	2.9438	0.0262944	92.8685	17.2086	0.1853	192.897	16.7932	0.0870579
Tb927.8.6920	48.0644	50.577	84.2169	86.6903	91.0848	64.2212	81.1462	91.0848	179.434	140.924	172.829	87.3307	3.47842	0.0398304	78.8174	13.5824	0.172327	164.396	20.5933	0.125267
Tb927.2.4150	33.2524	26.9416	69.4136	69.454	79.4356	45.8296	51.9228	79.4356	101.322	139.852	112.682	72.7677	5.77453	0.0793556	59.0627	17.9046	0.303145	117.952	19.7985	0.167852
Tb927.10.4990	71.0721	53.7492	100.513	89.3617	101.428	78.6475	93.5216	101.428	184.858	183.413	209.609	97.101	6.71811	0.0691868	91.1992	11.5667	0.126829	192.627	14.7249	0.0764425
Tb927.4.690	42.9848	38.1561	68.8228	64.7792	70.1965	34.8106	48.0891	70.1965	108.335	94.1838	100.972	67.9328	2.81615	0.0414549	51.0321	17.8756	0.350282	101.164	7.07732	0.0699592
Tb927.4.3090	25.4835	20.4631	37.4436	36.6987	38.0608	26.4217	23.9437	38.0608	63.3502	60.3117	64.5647	37.401	0.682036	0.0182358	29.4754	7.53768	0.255728	62.7422	2.19072	0.0349162
Tb927.8.4630	36.6246	35.0286	89.3794	84.9413	88.5742	83.4497	101.862	88.5742	208.726	187.665	187.2	87.6316	2.36444	0.0269815	91.2951	9.50274	0.104088	194.531	12.296	0.0632086
Tb927.10.6640	167.414	149.05	193.904	189.631	186.086	147.173	209.373	186.086	428.224	337.575	411.5	189.874	3.91468	0.0206173	180.877	31.4255	0.173739	392.433	48.2385	0.122922
Tb927.6.3440	33.7219	31.0074	56.8184	58.6734	69.1421	27.6771	25.1543	69.1421	71.7581	88.6371	70.2068	61.5446	6.64463	0.107964	40.6578	24.7003	0.607517	76.8673	10.2224	0.132987
Tb927.10.9280	125.497	110.045	138.485	133.438	156.16	48.2008	87.5357	156.16	24.5651	50.6973	35.609	142.694	11.9312	0.0836137	97.2987	54.6376	0.561545	36.9572	13.1181	0.354955
Tb927.10.6200	6.27484	5.4062	19.2194	22.0065	27.0643	26.2823	23.9773	27.0643	107.947	81.1305	79.0957	22.7634	3.97687	0.174705	25.7746	1.60489	0.0622663	89.3911	16.1022	0.180132
Tb927.7.4960	53.016	53.6598	110.371	106.185	111.27	52.7638	81.3816	111.27	160.022	150.243	172.776	109.275	2.71416	0.0248378	81.8052	29.2554	0.357623	161.014	11.299	0.0701744
Tb927.1.5080	24.0322	24.663	13.4038	14.247	13.6075	21.3008	11.4338	13.6075	3.56466	6.06445	5.48241	13.7528	0.439963	0.0319909	15.4474	5.18443	0.335619	5.03717	1.30802	0.259673
Tb927.9.13290	28.2154	32.1244	74.234	71.2667	84.5572	34.6312	45.7015	84.5572	146.693	108.051	119.336	76.686	6.97626	0.0909718	54.9633	26.22	0.477045	124.693	19.8707	0.159356
Tb927.11.12080	23.1785	21.3567	29.3888	28.5258	32.9391	16.0404	12.409	32.9391	39.405	39.6408	47.7449	30.2846	2.33907	0.0772363	20.4628	10.9563	0.535424	42.2635	4.74843	0.112353
Tb927.3.2910	39.143	37.5306	55.419	52.7902	52.07	43.3588	43.8856	52.07	156.806	113.339	115.716	53.4264	1.76282	0.0329952	46.4381	4.88445	0.105182	128.62	24.4386	0.190006
Tb927.1.1380	66.7182	52.9897	49.8833	51.4545	42.0777	32.1206	31.5102	42.0777	12.67	21.8542	11.9761	47.8052	5.02193	0.10505	35.2362	5.93285	0.168374	15.5001	5.51372	0.355721
Tb927.5.2660	176.165	215.801	180.158	166.671	186.689	40.9079	68.5691	186.689	18.0945	38.2726	27.6782	177.839	10.2085	0.0574031	98.7219	77.4267	0.784292	28.0151	10.0933	0.360279
Tb927.11.13630	30.9473	28.5054	24.0087	21.7521	31.7341	25.0269	19.2693	31.7341	8.44669	15.1241	9.58091	25.8316	5.23471	0.202648	25.3434	6.23841	0.246155	11.0506	3.5731	0.32334
Tb927.7.2520	40.5517	34.1797	75.9756	74.7649	77.9292	26.4217	47.0467	77.9292	122.361	101.801	85.8024	76.2232	1.59664	0.0209469	50.4659	25.9234	0.513682	103.321	18.3265	0.177374
Tb927.10.13320	47.4668	48.209	88.3531	89.9023	92.8422	91.4798	107.747	92.8422	233.059	191.77	214.985	90.3659	2.28016	0.0252325	97.3562	9.02409	0.0926915	213.271	20.6979	0.0970496
Tb927.8.6010	18.1415	16.5313	30.2907	33.8684	39.0148	56.1313	39.8165	39.0148	107.25	106.535	100.227	34.3913	4.38549	0.127517	44.9875	9.65909	0.214706	104.67	3.86473	0.0369228
Tb927.6.3340	52.5891	56.2959	112.673	104.785	124.426	50.5919	84.7445	124.426	295.402	201.569	231.272	113.961	9.88335	0.0867256	86.5873	36.9514	0.426752	242.748	47.9573	0.19756
Tb927.8.4340	48.0217	46.3771	52.7444	54.3484	58.5975	62.2286	46.2732	58.5975	130.497	117.554	121.518	55.2301	3.02453	0.0547623	55.6998	8.3631	0.150146	123.19	6.63167	0.0538329
Tb927.4.4520	123.064	105.533	21.5518	22.9605	16.6704	56.8088	30.4004	16.6704	6.16066	12.4617	6.97277	20.3943	3.30096	0.161857	34.6265	20.4002	0.589148	8.53171	3.42761	0.401749
Tb927.11.15130	131.345	116.568	120.354	116.52	118.952	74.2638	126.982	118.952	219.73	198.906	229.41	118.609	1.94013	0.0163573	106.733	28.4042	0.266124	216.015	15.5871	0.0721575
Tb927.10.710	45.674	48.6111	73.2078	69.6766	81.193	17.0765	23.103	81.193	112.364	84.9762	90.0073	74.6925	5.89998	0.0789903	40.4575	35.4064	0.875152	95.7826	14.5788	0.152207
Tb927.7.3580	65.2242	54.4641	26.1545	29.7024	30.2277	27.1989	20.7153	30.2277	7.01308	18.1194	9.9535	28.6949	2.21564	0.0772137	26.0473	4.85961	0.186569	11.6953	5.75439	0.492025
Tb927.8.4200	69.4927	44.3219	6.71745	6.58287	5.22206	21.2211	11.3665	5.22206	1.47236	2.07079	1.33068	6.17413	0.827255	0.133987	12.6032	8.07089	0.640383	1.62461	0.392841	0.241807
Tb927.7.3600	24.1176	19.8823	53.6152	56.9561	71.502	52.8634	59.422	71.502	131.854	131.754	114.172	60.6911	9.51039	0.156701	61.2625	9.45463	0.15433	125.927	10.1795	0.0808368
Tb927.7.5270	36.3684	34.4924	56.5385	54.4756	60.0537	18.4315	19.9755	60.0537	73.1142	61.421	59.721	57.0226	2.82036	0.0494604	32.8202	23.5975	0.718993	64.7521	7.29154	0.112607
Tb927.6.3290	40.3382	33.8222	31.0993	29.766	33.7425	25.3059	31.3084	33.7425	85.1256	64.1574	61.4243	31.536	2.0239	0.0641776	30.1189	4.34227	0.144171	70.2358	12.9672	0.184624
Tb927.9.9750	63.7301	60.4511	98.1183	97.7254	91.5367	86.7175	75.0258	91.5367	197.761	163.185	186.136	95.7935	3.69171	0.0385382	84.4267	8.49048	0.100566	182.361	17.5942	0.0964802
Tb927.9.14400	73.9748	76.8484	65.3085	64.3658	75.1173	55.2346	63.0876	75.1173	20.8068	41.1939	25.4426	68.2639	5.95393	0.0872192	64.4798	10.0142	0.155308	29.1478	10.6867	0.366637
Tb927.11.10350	69.8342	69.9231	142.31	145.109	144.259	91.6791	127.655	144.259	255.338	229.118	247.826	143.893	1.43497	0.00997247	121.198	26.8783	0.221772	244.094	13.5026	0.0553174
Tb927.11.9120	99.501	95.9265	105.8	101.033	126.183	65.4367	72.9072	126.183	24.2939	57.7602	32.3622	111.005	13.3588	0.120344	88.1756	33.1266	0.375689	38.1388	17.4649	0.457932
Tb927.11.2350	20.9588	19.927	49.9766	46.7797	53.6265	38.0186	40.5227	53.6265	120.578	89.6725	97.0865	50.1276	3.42591	0.0683438	44.0559	8.38241	0.190267	102.446	16.1349	0.157497
Tb927.11.15510	22.5382	22.1163	27.8961	30.8791	37.8599	22.4366	21.926	37.8599	57.9644	61.3471	45.9351	32.2117	5.11386	0.158758	27.4075	9.05568	0.330409	55.0822	8.10014	0.147056
Tb927.7.5390	87.3782	72.8273	111.149	115.248	149.733	179.572	151.699	149.733	39.4825	85.7528	59.6678	125.376	21.1923	0.169029	160.335	16.6892	0.10409	61.6343	23.1978	0.376377
Tb927.10.9600	94.8482	61.5234	16.7314	16.7275	14.9632	33.4556	19.9755	14.9632	2.44102	6.47121	4.47109	16.1407	1.01974	0.0631784	22.7981	9.56386	0.419502	4.46111	2.01512	0.451708
Tb927.11.11140	290.777	303.551	202.363	208.108	175.341	150.759	171.608	175.341	59.4755	100.396	79.149	195.271	17.4971	0.0896044	165.903	13.2465	0.0798453	79.6736	20.4654	0.256865
Tb927.10.6590	111.154	91.2798	107.23	107.107	106.5	95.9632	76.4718	106.5	39.0562	51.3629	44.0722	106.946	0.390992	0.00365599	92.9783	15.2349	0.163855	44.8304	6.18827	0.138037
Tb927.3.1890	38.1613	41.9986	61.5144	59.2458	68.5395	45.9093	48.3582	68.5395	120.501	107.385	102.516	63.0999	4.84547	0.0767905	54.269	12.4192	0.228844	110.134	9.30236	0.0844641
Tb927.8.5150	22.965	19.1227	48.5771	46.6207	52.5219	43.7374	38.2695	52.5219	174.862	129.498	122.157	49.2399	3.00589	0.0610459	44.8429	7.19019	0.160342	142.172	28.5471	0.200793
Tb927.11.3330	117.386	119.383	115.13	113.244	126.886	84.7847	92.4119	126.886	32.5081	63.7507	42.5286	118.42	7.3921	0.0624227	101.361	22.432	0.221308	46.2625	15.9524	0.344825
Tb927.11.7040	38.4601	27.6118	105.333	87.6762	108.257	80.6401	62.7849	108.257	173.622	174.908	171.179	100.422	11.1348	0.11088	83.8941	22.9102	0.273084	173.236	1.89404	0.0109333
Tb927.10.4470	221.882	202.397	221.396	219.652	256.232	151.497	174.432	256.232	68.9684	112.747	83.2475	232.427	20.6348	0.08878	194.054	55.0558	0.283714	88.3209	22.3259	0.252782
Tb927.3.5230	69.1513	73.4081	92.4271	92.669	105.094	28.3745	50.6786	105.094	111.434	116.852	95.543	96.73	7.24438	0.0748928	61.3823	39.4639	0.642919	107.943	11.075	0.102601
Tb927.5.1030	20.0197	24.5289	34.2092	34.886	35.9519	15.1636	12.3081	35.9519	40.2574	44.6698	37.7381	35.0157	0.878527	0.0250895	21.1412	12.9056	0.610449	40.8885	3.50868	0.0858109
Tb927.3.790	40.4663	35.1626	69.538	69.5812	73.3599	25.0469	28.0128	73.3599	75.2453	86.4184	68.3438	70.8264	2.19418	0.0309797	42.1398	27.078	0.642575	76.6692	9.12102	0.118966
Tb927.8.3270	20.4466	19.4355	37.2259	37.5255	42.1782	33.5154	28.1809	42.1782	114.108	82.3877	88.5702	38.9765	2.77675	0.0712417	34.6248	7.06427	0.204023	95.0219	16.8154	0.176964
Tb927.8.900	169.89	200.521	94.5419	90.3475	92.6413	72.0321	71.024	92.6413	29.8734	45.0766	36.0349	92.5102	2.10027	0.0227031	78.5658	12.2002	0.155286	36.9949	7.64694	0.206702
Tb927.10.10320	43.6677	38.5582	61.7943	60.3271	67.1336	41.3662	46.2732	67.1336	117.44	92.6677	102.409	63.085	3.58212	0.0567824	51.591	13.6821	0.265203	104.172	12.4799	0.1198
Tb927.10.370	22.6236	18.7206	47.1776	42.7091	35.0983	31.204	29.2907	35.0983	105.816	74.5114	90.6993	41.6617	6.10743	0.146596	31.8643	2.95958	0.0928806	90.3422	15.6554	0.17329
Tb927.11.16520	26.0384	23.546	34.769	36.9849	42.7807	35.9663	34.4022	42.7807	88.6515	75.6207	75.8489	38.1782	4.137	0.10836	37.7164	4.455	0.118118	80.0404	7.45833	0.0931822
Tb927.10.15810	30.307	31.4542	42.6371	40.165	48.1032	18.2123	18.7985	48.1032	57.0345	53.8035	49.3417	43.6351	4.06209	0.0930922	28.3713	17.0908	0.602398	53.3932	3.8628	0.0723462
Tb927.4.3940	60.5714	57.3236	97.6518	98.6794	118.3	134.38	127.184	118.3	36.344	75.6947	55.8354	104.877	11.6358	0.110947	126.621	8.05503	0.0636151	55.958	19.6756	0.351614
Tb927.2.5810	334.402	328.304	221.209	220.065	195.877	138.425	143.393	195.877	62.0715	94.7385	65.2566	212.384	14.3065	0.0673614	159.232	31.833	0.199916	74.0222	18.0114	0.243324
Tb927.8.6510	27.2763	26.9416	35.4221	34.568	46.6973	10.5408	12.9134	46.6973	57.267	57.1315	41.1447	38.8958	6.76975	0.174048	23.3838	20.2248	0.864907	51.8477	9.26937	0.178781
Tb927.11.10670	106.245	87.4821	117.586	117.76	138.385	61.4714	69.4771	138.385	22.8991	54.9498	39.1753	124.577	11.958	0.0959884	89.7777	42.2847	0.470993	39.008	16.026	0.410839
Tb927.5.1940	68.3402	60.049	69.7246	71.2031	62.4639	79.325	52.5618	62.4639	180.248	149.245	150.261	67.7972	4.67759	0.0689938	64.7836	13.5316	0.208874	159.918	17.6137	0.110142
Tb927.4.3490	64.4131	76.8931	155.497	153.473	153.699	132.587	143.09	153.699	404.627	300.967	344.593	154.223	1.10873	0.00718911	143.126	10.5562	0.0737548	350.062	52.0463	0.148677
Tb927.11.16550	98.8607	75.5527	37.0393	31.6105	28.1188	57.3866	42.0023	28.1188	9.3766	17.5277	9.20832	32.2562	4.49516	0.139358	42.5026	14.6403	0.344457	12.0376	4.75538	0.395046
Tb927.7.6650	121.185	116.568	121.505	119.382	120.861	55.7925	58.2114	120.861	22.8216	45.9641	33.6396	120.583	1.08842	0.00902632	78.2882	36.8886	0.47119	34.1418	11.5794	0.339157
Tb927.9.10560	44.8629	32.9287	35.8264	38.0344	37.4582	47.6628	35.1084	37.4582	108.063	91.3735	90.4864	37.1063	1.14527	0.0308646	40.0765	6.67414	0.166535	96.6411	9.90194	0.102461
Tb927.11.13420	40.1675	37.5306	60.1772	58.8324	50.9653	33.4954	31.9137	50.9653	87.8766	76.7301	71.0584	56.6583	4.97591	0.0878232	38.7915	10.5725	0.272546	78.555	8.55631	0.108921
Tb927.8.770	101.55	108.303	112.144	108.124	116.392	81.0586	82.8949	116.392	33.2831	54.4691	42.5286	112.22	4.13415	0.0368397	93.4484	19.8907	0.212852	43.4269	10.6216	0.244585
Tb927.3.3770	253.512	318.608	298.242	305.547	294.394	255.47	283.491	294.394	598.436	541.511	593.324	299.394	5.66517	0.0189221	277.785	20.0793	0.0722837	577.757	31.4941	0.054511
Tb927.10.13970	57.9675	50.8451	80.3606	78.1358	77.6279	67.6883	75.463	77.6279	176.179	138.484	147.12	78.7081	1.45346	0.0184664	73.5931	5.227	0.0710256	153.928	19.7483	0.128296
Tb927.11.3740	165.152	166.743	168.092	164.349	178.705	43.7772	106.368	178.705	166.105	215.288	194.492	170.382	7.44687	0.0437069	109.617	67.5225	0.615988	191.962	24.6888	0.128613
Tb927.10.3310	172.921	156.601	152.138	143.996	127.991	52.1062	75.0594	127.991	29.8734	45.4094	34.5977	141.375	12.2851	0.0868976	85.0521	38.9166	0.457562	36.6268	7.96429	0.217444
Tb927.11.8300	67.3158	60.4064	64.811	65.7015	65.6272	60.1364	39.682	65.6272	18.2108	32.8737	29.3282	65.3799	0.494111	0.00755754	55.1485	13.6729	0.247929	26.8042	7.65041	0.285418
Tb927.7.1010	35.0879	42.4453	53.2109	49.5146	43.4837	25.9037	37.4625	43.4837	189.896	117.443	134.718	48.7364	4.91008	0.100748	35.6166	8.93418	0.250843	147.352	37.8424	0.256816
Tb927.10.9500	93.9091	84.1311	56.5385	53.9668	49.71	53.1822	50.7458	49.71	19.9543	28.1405	27.7314	53.4051	3.44875	0.0645772	51.2127	1.78258	0.0348074	25.2754	4.61273	0.182499
Tb927.1.1720	52.8025	46.109	124.211	125.997	120.409	68.047	99.0367	120.409	203.185	175.758	184.645	123.539	2.85401	0.0231022	95.8308	26.3276	0.274731	187.863	13.994	0.0744902
Tb927.11.16480	38.1613	39.6305	52.309	49.9916	61.4596	31.3235	28.6517	61.4596	83.9244	81.87	69.0358	54.5868	6.0638	0.111086	40.4783	18.2194	0.450103	78.2768	8.06858	0.103078
Tb927.11.16830	91.2199	96.2839	102.628	106.248	103.839	85.8209	96.5482	103.839	214.267	187.036	189.116	104.238	1.84299	0.0176805	95.4026	9.06336	0.0950012	196.807	15.1568	0.0770136
Tb927.4.1730	24.7152	22.6077	27.3052	31.2925	25.2567	27.2985	22.6994	25.2567	56.1821	58.5737	51.5772	27.9515	3.06935	0.10981	25.0849	2.30434	0.0918618	55.4443	3.5561	0.0641382
Tb927.11.16320	20.5746	23.9928	35.8264	35.5221	38.9646	25.1266	23.7755	38.9646	106.436	70.5177	86.3879	36.771	1.90578	0.0518284	29.2889	8.40658	0.287023	87.7805	17.9996	0.205053
Tb927.11.2900	18.9099	18.3632	47.6752	47.2567	54.6308	42.2628	49.2325	54.6308	179.938	123.988	159.682	49.8542	4.14189	0.0830799	48.7087	6.20058	0.127299	154.536	28.3274	0.183306
Tb927.3.5410	11.3118	12.3762	31.7524	34.9814	41.7765	45.2517	41.5315	41.7765	165.485	120.032	156.648	36.1701	5.11667	0.141461	42.8532	2.08075	0.0485553	147.388	24.1001	0.163514
Tb927.11.13750	27.319	17.6036	44.7208	41.0237	45.442	39.4134	34.3014	45.442	95.7808	76.3973	81.3845	43.7288	2.3703	0.0542046	39.7189	5.57658	0.140401	84.5208	10.0652	0.119085
Tb927.10.6030	136.296	162.543	220.836	212.814	211.895	101.483	168.211	211.895	315.821	302.298	294.666	215.182	4.91829	0.0228564	160.53	55.6056	0.346388	304.262	10.7132	0.0352105
Tb927.8.3360	15.9646	14.6995	31.006	33.2006	33.843	34.8305	34.9067	33.843	82.9945	72.3296	68.9293	32.6832	1.48756	0.0455146	34.5267	0.593361	0.0171856	74.7512	7.33862	0.0981741
Tb927.11.14850	54.2112	59.2448	39.465	40.6421	48.4045	29.2512	18.8657	48.4045	11.4689	17.8605	13.2004	42.8372	4.8572	0.113387	32.1738	14.9847	0.465741	14.1766	3.30576	0.233184
Tb927.10.2500	24.8432	23.7247	74.3584	73.6836	88.072	60.1762	65.3743	88.072	145.454	145.362	140.147	78.7047	8.11937	0.103163	71.2075	14.8345	0.208328	143.654	3.03738	0.0211437
Tb927.3.3840	58.7786	59.1554	123.931	116.711	116.793	41.4857	47.7192	116.793	134.333	123.064	116.621	119.145	4.14481	0.0347879	68.6661	41.7958	0.608682	124.673	8.96513	0.0719093
Tb927.5.3720	16.178	15.5037	35.6709	34.2182	48.7057	36.843	38.2359	48.7057	81.7546	97.327	73.6665	39.5316	7.97816	0.201817	41.2616	6.48437	0.157153	84.2494	12.0259	0.142742
Tb927.3.4850	42.9421	40.4348	53.4597	53.458	62.9158	19.3481	27.6765	62.9158	62.459	75.2509	59.4016	56.6112	5.45996	0.0964467	36.6468	23.1276	0.631095	65.7039	8.40814	0.12797
Tb927.10.920	38.4601	50.1302	64.189	63.7934	74.4143	44.4746	33.2925	74.4143	203.185	136.487	148.451	67.4656	6.02107	0.0892465	50.7272	21.262	0.419144	162.708	35.5614	0.21856
Tb927.8.3000	63.3887	62.417	95.8481	94.7361	79.1343	25.2063	49.0644	79.1343	88.6127	98.4733	91.7106	89.9061	9.34525	0.103945	51.135	27.0236	0.528475	92.9322	5.04252	0.0542602
Tb927.8.2650	80.9326	75.508	112.797	122.435	124.526	101.662	114.002	124.526	315.046	229.34	280.508	119.919	6.25601	0.0521685	113.397	11.444	0.100921	274.964	43.1212	0.156825
Tb927.8.2110	66.9743	61.3	99.3001	96.1671	92.5409	38.9352	63.592	92.5409	120.268	127.686	117.579	96.0027	3.38258	0.0352342	65.0227	26.8315	0.412648	121.845	5.23467	0.0429619
Tb927.2.4510	151.066	147.352	98.2116	103.99	111.119	107.261	92.5128	111.119	39.6762	60.2377	54.0789	104.44	6.46566	0.0619077	103.631	9.82011	0.0947603	51.3309	10.5526	0.20558
Tb927.11.1830	60.9982	52.2748	83.2217	91.5877	102.131	93.4126	79.4984	102.131	29.2534	65.0449	36.1413	92.3136	9.47572	0.102647	91.6808	11.4155	0.124513	43.4799	18.9907	0.436771
Tb927.8.3390	19.4221	16.2633	78.0593	80.6799	97.2609	78.7073	82.4578	97.2609	184.277	176.276	171.072	85.3333	10.4123	0.122019	86.142	9.81013	0.113883	177.208	6.65166	0.0375358
Tb927.7.5730	85.5854	76.8037	88.2909	91.874	97.8132	100.088	94.2951	97.8132	40.5674	56.0222	47.6384	92.6594	4.80947	0.0519049	97.3987	2.91852	0.0299647	48.076	7.7367	0.160927
Tb927.8.5210	137.235	112.771	111.926	114.516	105.948	60.6146	71.1921	105.948	29.6022	44.448	33.3735	110.797	4.39472	0.0396647	79.2514	23.7167	0.299259	35.8079	7.71648	0.215497
Tb927.4.2170	46.0582	46.1537	32.2811	34.2818	41.3246	26.9	27.6429	41.3246	67.341	66.8568	59.4016	35.9625	4.75023	0.132089	31.9558	8.12209	0.254166	64.5332	4.45063	0.0689665
Tb927.11.350	63.9863	47.5388	115.192	112.863	122.467	47.9218	86.8631	122.467	145.415	177.792	150.314	116.841	5.01006	0.0428794	85.7508	37.2852	0.434809	157.84	17.4514	0.110564
Tb927.9.13650	552.741	561.038	981.898	957.951	1057.92	593.812	772.386	1057.92	1533.62	1547.62	1607.04	999.256	52.1957	0.0522345	808.039	234.099	0.289712	1562.76	38.9818	0.0249442
Tb927.4.1650	100.355	103.075	146.011	148.671	146.67	95.5646	104.754	146.67	32.1982	77.3217	50.4595	147.117	1.38529	0.00941622	115.663	27.243	0.235539	53.3264	22.698	0.425642
Tb927.10.4280	18.9953	20.8652	20.9609	20.7344	23.6499	21.7591	13.4851	23.6499	51.3776	42.2293	57.9113	21.7818	1.62182	0.0744576	19.6314	5.40611	0.275381	50.506	7.87725	0.155966
Tb927.11.3940	63.8155	59.9596	69.0094	67.546	80.2892	24.4889	43.0785	80.2892	77.5701	106.867	77.6054	72.2815	6.97334	0.0964748	49.2855	28.4132	0.576503	87.3476	16.9047	0.193533
Tb927.11.12760	41.4054	43.5176	62.8828	61.3129	66.28	22.7554	22.0941	66.28	88.884	75.7686	61.7969	63.4919	2.53894	0.0399884	37.0432	25.322	0.683581	75.4831	13.5458	0.179455
Tb927.10.8790	45.802	47.1813	55.8233	54.2848	71.502	21.7192	36.0837	71.502	76.3689	82.4987	73.5069	60.5367	9.52737	0.157382	43.1017	25.6227	0.594471	77.4582	4.5938	0.0593069
Tb927.10.13180	259.061	275.582	185.943	176.942	200.698	57.2272	65.8788	200.698	30.5708	51.3259	40.3995	187.861	11.9933	0.0638414	107.935	80.4517	0.745374	40.7654	10.3824	0.254686
Tb927.5.3340	18.6111	15.9058	19.5926	19.5896	19.5325	10.6604	11.9718	19.5325	30.2996	28.6212	27.8911	19.5716	0.0338478	0.00172944	14.0549	4.78885	0.340725	28.9373	1.23497	0.0426773
Tb927.11.11000	113.075	119.338	158.202	156.272	167.257	78.787	114.708	167.257	42.0785	68.4469	49.2352	160.577	5.86484	0.0365236	120.25	44.4944	0.370015	53.2535	13.6358	0.256054
Tb927.11.2360	270.885	272.588	223.791	215.199	234.591	101.542	214.585	234.591	56.6083	113.524	71.9633	224.527	9.71675	0.0432765	183.573	71.7412	0.390805	80.6984	29.4459	0.364888
Tb927.11.7000	7.38467	8.17631	14.2746	14.6286	13.3564	25.0269	21.0852	13.3564	2.13105	5.65769	3.40655	14.0865	0.656604	0.0466122	19.8229	5.93678	0.299492	3.73176	1.78567	0.478507
Tb927.5.3220	121.826	128.23	112.051	108.888	114.785	72.351	95.0685	114.785	199.931	181.564	171.605	111.908	2.95122	0.0263719	94.0681	21.2346	0.225737	184.366	14.3695	0.07794
Tb927.10.7280	168.311	180.281	124.708	119.732	138.786	59.6781	59.0858	138.786	39.6374	38.8642	33.8525	127.742	9.88286	0.0773657	85.85	45.8451	0.534014	37.4514	3.14059	0.0838578
[truncated: 4,887 more rows]

## Sheet: FIlter rpm10 BC mean
unique	RPM_BSF1313_HiSeq	RPM_BSF1313_GAII	RPM_BC_1	RPM_BC_2	RPM_BC_3	RPM_DE_1	RPM_DE_2	RPM_DE_3	RPM_RL_1	RPM_RL_2	RPM_RL_3	BC mean	BC SD	BC SD/mean	DE mean	DE SD	DE SD/mean	RL mean	RL SD	RL SD/mean
Tb927.10.2400	12.2082	9.02522	10.5738	8.55455	9.64073	49.7351	17.1507	9.64073	5.03702	4.32647	4.31141	9.58968	1.01057	0.105381	25.5088	21.3139	0.835551	4.5583	0.414651	0.0909663
Tb927.9.15690	5.63455	5.54023	10.2628	9.31778	9.33945	8.16962	7.49922	9.33945	12.0888	10.4279	10.4858	9.64	0.539443	0.0559588	8.3361	0.931345	0.111724	11.0008	0.942684	0.085692
Tb927.11.1920	6.65901	7.72952	7.86812	9.19058	13.5071	16.6581	7.49922	13.5071	5.54072	5.87956	4.47109	10.1886	2.94897	0.289438	12.5548	4.65309	0.370623	5.29712	0.735152	0.138783
Tb927.10.14050	6.65901	7.68484	10.1384	9.41318	11.0467	17.2359	10.2568	11.0467	24.5651	13.682	16.873	10.1994	0.818449	0.0802447	12.8464	3.82184	0.297502	18.3734	5.59455	0.304492
Tb927.10.15980	14.2144	16.8888	10.2317	11.1305	9.49009	7.35266	7.26382	9.49009	0.891164	1.62705	1.06455	10.2841	0.821437	0.0798747	8.03552	1.26048	0.156863	1.19425	0.384706	0.322131
Tb927.7.1930	19.1233	18.1845	8.9255	11.2895	10.896	50.4922	33.696	10.896	19.2956	14.8283	23.3135	10.3703	1.26663	0.12214	31.6948	19.8738	0.627038	19.1458	4.2446	0.221698
Tb927.3.2380	7.55542	4.1105	9.85848	10.0492	11.2475	13.0315	8.81074	11.2475	27.9748	23.7771	24.8039	10.3851	0.752963	0.0725044	11.0299	2.1188	0.192095	25.5186	2.18823	0.0857503
Tb927.2.2140	5.165	4.15518	9.29869	9.8584	12.1011	19.5274	8.30631	12.1011	40.7998	41.3048	33.5864	10.4194	1.48305	0.142336	13.3116	5.70764	0.428771	38.5637	4.31783	0.111966
Tb927.11.3210	6.40289	9.33798	10.3872	9.763	11.3981	12.9718	7.43196	11.3981	22.4728	11.4263	15.8617	10.5161	0.825165	0.0784668	10.6006	2.85471	0.269297	16.587	5.55886	0.335135
Tb927.10.1780	9.68971	14.2974	9.48529	9.31778	13.5071	21.1414	9.38243	13.5071	9.8803	7.09984	11.71	10.77	2.3718	0.220222	14.677	5.96613	0.406497	9.56338	2.32136	0.242734
Tb927.11.6650	3.88442	6.03171	9.54749	10.1446	13.3062	18.0927	10.055	13.3062	8.2917	6.43423	7.66473	10.9994	2.01991	0.183638	13.818	4.04322	0.292606	7.46355	0.944936	0.126607
Tb927.5.460	7.76885	8.44439	11.8177	10.2082	11.5488	28.0955	9.95412	11.5488	28.711	22.8526	23.1006	11.1916	0.862169	0.0770373	16.5328	10.0453	0.607598	24.8881	3.31306	0.133118
Tb927.11.2450	4.95157	6.03171	10.6982	9.28598	13.6577	12.9518	12.4763	13.6577	13.29	15.383	12.5084	11.2139	2.23103	0.198951	13.0286	0.594438	0.0456256	13.7271	1.48631	0.108276
Tb927.1.4020	12.9338	18.5866	12.6263	11.5121	10.8458	16.4189	16.7135	10.8458	5.192	8.50502	6.33405	11.6614	0.899595	0.077143	14.6594	3.30596	0.225518	6.67702	1.68293	0.252048
Tb927.7.2090	39.015	20.8206	12.4708	12.3707	10.1428	41.3263	20.5472	10.1428	15.886	12.5726	7.93086	11.6615	1.31611	0.11286	24.0055	15.8768	0.661382	12.1298	3.996	0.329436
Tb927.11.15200	13.1473	5.45088	12.1287	11.3213	11.9003	18.7503	15.5029	11.9003	23.6352	22.4089	18.8957	11.7834	0.416222	0.0353227	15.3845	3.42654	0.222727	21.6466	2.46001	0.113644
Tb927.10.9620	9.7324	9.82945	12.9995	11.5121	11.0969	19.5872	13.317	11.0969	7.82675	12.1289	8.7825	11.8695	1.00041	0.0842838	14.667	4.4032	0.300211	9.57938	2.25907	0.235826
Tb927.6.510	26.508	25.78	11.8177	10.2718	15.0636	15.4027	11.1311	15.0636	34.6779	20.6339	21.77	12.3844	2.44565	0.197478	13.8658	2.37438	0.17124	25.6939	7.80107	0.303615
Tb927.10.10250	24.9713	16.7994	12.5019	11.7983	13.0551	22.1178	18.5295	13.0551	41.3423	23.5922	26.0814	12.4518	0.629932	0.0505897	17.9008	4.56389	0.254955	30.3386	9.61039	0.316771
Tb927.10.6420	5.54918	6.65722	12.2842	12.3707	13.0551	18.1724	9.07977	13.0551	11.1977	10.9456	10.539	12.57	0.422348	0.0335996	13.4358	4.55826	0.339263	10.8941	0.332344	0.0305068
Tb927.8.5550	14.5559	8.35503	12.6263	12.0527	13.4568	3.04866	2.58942	13.4568	8.64042	11.5742	8.40991	12.712	0.705983	0.0555369	6.36497	6.14603	0.965602	9.54152	1.76414	0.184891
Tb927.3.1650	8.96405	10.6337	14.7722	13.0703	10.5445	19.7466	14.8303	10.5445	8.60167	11.2414	10.3261	12.7957	2.12715	0.16624	15.0405	4.60461	0.306148	10.0564	1.34038	0.133286
Tb927.1.1760	6.31752	9.91881	12.222	11.2259	15.0636	9.90317	8.60897	15.0636	10.8877	13.5711	13.0939	12.8372	1.99146	0.155133	11.1919	3.41487	0.305119	12.5176	1.43151	0.11436
Tb927.7.3730	71.5417	69.4763	12.6574	14.247	12.302	30.5265	15.2675	12.302	1.12364	2.47755	1.06455	13.0688	1.03571	0.0792505	19.3653	9.77893	0.504972	1.55525	0.799285	0.513928
Tb927.10.2170	6.57364	7.5508	13.9947	12.4343	13.0049	14.9046	12.7789	13.0049	22.9765	21.3735	24.3249	13.1446	0.789515	0.0600636	13.5628	1.16748	0.0860795	22.8916	1.47752	0.0645442
Tb927.10.6270	6.23215	8.66779	13.9014	13.3883	12.9045	5.87814	8.10453	12.9045	17.7845	16.5663	13.8391	13.3981	0.49851	0.0372075	8.9624	3.59088	0.400661	16.0633	2.02025	0.125768
Tb927.11.6880	13.3607	10.5443	14.5234	13.6428	12.3522	24.5886	17.9578	12.3522	10.1515	10.169	7.82441	13.5061	1.09203	0.0808545	18.2995	6.12535	0.334727	9.38166	1.34865	0.143754
Tb927.6.3910	11.5679	12.1975	13.2483	13.3565	14.0092	37.2415	16.6462	14.0092	27.0449	23.6661	30.446	13.538	0.411618	0.0304046	22.6323	12.7205	0.562049	27.0523	3.38994	0.12531
Tb927.5.1480	8.36645	8.98054	12.844	13.1657	14.6619	13.3105	11.5347	14.6619	3.71964	6.87797	3.40655	13.5572	0.970134	0.0715585	13.169	1.56843	0.119099	4.66805	1.92024	0.411357
Tb927.8.910	193.111	123.002	16.0161	13.5156	11.2977	35.0497	20.6481	11.2977	3.99087	5.91653	5.80177	13.6098	2.36062	0.17345	22.3318	11.9652	0.53579	5.23639	1.08018	0.206283
Tb927.11.7810	20.4893	16.4867	15.674	12.7841	12.5028	26.2026	20.0428	12.5028	8.91164	12.9424	7.6115	13.6537	1.75535	0.128563	19.5827	6.86145	0.350383	9.82185	2.77957	0.282999
Tb927.10.5730	11.7386	18.4079	11.7244	11.6393	17.6245	21.6595	12.678	17.6245	9.53158	8.13523	7.66473	13.6627	3.43122	0.251138	17.3207	4.4984	0.259713	8.44385	0.970938	0.114988
Tb927.1.5080	24.0322	24.663	13.4038	14.247	13.6075	21.3008	11.4338	13.6075	3.56466	6.06445	5.48241	13.7528	0.439963	0.0319909	15.4474	5.18443	0.335619	5.03717	1.30802	0.259673
Tb927.4.2690	11.4825	12.2868	16.0472	14.247	11.6492	13.0515	13.9559	11.6492	18.3657	19.2657	17.565	13.9811	2.21103	0.158144	12.8855	1.16228	0.0902006	18.3988	0.85084	0.0462443
Tb927.11.7000	7.38467	8.17631	14.2746	14.6286	13.3564	25.0269	21.0852	13.3564	2.13105	5.65769	3.40655	14.0865	0.656604	0.0466122	19.8229	5.93678	0.299492	3.73176	1.78567	0.478507
Tb927.8.6310	14.1717	9.87413	13.0306	12.2117	17.524	7.63162	6.08681	17.524	8.60167	9.76228	9.368	14.2554	2.86014	0.200635	10.4142	6.20559	0.595881	9.24399	0.590159	0.0638425
Tb927.7.7370	12.7204	15.5484	15.5808	16.4095	11.3479	17.475	16.9153	11.3479	48.7428	23.0005	27.0395	14.4461	2.71485	0.187931	15.2461	3.38747	0.222186	32.9276	13.8445	0.420452
Tb927.5.3180	10.6715	8.80182	14.8344	14.406	14.1096	20.8226	11.5347	14.1096	28.8272	27.8817	30.1266	14.45	0.36438	0.0252166	15.4889	4.79512	0.309584	28.9452	1.12712	0.0389399
Tb927.7.5780	7.08587	4.15518	13.4349	14.3106	15.616	28.2749	16.5117	15.616	44.3257	38.5684	36.1945	14.4538	1.09757	0.075936	20.1342	7.06424	0.350858	39.6962	4.18128	0.105332
Tb927.11.16780	19.2514	16.3526	13.466	12.4025	17.524	22.2174	18.7985	17.524	4.37833	7.46962	4.89691	14.4642	2.70273	0.186857	19.5133	2.42696	0.124374	5.58162	1.65549	0.296597
Tb927.11.8470	12.4216	11.6166	12.5952	14.9466	16.1181	25.9037	15.0657	16.1181	10.384	17.1579	9.10186	14.5533	1.79406	0.123275	19.0292	5.97672	0.314082	12.2146	4.32879	0.354395
Tb927.10.5740	22.026	20.3291	12.0043	11.6711	20.2355	17.1363	10.7276	20.2355	6.2769	7.98732	7.82441	14.637	4.85132	0.331443	16.0331	4.849	0.302436	7.36288	0.944006	0.128212
Tb927.11.4070	6.40289	7.23805	14.5545	13.4201	16.3691	31.5029	15.4356	16.3691	15.3435	11.5372	14.3181	14.7813	1.48752	0.100636	21.1025	9.01903	0.427391	13.733	1.96946	0.143411
Tb927.10.11060	18.1842	15.459	13.2794	13.2929	17.8755	12.6529	10.5594	17.8755	7.98173	11.6112	7.87764	14.816	2.64966	0.178839	13.696	3.76791	0.275111	9.15686	2.12616	0.232193
Tb927.10.3190	9.68971	11.2592	14.9588	15.3282	14.5615	24.0107	10.5931	14.5615	16.8546	17.3059	13.1471	14.9495	0.383441	0.0256491	16.3884	6.89286	0.420593	15.7692	2.28196	0.14471
Tb927.1.4440	9.94583	9.78477	15.7984	14.0244	15.5155	7.13347	10.5258	15.5155	8.56293	11.4263	8.197	15.1128	0.953149	0.063069	11.0583	4.21633	0.381283	9.39541	1.7683	0.188209
Tb927.8.6570	8.32376	10.0975	14.8655	15.519	15.1641	25.4454	15.2338	15.1641	37.1189	26.7353	25.07	15.1829	0.327188	0.0215499	18.6144	5.91588	0.317812	29.6414	6.52901	0.220266
Tb927.1.5180	11.6533	12.0634	16.4515	15.3282	14.1096	12.5533	10.4922	14.1096	3.25469	4.58531	5.69532	15.2965	1.17129	0.0765725	12.385	1.81457	0.146514	4.51177	1.22198	0.270842
Tb927.6.690	42.8567	35.7881	14.9899	16.4095	14.7624	51.8671	25.726	14.7624	6.39314	11.7221	8.46314	15.3872	0.892563	0.0580067	30.7852	19.0627	0.619218	8.85947	2.68652	0.303237
Tb927.10.10600	16.0926	10.589	16.296	16.7593	14.913	37.381	27.2057	14.913	17.5521	19.3397	17.1392	15.9894	0.960571	0.0600753	26.4999	11.2506	0.424553	18.0103	1.16963	0.0649421
Tb927.4.2100	10.8422	13.091	16.2027	16.1869	15.7666	13.1909	9.14703	15.7666	7.09057	7.28473	8.40991	16.0521	0.247347	0.015409	12.7015	3.33682	0.26271	7.59507	0.712318	0.0937868
Tb927.11.12990	17.7574	13.7165	17.229	16.2505	14.7121	26.3819	18.4622	14.7121	17.5908	19.1548	13.8391	16.0639	1.26877	0.0789825	19.8521	5.95773	0.300106	16.8616	2.73185	0.162016
Tb927.10.9600	94.8482	61.5234	16.7314	16.7275	14.9632	33.4556	19.9755	14.9632	2.44102	6.47121	4.47109	16.1407	1.01974	0.0631784	22.7981	9.56386	0.419502	4.46111	2.01512	0.451708
Tb927.10.3400	97.4947	83.1482	17.0424	17.3953	14.0594	40.6289	25.2888	14.0594	3.71964	7.80243	4.684	16.1657	1.83264	0.113366	26.659	13.3377	0.500305	5.40202	2.134	0.395037
Tb927.8.3120	9.86046	9.82945	14.6167	14.4378	19.7334	11.8958	9.95412	19.7334	35.9953	25.3671	30.3928	16.2626	3.00709	0.184908	13.8611	5.17738	0.373519	30.5851	5.31668	0.173833
Tb927.10.400	15.4096	16.3973	15.0521	16.3777	17.7249	37.6002	17.3861	17.7249	42.6209	30.2483	35.0235	16.3849	1.33642	0.0815643	24.237	11.5741	0.477536	35.9642	6.23972	0.173498
Tb927.11.13430	13.0192	10.9911	16.7003	15.7416	17.0219	8.10984	10.5258	17.0219	21.078	17.5647	15.8085	16.488	0.666028	0.0403948	11.8859	4.60907	0.387778	18.1504	2.68312	0.147827
Tb927.7.5380	34.8744	31.2755	15.4564	16.6321	17.8253	47.9816	37.866	17.8253	6.7806	23.1484	14.8504	16.6379	1.18448	0.0711918	34.5576	15.3479	0.444126	14.9265	8.18419	0.5483
Tb927.6.4110	7.47004	10.5443	15.5186	16.6321	18.0764	8.9268	10.6267	18.0764	13.0187	9.9102	11.0713	16.7423	1.28246	0.0766	12.5433	4.86658	0.387983	11.3334	1.57077	0.138596
Tb927.4.3970	52.8452	50.8004	17.229	19.8122	13.6075	35.2091	20.6144	13.6075	5.65696	12.2768	6.70664	16.8829	3.11681	0.184613	23.1437	11.0207	0.476185	8.21347	3.55788	0.433176
Tb927.11.14510	12.2082	12.7336	17.4467	16.8547	16.7206	6.1571	5.68326	16.7206	3.91337	6.6561	4.0985	17.0073	0.386361	0.0227173	9.52033	6.24014	0.655454	4.88933	1.53287	0.313514
Tb927.9.3000	25.3981	22.6971	14.8966	15.9006	20.3861	10.7998	8.67622	20.3861	12.5538	19.9313	13.3068	17.0611	2.92298	0.171324	13.2874	6.2387	0.46952	15.264	4.05954	0.265955
Tb927.11.4620	32.0572	67.3317	16.5759	15.7416	19.2815	31.0645	22.8339	19.2815	12.825	13.3122	13.9455	17.1997	1.8505	0.107589	24.3933	6.04431	0.247786	13.3609	0.56185	0.0420517
Tb927.7.6710	7.76885	12.1081	17.9443	14.088	19.6831	22.5163	18.6976	19.6831	12.2438	15.1611	21.3441	17.2385	2.86359	0.166116	20.299	1.98243	0.0976614	16.2497	4.64679	0.285962
Tb927.2.3720	37.3929	25.1991	19.095	17.2999	15.4151	35.4482	23.2375	15.4151	31.3845	36.6086	29.5944	17.27	1.84011	0.106549	24.7003	10.0963	0.408754	32.5291	3.6445	0.112038
Tb927.4.1010	9.60434	16.576	19.406	16.3459	16.2185	11.7961	17.1843	16.2185	23.7902	21.9282	17.4053	17.3234	1.80464	0.104173	15.0663	2.87294	0.190686	21.0412	3.28355	0.156053
Tb927.5.510	24.8859	19.0781	16.0472	17.6815	18.3776	17.1164	10.9294	18.3776	43.6671	40.3803	31.0847	17.3688	1.19626	0.0688738	15.4744	3.98637	0.25761	38.3774	6.52592	0.170046
Tb927.9.4550	10.2873	7.05933	14.6167	18.1903	19.6831	25.9236	16.9153	19.6831	32.0044	32.7258	28.6363	17.4967	2.60348	0.148798	20.8407	4.61437	0.221412	31.1222	2.18286	0.0701386
Tb927.11.9850	11.7386	9.15926	17.4467	17.8405	17.3232	23.931	17.8233	17.3232	42.5047	32.7998	29.5411	17.5368	0.270187	0.0154068	19.6925	3.67918	0.186832	34.9485	6.7436	0.192958
Tb927.2.2570	10.3727	9.38265	16.8558	15.837	20.3359	16.3392	7.1293	20.3359	25.6113	26.7723	28.9024	17.6763	2.35898	0.133454	14.6015	6.77263	0.463831	27.0953	1.66917	0.0616035
Tb927.6.2030	104.282	99.2327	18.7529	20.003	14.3105	41.9241	22.3968	14.3105	3.13845	6.43423	3.513	17.6888	2.99175	0.169132	26.2104	14.1964	0.54163	4.36189	1.80444	0.413683
Tb927.11.10290	12.6777	12.3762	16.4515	16.2505	20.587	14.3068	13.4851	20.587	16.6609	16.2335	13.8391	17.763	2.4477	0.137798	16.1263	3.88483	0.2409	15.5778	1.52088	0.097631
Tb927.9.3530	15.0255	13.2251	19.6548	17.0137	16.6704	22.8351	15.8728	16.6704	38.1651	33.7612	30.3395	17.7796	1.63296	0.0918444	18.4594	3.81036	0.206418	34.0886	3.92303	0.115083
Tb927.1.2200	11.3118	18.8547	20.8054	17.4907	15.1641	24.19	18.0587	15.1641	11.8951	10.4279	8.99541	17.8201	2.83507	0.159094	19.1376	4.60871	0.24082	10.4395	1.44988	0.138885
Tb927.8.4300	7.25661	7.37209	18.1931	16.6321	18.6789	29.2313	21.1525	18.6789	11.1202	14.0148	11.6035	17.8347	1.06944	0.0599643	23.0209	5.51874	0.239727	12.2462	1.55062	0.126621
Tb927.9.6890	13.318	14.9676	18.0376	17.9359	17.6747	17.216	15.4692	17.6747	30.7258	29.102	28.2105	17.8827	0.187225	0.0104696	16.7866	1.16372	0.069324	29.3461	1.27532	0.0434579
Tb927.6.3490	84.0913	112.815	20.992	19.5896	13.5071	57.0279	30.9048	13.5071	17.0096	15.2721	14.531	18.0296	3.97888	0.220686	33.8133	21.9057	0.647844	15.6042	1.27224	0.0815316
Tb927.2.5070	11.4398	12.0187	17.1979	15.4236	21.6414	30.5663	16.4445	21.6414	37.8551	35.4252	39.7608	18.0877	3.20296	0.17708	22.8841	7.14247	0.312115	37.6804	2.17304	0.0576702
Tb927.10.9030	11.9948	12.7336	18.9084	17.6815	17.7751	47.1248	23.1702	17.7751	53.7023	50.2166	44.9238	18.1217	0.682919	0.0376852	29.3567	15.6223	0.532153	49.6142	4.42015	0.0890904
Tb927.7.5860	14.7693	14.1633	18.2242	16.4095	19.884	28.494	20.1436	19.884	20.1481	23.1854	22.4087	18.1726	1.73784	0.0956298	22.8406	4.89778	0.214434	21.9141	1.57793	0.0720055
Tb927.4.340	12.8912	12.4208	17.1668	17.2999	20.2857	10.8198	12.0727	20.2857	6.39314	7.69149	5.80177	18.2508	1.76352	0.096627	14.3927	5.14176	0.357247	6.6288	0.966652	0.145826
Tb927.3.3210	15.1108	14.8782	17.7577	17.0455	20.2857	12.7924	14.0905	20.2857	17.0484	15.309	14.8504	18.363	1.70278	0.0927293	15.7229	4.00447	0.254691	15.7359	1.1595	0.0736847
Tb927.10.4540	12.9765	10.3656	16.9802	18.8582	19.2815	7.53199	6.82664	19.2815	14.2199	18.2303	15.0101	18.3733	1.22485	0.0666647	11.2134	6.99607	0.623904	15.8201	2.12438	0.134284
Tb927.8.3570	48.1498	35.0733	17.9443	19.8122	17.7249	29.2512	24.2463	17.7249	6.7806	11.1305	9.9535	18.4938	1.14704	0.062023	23.7408	5.77978	0.243453	9.28819	2.24996	0.242239
Tb927.11.820	12.5497	12.4655	20.7743	19.7168	15.0134	10.2021	12.5435	15.0134	8.79541	12.5726	7.29214	18.5015	3.06671	0.165755	12.5863	2.40596	0.191157	9.55339	2.72063	0.284782
Tb927.8.1490	23.6907	22.9205	17.229	18.0631	20.587	10.8596	10.4585	20.587	17.7458	23.6292	18.9489	18.6264	1.74839	0.0938666	13.9684	5.73537	0.410597	20.108	3.10822	0.154577
Tb927.8.6190	11.5252	9.82945	19.9036	17.4907	18.5283	7.59177	8.6426	18.5283	39.0175	34.6117	34.3848	18.6408	1.21035	0.0649302	11.5875	6.03376	0.520711	36.0047	2.61164	0.0725363
Tb927.8.5360	8.53719	6.74658	17.54	18.413	20.0346	8.9268	7.49922	20.0346	6.50937	10.5758	9.15509	18.6625	1.2659	0.0678311	12.1536	6.86244	0.564645	8.74676	2.06374	0.235943
Tb927.3.590	8.83599	14.1187	15.6119	17.0455	23.4491	44.634	24.7844	23.4491	11.8951	12.4987	10.2729	18.7021	4.17298	0.223129	30.9558	11.8645	0.383271	11.5555	1.1511	0.0996147
Tb927.9.8320	11.3972	12.1975	16.1716	16.1233	24.152	24.5288	15.8055	24.152	13.445	19.1178	14.9569	18.8156	4.62151	0.245621	21.4954	4.93122	0.229407	15.8399	2.9377	0.185462
Tb927.3.5670	7.17124	6.83593	17.54	17.4907	21.4406	21.8587	14.1241	21.4406	15.4598	15.0872	16.1811	18.8238	2.26636	0.120399	19.1411	4.34991	0.227255	15.576	0.55615	0.0357056
Tb927.10.4410	13.6595	14.6995	19.9347	18.89	17.7751	25.3258	20.5136	17.7751	13.4062	16.8251	13.9455	18.8666	1.07997	0.0572427	21.2048	3.82254	0.180267	14.7256	1.83812	0.124824
Tb927.4.2660	9.60434	10.1869	16.7936	17.7769	22.0933	31.4032	19.1011	22.0933	71.1382	59.9049	59.6145	18.888	2.81913	0.149256	24.1992	6.41572	0.265121	63.5525	6.57095	0.103394
Tb927.4.830	11.2264	8.26567	17.0113	16.5685	23.3486	11.4574	9.48331	23.3486	13.7937	17.5647	15.5956	18.9761	3.79315	0.199891	14.7631	7.50051	0.508057	15.6513	1.88614	0.12051
Tb927.5.690	18.3977	17.3803	17.6644	19.1126	20.2857	8.3091	5.07795	20.2857	5.88943	10.0581	8.03732	19.0209	1.31305	0.0690318	11.2242	8.01202	0.713814	7.99495	2.08466	0.260747
Tb927.9.10510	14.4279	7.5508	18.6285	18.1267	20.3359	10.2818	9.8196	20.3359	26.425	26.5135	25.6023	19.0304	1.15812	0.0608564	13.4791	5.94267	0.440881	26.1802	0.502457	0.0191922
Tb927.10.320	21.5564	18.81	19.8103	20.6072	16.9215	29.1715	14.7967	16.9215	20.1093	21.7433	24.0055	19.113	1.93929	0.101464	20.2966	7.75903	0.382283	21.9527	1.95651	0.0891241
Tb927.11.6600	124.814	104.192	18.0376	20.2892	19.1308	72.6698	31.0394	19.1308	3.25469	6.47121	3.45977	19.1525	1.12597	0.0587898	40.9466	28.1109	0.686524	4.39522	1.80078	0.409713
Tb927.7.6330	6.40289	6.61254	20.992	18.7628	17.7249	29.6896	26.1296	17.7249	27.5874	23.4073	22.0893	19.1599	1.66939	0.0871293	24.5147	6.14366	0.250611	24.3613	2.87049	0.11783
Tb927.7.1790	25.1847	20.5078	17.2912	17.9359	22.2942	30.6062	18.0587	22.2942	24.6039	25.663	28.3169	19.1738	2.72151	0.141939	23.653	6.38318	0.269868	26.1946	1.91275	0.0730206
Tb927.11.15670	7.17124	7.10401	18.3797	17.9359	21.3904	12.2544	12.3418	21.3904	72.2618	53.3967	54.6112	19.2353	1.87946	0.0977085	15.3289	5.2496	0.342466	60.0899	10.5587	0.175714
Tb927.4.1910	107.569	84.712	18.6907	20.0348	19.2815	33.1966	21.018	19.2815	3.13845	9.17063	4.63077	19.3357	0.673705	0.0348427	24.4987	7.58247	0.309506	5.64662	3.14178	0.5564
Tb927.8.7290	19.977	20.195	15.7984	16.9183	25.7588	15.1038	12.5772	25.7588	2.51851	3.77179	2.71459	19.4919	5.45616	0.27992	17.8133	6.99605	0.392744	3.00163	0.674146	0.224593
Tb927.10.2710	14.5986	11.1251	21.5518	17.4589	19.5827	6.79473	10.1559	19.5827	9.26036	11.0565	6.01468	19.5312	2.04694	0.104804	12.1778	6.62942	0.544386	8.77719	2.55541	0.291143
Tb927.5.3340	18.6111	15.9058	19.5926	19.5896	19.5325	10.6604	11.9718	19.5325	30.2996	28.6212	27.8911	19.5716	0.0338478	0.00172944	14.0549	4.78885	0.340725	28.9373	1.23497	0.0426773
Tb927.5.2560	16.5195	9.11458	16.4826	16.4413	26.3111	20.1052	14.3931	26.3111	65.0163	56.281	54.6112	19.745	5.68647	0.287995	20.2698	5.96072	0.294069	58.6362	5.58805	0.0953005
Tb927.11.7820	111.709	73.4528	22.4226	20.5118	16.57	46.4074	26.6004	16.57	9.8803	12.2398	7.82441	19.8348	2.98446	0.150466	29.8593	15.1833	0.508496	9.98151	2.20945	0.221354
Tb927.11.10530	16.0926	15.9952	17.9132	21.2433	20.3861	30.1678	15.3684	20.3861	26.5025	30.729	27.0927	19.8475	1.72913	0.0871208	21.9741	7.52644	0.342514	28.108	2.28892	0.0814328
Tb927.6.420	11.5252	6.29978	19.4682	19.1126	21.4406	17.7141	18.2268	21.4406	15.5373	20.449	15.5424	20.0071	1.25408	0.062682	19.1272	2.0198	0.105599	17.1762	2.83434	0.165015
Tb927.10.2340	14.0437	9.20394	19.3749	18.3812	23.3486	17.7938	19.2357	23.3486	53.8961	41.6006	39.0156	20.3682	2.6285	0.129049	20.126	2.88245	0.14322	44.8374	7.95078	0.177325
Tb927.4.4520	123.064	105.533	21.5518	22.9605	16.6704	56.8088	30.4004	16.6704	6.16066	12.4617	6.97277	20.3943	3.30096	0.161857	34.6265	20.4002	0.589148	8.53171	3.42761	0.401749
Tb927.10.4400	10.9703	11.3039	18.0998	18.8582	24.2524	39.2142	27.7774	24.2524	37.1577	44.0412	39.335	20.4035	3.35481	0.164424	30.4147	7.82175	0.25717	40.1779	3.51834	0.0875689
Tb927.6.1710	13.8729	14.9229	20.7432	21.2433	19.2815	35.0098	25.3561	19.2815	33.3993	30.5441	29.5411	20.4227	1.01944	0.0499172	26.5491	7.93176	0.298758	31.1615	2.00181	0.0642398
Tb927.5.4510	17.9708	10.723	19.7792	17.7451	23.8005	27.2188	19.5383	23.8005	54.516	45.1136	47.8513	20.4416	3.08158	0.15075	23.5192	3.84795	0.163609	49.1603	4.83596	0.0983713
Tb927.8.2290	28.9838	32.7053	18.6596	18.413	24.4533	16.5186	10.8621	24.4533	77.9963	46.7776	60.8388	20.5086	3.41842	0.166682	17.278	6.82735	0.395147	61.8709	15.6349	0.252702
Tb927.11.12200	19.0806	17.559	20.2456	19.208	22.4448	9.14599	13.3843	22.4448	23.364	22.0761	24.4845	20.6328	1.65278	0.0801045	14.9917	6.79357	0.453156	23.3082	1.20521	0.0517074
Tb927.11.10680	9.77509	9.24862	22.0494	20.0984	19.8338	15.7415	16.4445	19.8338	13.2125	15.1241	12.6681	20.6605	1.21005	0.0585683	17.3399	2.18818	0.126193	13.6682	1.2899	0.0943718
Tb927.5.3040	18.1415	17.7824	18.5974	19.9076	23.8005	20.0455	14.225	23.8005	24.9526	23.851	22.1425	20.7685	2.7063	0.130308	19.357	4.82477	0.249252	23.6487	1.41591	0.0598726
Tb927.8.7820	118.752	75.9995	21.3963	22.7379	18.3776	67.9473	32.7208	18.3776	5.15326	11.2784	5.90823	20.8373	2.23326	0.107176	39.6819	25.5075	0.642799	7.44663	3.33981	0.4485
Tb927.10.3270	12.8058	11.1698	19.7481	20.3528	22.7461	11.9954	9.48331	22.7461	47.4254	37.4591	43.0076	20.949	1.58543	0.0756806	14.7416	7.04496	0.477897	42.6307	4.99387	0.117143
Tb927.10.1290	11.9948	12.5549	19.717	18.9218	24.7044	5.67888	6.86027	24.7044	26.9674	29.3978	25.4959	21.1144	3.13435	0.148446	12.4145	10.6597	0.858649	27.287	1.9705	0.0722137
Tb927.9.6760	17.1598	21.178	26.8387	20.4164	16.57	24.5886	18.025	16.57	5.42448	4.73323	3.35332	21.275	5.18792	0.24385	19.7279	4.2719	0.216541	4.50367	1.05449	0.23414
Tb927.9.10990	14.9401	13.5378	21.2408	18.7946	24.0014	22.1178	18.4622	24.0014	22.7828	16.3814	17.1392	21.3456	2.60499	0.122039	21.5271	2.81643	0.130832	18.7678	3.49769	0.186366
Tb927.7.4800	12.4643	12.823	19.6548	20.9253	23.901	15.8809	15.1666	23.901	67.4185	56.6508	66.8535	21.4937	2.17942	0.101398	18.3162	4.84975	0.26478	63.6409	6.06021	0.095225
Tb927.6.3060	10.2446	9.56137	20.5566	20.1302	23.901	16.5784	20.1436	23.901	56.7246	39.7147	48.0642	21.5293	2.06498	0.0959149	20.2077	3.66173	0.181205	48.1678	8.50538	0.176578
Tb927.10.13340	10.6715	8.17631	21.6451	21.1797	22.3444	29.4903	20.2782	22.3444	64.6288	44.6329	58.0177	21.7231	0.586261	0.0269879	24.0376	4.83388	0.201096	55.7598	10.1874	0.182701
Tb927.5.3620	136.723	113.53	23.791	22.2927	19.2312	72.0122	34.6376	19.2312	4.57206	9.3925	7.07923	21.7716	2.3241	0.106749	41.9604	27.1418	0.646843	7.0146	2.41087	0.343693
Tb927.8.3440	18.6538	21.7141	21.1786	23.5648	20.587	24.3893	18.9666	20.587	28.8272	18.9329	25.4426	21.7768	1.57644	0.0723909	21.3143	2.78354	0.130595	24.4009	5.02874	0.206088
Tb927.10.4280	18.9953	20.8652	20.9609	20.7344	23.6499	21.7591	13.4851	23.6499	51.3776	42.2293	57.9113	21.7818	1.62182	0.0744576	19.6314	5.40611	0.275381	50.506	7.87725	0.155966
Tb927.9.9610	16.6475	14.5208	21.925	21.2751	22.244	16.5385	13.0816	22.244	23.5577	20.0053	21.2377	21.8147	0.49378	0.0226352	17.288	4.62694	0.267639	21.6002	1.80377	0.0835067
Tb927.11.410	17.1598	14.074	20.9609	20.162	24.4031	14.6057	12.5772	24.4031	30.1834	29.7676	24.3249	21.842	2.25364	0.103179	17.1953	6.32398	0.367774	28.0919	3.26899	0.116368
Tb927.3.630	16.6048	9.33798	24.4441	20.003	21.2397	35.4681	25.4234	21.2397	65.3262	47.4432	41.8366	21.8956	2.29201	0.104679	27.3771	7.31262	0.267108	51.5354	12.2678	0.238047
Tb927.11.16170	14.8974	13.8953	21.5829	21.2115	22.8967	18.2521	11.2656	22.8967	39.9087	23.6661	30.5525	21.897	0.885452	0.0404371	17.4715	5.8547	0.3351	31.3758	8.1525	0.259835
Tb927.9.7100	18.483	16.3973	21.5829	23.0559	21.1895	43.558	27.9791	21.1895	78.5	77.2478	71.8568	21.9428	0.983881	0.0448385	30.9089	11.4684	0.37104	75.8682	3.52991	0.0465269
Tb927.11.14220	179.751	136.317	25.6258	23.8828	16.7206	54.3778	31.7119	16.7206	2.63475	7.32171	3.72591	22.0764	4.71941	0.213776	34.2701	18.9585	0.553207	4.56079	2.45248	0.537732
Tb927.11.13510	15.2389	11.3039	23.2001	21.8475	21.2899	15.3429	12.409	21.2899	32.7019	36.6825	31.5638	22.1125	0.982261	0.0444211	16.3473	4.52484	0.276795	33.6494	2.6877	0.0798737
Tb927.2.4700	18.355	22.3843	21.3341	22.6743	22.5452	35.1891	22.6658	22.5452	31.462	31.6165	28.6895	22.1846	0.739325	0.0333261	26.8001	7.26541	0.271097	30.5893	1.64711	0.0538458
Tb927.6.2610	10.6288	7.10401	21.1164	18.5402	27.1145	20.2248	15.3684	27.1145	51.2226	47.739	45.3496	22.257	4.39952	0.197669	20.9026	5.90235	0.282375	48.1038	2.95341	0.0613967
Tb927.2.1740	18.3123	12.2421	22.8269	20.8617	23.7001	14.0677	14.225	23.7001	13.6774	22.187	15.223	22.4629	1.45382	0.064721	17.3309	5.51644	0.3183	17.0291	4.53319	0.266202
Tb927.6.1240	21.1722	16.8888	23.1379	22.2609	21.9929	15.6418	18.2268	21.9929	23.9452	23.962	22.941	22.4639	0.598872	0.0266593	18.6205	3.19379	0.17152	23.616	0.584702	0.0247587
Tb927.10.1650	16.9036	8.98054	21.1475	20.8617	25.4575	12.3541	11.3329	25.4575	9.02788	18.9329	12.3487	22.4889	2.57488	0.114496	16.3815	7.87665	0.480826	13.4365	5.04131	0.375195
Tb927.10.12420	19.8917	20.9546	21.7073	20.4482	25.9597	18.2721	16.8816	25.9597	37.9714	32.7258	34.3316	22.7051	2.88801	0.127197	20.3711	4.88949	0.240021	35.0096	2.68768	0.0767699
Tb927.8.6090	44.7349	39.988	23.791	21.9429	22.3946	38.9352	23.0021	22.3946	22.1241	27.4379	20.9183	22.7095	0.963435	0.0424243	28.1106	9.37928	0.333656	23.4935	3.46881	0.14765
Tb927.10.6200	6.27484	5.4062	19.2194	22.0065	27.0643	26.2823	23.9773	27.0643	107.947	81.1305	79.0957	22.7634	3.97687	0.174705	25.7746	1.60489	0.0622663	89.3911	16.1022	0.180132
Tb927.5.1040	18.6538	18.0951	23.169	23.6602	21.4908	18.1126	18.1259	21.4908	49.479	31.3207	35.2365	22.7733	1.13753	0.0499501	19.2431	1.94655	0.101156	38.6787	9.55605	0.247062
Tb927.10.13410	4.99426	4.78069	21.3341	20.0984	27.1648	20.3842	24.6835	27.1648	8.83415	20.7448	14.4778	22.8658	3.77395	0.165048	24.0775	3.43066	0.142484	14.6856	5.95807	0.405708
Tb927.9.7270	15.4096	15.3697	21.8939	21.9747	25.0558	11.3179	12.6108	25.0558	8.05923	14.0518	14.2117	22.9748	1.80267	0.078463	16.3282	7.58597	0.464594	12.1076	3.50687	0.289643
Tb927.6.3200	15.5804	10.9911	23.5422	21.0843	24.3027	23.0144	20.0764	24.3027	63.9314	46.075	58.8694	22.9764	1.68215	0.0732122	22.4645	2.16615	0.0964253	56.2919	9.20297	0.163487
Tb927.1.2150	9.98852	6.83593	19.8725	22.5789	26.512	56.3305	44.8944	26.512	67.4573	63.3069	50.6724	22.9878	3.3386	0.145234	42.579	15.0435	0.353308	60.4789	8.74253	0.144555
Tb927.11.10040	13.4034	13.4038	20.9298	19.844	28.2694	11.9954	10.0214	28.2694	58.9718	53.1749	47.7449	23.0144	4.58323	0.199146	16.7621	10.0144	0.597446	53.2972	5.61449	0.105343
Tb927.7.6430	20.2758	22.9205	22.6714	22.0701	24.8048	11.8758	12.7117	24.8048	9.49284	14.1627	14.052	23.1821	1.43709	0.0619914	16.4641	7.23532	0.439461	12.5692	2.66477	0.212008
Tb927.8.3260	13.5741	14.208	23.8532	22.7697	22.9469	11.9356	13.7205	22.9469	43.2021	36.8674	43.4335	23.1899	0.581161	0.0250609	16.201	5.9099	0.364785	41.1677	3.72592	0.090506
Tb927.11.5390	25.3555	31.9457	21.3652	22.3245	26.1103	49.2967	25.8942	26.1103	54.7872	40.1215	44.7109	23.2667	2.50892	0.107833	33.767	13.4495	0.398302	46.5399	7.50199	0.161195
Tb927.11.11970	16.4768	12.2868	22.3604	24.9322	22.6959	17.6942	20.6817	22.6959	12.0888	16.4184	15.1698	23.3295	1.3981	0.0599282	20.3573	2.51657	0.12362	14.559	2.22846	0.153064
Tb927.3.2250	22.3674	24.0375	21.5829	21.9111	26.7128	16.6182	9.85323	26.7128	4.72705	9.54041	9.26155	23.4023	2.87172	0.122711	17.7281	8.48443	0.478587	7.843	2.7021	0.344523
Tb927.10.12760	16.5195	16.5313	18.9084	22.4199	29.0728	38.4769	40.8253	29.0728	22.8991	38.7903	30.8186	23.467	5.16249	0.219989	36.125	6.21924	0.172159	30.836	7.94563	0.257674
Tb927.10.9580	15.7511	18.1845	22.9202	22.7061	24.9052	9.04636	7.80188	24.9052	26.3862	22.261	21.3974	23.5105	1.21258	0.051576	13.9178	9.53568	0.685142	23.3482	2.66621	0.114194
Tb927.4.2160	23.4773	26.4055	23.6666	24.1372	22.7461	34.5117	24.4817	22.7461	26.425	32.0232	28.2105	23.5166	0.70757	0.0300881	27.2465	6.35139	0.233108	28.8862	2.85966	0.0989975
Tb927.9.15080	13.8729	13.5825	21.925	21.7521	27.1145	14.6455	15.2338	27.1145	38.5913	36.4606	40.9318	23.5972	3.04732	0.129139	18.998	7.03531	0.370319	38.6612	2.23638	0.0578456
Tb927.11.490	15.1535	18.81	22.5781	21.7203	26.8133	26.9199	21.4552	26.8133	58.8169	43.4126	45.8287	23.7039	2.72675	0.115034	25.0628	3.12474	0.124677	49.3527	8.28475	0.167868
Tb927.11.6190	15.8365	19.7036	21.8939	22.7379	26.512	31.2637	20.11	26.512	64.3188	54.2102	62.8614	23.7146	2.45909	0.103695	25.9619	5.59718	0.215592	60.4635	5.46428	0.0903732
Tb927.9.12870	20.3185	16.7994	21.9872	20.8299	28.5707	18.3119	16.1418	28.5707	29.5634	31.9123	27.9975	23.7959	4.17537	0.175466	21.0081	6.63864	0.316003	29.8244	1.97039	0.0660663
Tb927.11.4310	17.4159	16.2186	27.3363	23.4058	21.0891	13.2308	25.0534	21.0891	46.3018	37.9768	38.164	23.9437	3.15815	0.131899	19.7911	6.01725	0.304038	40.8142	4.75335	0.116463
Tb927.7.2380	13.7022	14.9229	22.1427	24.0418	25.6584	22.5163	17.5878	25.6584	38.63	31.9123	26.0814	23.9476	1.75973	0.0734825	21.9208	4.06808	0.185581	32.2079	6.27956	0.19497
Tb927.2.2200	23.3919	26.2268	21.8939	25.1548	24.8048	22.038	24.3136	24.8048	20.8842	14.3846	21.7167	23.9512	1.79022	0.0747445	23.7188	1.47616	0.0622357	18.9952	4.01454	0.211345
Tb927.6.4570	16.9036	16.1292	23.2001	22.4517	26.2609	25.3457	14.2922	26.2609	54.7485	47.2583	52.1095	23.9709	2.01821	0.0841941	21.9663	6.66168	0.303268	51.3721	3.79914	0.0739534
Tb927.10.900	16.7329	21.8035	22.1738	21.7839	28.0686	18.0529	13.048	28.0686	13.135	15.6049	13.8391	24.0088	3.5213	0.146668	19.7231	7.64833	0.387785	14.193	1.2724	0.0896497
Tb927.9.2150	11.7386	14.208	24.3197	22.7697	25.0056	28.6136	23.103	25.0056	46.5343	31.3207	39.4414	24.0317	1.14543	0.0476634	25.5741	2.79895	0.109445	39.0988	7.6126	0.194702
Tb927.4.350	26.2092	23.3673	21.3652	22.1655	28.6209	9.3054	11.0639	28.6209	2.98346	7.13682	5.74855	24.0505	3.97822	0.165411	16.3301	10.6804	0.654036	5.28961	2.11437	0.399721
Tb927.11.16720	97.2386	66.0807	23.9776	23.2786	24.9554	40.8481	25.7596	24.9554	4.22334	10.5388	7.93086	24.0705	0.842289	0.0349926	30.5211	8.95252	0.293323	7.56434	3.17365	0.419554
Tb927.11.15780	13.4888	12.9123	21.8939	22.8651	27.5664	15.6418	10.0214	27.5664	55.9884	46.1859	45.7222	24.1085	3.03379	0.125839	17.7432	8.95931	0.504943	49.2988	5.79794	0.117608
Tb927.1.2760	20.0197	17.2462	24.7861	24.328	23.2482	26.4815	25.7933	23.2482	40.7223	36.9044	37.5252	24.1208	0.78963	0.0327365	25.1743	1.7032	0.0676563	38.384	2.04873	0.0533746
Tb927.11.16220	13.9156	14.6995	21.3341	20.9571	30.1273	13.7887	12.3081	30.1273	58.2744	45.2985	52.6418	24.1395	5.189	0.214959	18.7414	9.88822	0.527615	52.0715	6.50674	0.124958
Tb927.7.7350	17.9708	18.7653	24.8172	22.1655	25.5078	22.038	20.5136	25.5078	16.1572	20.8928	16.5537	24.1635	1.76442	0.0730202	22.6865	2.55946	0.112819	17.8679	2.62711	0.14703
Tb927.8.1370	19.2941	19.0781	21.8628	24.0736	26.6124	22.855	18.3613	26.6124	71.7194	41.2308	50.4062	24.1829	2.37669	0.0982797	22.6096	4.13103	0.182711	54.4521	15.6418	0.287257
Tb927.8.2340	13.9583	11.5719	21.9872	22.2609	28.3196	28.0955	18.0923	28.3196	69.1621	58.9805	62.8614	24.1892	3.57963	0.147984	24.8358	5.84114	0.23519	63.668	5.13853	0.0807082
Tb927.10.8260	16.0072	14.1633	23.7288	22.1655	27.466	10.4013	6.82664	27.466	26.5799	32.0232	26.3475	24.4534	2.72355	0.111377	14.898	11.03	0.740369	28.3169	3.21189	0.113427
Tb927.4.1380	11.3545	11.9741	23.4489	23.6284	26.512	23.5723	20.7826	26.512	63.4664	51.252	51.3643	24.5297	1.71902	0.0700791	23.6223	2.86503	0.121285	55.3609	7.0198	0.126801
Tb927.8.6650	39.8687	38.1561	22.3293	24.8686	26.4116	37.7397	34.3014	26.4116	3.29343	10.8716	4.0985	24.5365	2.0613	0.0840096	32.8175	5.80799	0.176978	6.08786	4.16238	0.683719
Tb927.11.8360	9.98852	13.9399	24.3197	22.6107	26.8133	18.3318	16.9153	26.8133	18.5207	23.0005	22.6216	24.5812	2.11345	0.0859781	20.6868	5.35275	0.258752	21.3809	2.48426	0.116191
Tb927.10.5050	23.1358	18.0504	22.6714	21.6249	29.5749	27.2586	22.9012	29.5749	54.8647	45.5943	51.1514	24.6237	4.31967	0.175427	26.5783	3.38849	0.127491	50.5368	4.66568	0.0923224
Tb927.9.2890	16.6475	20.9099	28.5492	24.2644	21.2899	16.7975	16.31	21.2899	8.48544	7.91336	7.93086	24.7012	3.64927	0.147737	18.1325	2.74529	0.151402	8.10989	0.325351	0.0401178
Tb927.11.15550	16.5195	12.4655	21.1786	23.6284	29.6251	38.2976	23.3384	29.6251	36.0728	44.1891	33.9058	24.8107	4.34562	0.175151	30.4204	7.51125	0.246915	38.0559	5.42092	0.142446
Tb927.8.6890	19.3794	24.0821	20.4944	22.0065	31.9349	31.2438	24.28	31.9349	105.429	86.0116	119.708	24.8119	6.21482	0.250477	29.1529	4.2342	0.145241	103.716	16.9134	0.163074
Tb927.5.2840	18.4403	19.5695	23.5111	26.2361	24.7044	20.2049	17.9241	24.7044	46.728	29.9894	35.2365	24.8172	1.366	0.0550424	20.9445	3.45009	0.164726	37.318	8.56122	0.229413
Tb927.11.5900	11.9948	15.2356	21.2408	23.4694	29.9264	31.204	15.2338	29.9264	21.3492	26.8463	24.1652	24.8789	4.51109	0.181322	25.4547	8.87458	0.348642	24.1202	2.74881	0.113963
Tb927.4.4080	12.3362	8.71247	26.0301	24.8368	23.8508	13.1312	10.4585	23.8508	25.3401	26.8463	21.0248	24.9059	1.09132	0.0438179	15.8135	7.08759	0.448199	24.4037	3.0216	0.123817
Tb927.6.5020	11.4825	8.80182	20.6499	22.5153	31.8345	63.0456	52.2927	31.8345	159.635	103.539	120.294	24.9999	5.99194	0.239679	49.0576	15.855	0.323193	127.823	28.7956	0.225278
Tb927.11.8020	16.9463	14.1187	24.413	23.6284	27.2652	13.3105	14.8303	27.2652	25.5338	27.6228	24.2716	25.1022	1.91386	0.0762428	18.4687	7.65582	0.41453	25.8094	1.69251	0.0655772
Tb927.11.9770	50.839	52.6322	23.4178	24.1372	27.9179	14.6854	8.20542	27.9179	11.3139	11.6852	11.6568	25.1576	2.4174	0.0960902	16.9362	10.0472	0.593234	11.5519	0.206631	0.0178871
Tb927.11.8340	9.86046	10.2762	21.3652	22.0065	32.2864	27.6771	27.9455	32.2864	18.5982	27.9926	19.9602	25.2194	6.12861	0.243012	29.303	2.58718	0.0882906	22.1837	5.07656	0.228842
Tb927.9.12170	76.8347	55.5364	25.066	26.2043	24.4031	47.6628	26.0287	24.4031	20.0318	24.2578	17.1392	25.2245	0.910983	0.0361151	32.6982	12.9852	0.397122	20.4763	3.58006	0.174839
Tb927.9.10930	11.2264	7.64016	24.6928	23.2467	27.7673	23.1539	22.0941	27.7673	57.6157	39.4189	46.0948	25.2356	2.30864	0.0914832	24.3384	3.01639	0.123935	47.7098	9.20528	0.192943
Tb927.2.1720	18.4403	19.927	26.31	25.3456	24.152	29.1914	23.8092	24.152	50.3702	40.6022	38.164	25.2692	1.08102	0.0427801	25.7175	3.01337	0.117172	43.0454	6.45948	0.150062
Tb927.11.2860	126.607	120.545	24.2886	26.9357	24.6039	66.5326	30.6022	24.6039	7.05182	14.6434	6.54695	25.2761	1.44591	0.0572048	40.5796	22.6752	0.558783	9.41407	4.53579	0.481809
Tb927.11.4790	14.4705	15.6378	23.1068	24.328	28.5205	33.5353	26.9366	28.5205	61.0641	45.4834	55.516	25.3184	2.83949	0.112151	29.6641	3.44478	0.116126	54.0212	7.89722	0.146188
Tb927.11.13940	38.3747	24.0375	24.413	22.8651	28.872	61.5312	25.1543	28.872	38.1263	32.0602	33.7993	25.3834	3.11877	0.122867	38.5192	20.0155	0.519625	34.662	3.12371	0.0901192
Tb927.9.2420	22.3248	27.031	23.3245	26.3315	26.5622	47.8421	26.0959	26.5622	38.4363	37.0523	34.1719	25.4061	1.80638	0.0711006	33.5001	12.4227	0.370827	36.5535	2.17552	0.059516
Tb927.9.3780	18.5684	21.8482	22.547	24.7732	28.9724	14.0278	11.3665	28.9724	49.944	45.4094	49.2352	25.4309	3.26279	0.1283	18.1223	9.49025	0.523679	48.1962	2.43931	0.0506121
Tb927.10.14270	71.7551	67.4211	23.6666	25.6636	26.9639	81.5966	44.8944	26.9639	7.51678	13.9778	10.0067	25.4314	1.66089	0.0653088	51.1516	27.8486	0.544433	10.5004	3.25869	0.310338
Tb927.11.650	22.154	21.6248	24.3197	24.169	28.169	24.469	17.1507	28.169	45.1007	43.6714	44.6045	25.5525	2.26716	0.0887255	23.2629	5.60731	0.241041	44.4588	0.725664	0.0163222
Tb927.1.1500	154.139	131.938	26.7765	24.646	25.3571	49.3764	27.0375	25.3571	3.0997	9.76228	5.05659	25.5932	1.08469	0.042382	33.9237	13.4088	0.395263	5.97286	3.42449	0.573342
Tb927.10.9940	12.7204	17.0228	23.5733	23.533	29.8762	10.8397	10.8957	29.8762	12.67	13.0903	10.1664	25.6608	3.65069	0.142267	17.2039	10.9746	0.637914	11.9756	1.58083	0.132004
Tb927.11.10410	16.5195	14.074	25.1904	26.0771	25.809	17.5149	12.14	25.809	21.1555	23.4443	20.4393	25.6922	0.454718	0.0176987	18.488	6.88628	0.372474	21.6797	1.56958	0.0723988
Tb927.10.1580	18.3977	19.7929	24.755	23.6284	29.0226	19.3281	16.6462	29.0226	75.3228	70.4068	64.1921	25.802	2.84544	0.11028	21.6657	6.51088	0.300516	69.9739	5.57795	0.0797148
Tb927.8.1760	13.8303	15.8165	26.2167	24.2644	26.9639	24.2498	24.3136	26.9639	33.3605	31.3946	30.3928	25.815	1.39387	0.0539945	25.1758	1.54889	0.0615231	31.716	1.50976	0.0476025
Tb927.11.13630	30.9473	28.5054	24.0087	21.7521	31.7341	25.0269	19.2693	31.7341	8.44669	15.1241	9.58091	25.8316	5.23471	0.202648	25.3434	6.23841	0.246155	11.0506	3.5731	0.32334
Tb927.3.1960	22.2821	19.8823	23.791	24.2326	29.5247	8.18955	10.2904	29.5247	10.3453	17.121	16.6601	25.8494	3.19055	0.123428	16.0016	11.7584	0.73483	14.7088	3.78595	0.257394
Tb927.7.310	5.63455	5.09344	21.3341	21.8793	34.5459	49.6952	23.6074	34.5459	26.425	20.449	20.3328	25.9198	7.47544	0.288407	35.9495	13.1004	0.364412	22.4023	3.48424	0.155531
Tb927.7.1520	20.5746	19.3908	24.9105	23.1831	29.7256	17.9532	17.6215	29.7256	28.6722	29.028	26.7201	25.9398	3.39047	0.130706	21.7668	6.89453	0.316746	28.1401	1.24257	0.0441566
Tb927.10.150	19.7636	20.061	27.3985	25.6318	25.0056	29.59	21.1525	25.0056	18.4045	24.1099	21.9296	26.012	1.2409	0.0477047	25.2494	4.22401	0.167292	21.4813	2.879	0.134023
Tb927.10.2070	24.0749	18.7206	22.4537	23.2467	32.6379	21.1414	18.7985	32.6379	35.4916	32.0602	36.78	26.1128	5.6648	0.216936	24.1926	7.40706	0.306171	34.7773	2.43964	0.0701505
Tb927.4.3760	17.7147	16.8441	26.7143	25.3138	26.3111	62.8463	38.6058	26.3111	22.2016	13.4971	12.6681	26.1131	0.720934	0.0276082	42.5878	18.5902	0.436515	16.1223	5.28116	0.32757
Tb927.4.5210	26.1238	21.4014	28.4248	26.2361	23.8005	28.4741	27.6092	23.8005	74.1604	48.5895	65.5228	26.1538	2.31321	0.0884464	26.628	2.48651	0.0933797	62.7576	13.0078	0.20727
Tb927.9.14990	18.8245	14.208	25.5636	25.2502	27.7171	19.4477	13.7878	27.7171	72.7268	68.373	72.0697	26.177	1.34294	0.0513024	20.3175	7.00526	0.344789	71.0565	2.34711	0.0330316
Tb927.10.1000	9.47628	7.14869	22.4226	23.692	32.5374	36.9227	23.7755	32.5374	18.8307	25.4041	15.9682	26.2173	5.51005	0.210168	31.0786	6.69389	0.215386	20.0677	4.83806	0.241087
Tb927.8.3600	15.8792	18.0504	23.5111	24.805	30.6294	41.964	24.818	30.6294	84.9318	64.86	75.423	26.3152	3.79183	0.144093	32.4705	8.71996	0.268551	75.0716	10.0405	0.133746
Tb927.4.2330	22.6236	19.6142	25.6258	24.8368	28.5205	14.3666	17.0498	28.5205	41.2648	32.504	34.8106	26.3277	1.93954	0.0736692	19.9789	7.51786	0.376289	36.1931	4.54109	0.125468
Tb927.5.2830	22.3674	24.2609	26.3722	28.3986	24.3529	17.2758	10.8621	24.3529	35.0654	21.0777	19.0554	26.3745	2.02284	0.0766968	17.4969	6.74811	0.385674	25.0661	8.71844	0.347817
Tb927.11.12690	20.6173	21.044	22.7025	23.3422	33.3911	11.4574	9.98775	33.3911	7.36179	8.13523	6.4405	26.4786	5.99493	0.226407	18.2787	13.1083	0.717132	7.31251	0.848442	0.116026
Tb927.3.3140	20.3612	20.7759	25.1282	25.4728	29.2737	11.4175	13.1152	29.2737	38.5913	43.2647	39.4414	26.6249	2.30034	0.0863982	17.9355	9.85578	0.549513	40.4325	2.48932	0.0615674
Tb927.6.2070	20.5319	18.7653	25.4703	24.6778	29.8762	8.50836	8.50808	29.8762	7.74926	10.9826	6.4405	26.6748	2.80069	0.104994	15.6309	12.3368	0.789259	8.39077	2.338	0.27864
Tb927.4.4320	15.6231	11.6166	25.2837	24.805	30.2779	24.748	24.0109	30.2779	27.1611	30.655	35.1832	26.7889	3.03105	0.113146	26.3456	3.42535	0.130016	30.9998	4.02214	0.129747
Tb927.2.2590	14.812	12.6442	25.7191	25.6318	29.0728	21.0218	21.1525	29.0728	81.7546	66.2652	78.8828	26.8079	1.96193	0.0731848	23.749	4.61098	0.194154	75.6342	8.2399	0.108944
Tb927.10.11200	26.2946	24.2162	26.6832	27.0311	26.7128	28.8926	22.2622	26.7128	26.2312	27.1791	30.5525	26.8091	0.192875	0.00719439	25.9559	3.37935	0.130196	27.9876	2.27123	0.0811515
Tb927.3.3010	17.2451	18.944	24.8483	24.8686	30.8302	15.6418	16.31	30.8302	53.7023	35.9799	40.8785	26.8491	3.44781	0.128415	20.9273	8.58266	0.410117	43.5203	9.15178	0.210288
Tb927.10.15580	23.9895	20.1057	26.9009	25.9499	27.7171	33.9936	23.2039	27.7171	28.1685	29.1759	29.4347	26.8559	0.88447	0.0329338	28.3048	5.41883	0.191445	28.9264	0.668935	0.0231254
Tb927.11.12960	17.3305	20.8206	24.8794	23.4058	32.2864	22.038	22.2622	32.2864	67.9222	57.5383	63.0211	26.8572	4.7592	0.177204	25.5289	5.85323	0.229279	62.8272	5.19468	0.082682
Tb927.10.14940	17.8	8.39971	31.0993	27.5399	21.9929	33.0969	26.4995	21.9929	49.4015	45.8531	34.3316	26.8774	4.58921	0.170746	27.1964	5.58472	0.205348	43.1954	7.87866	0.182396
Tb927.11.10940	128.399	94.9882	28.5181	25.8545	26.3111	44.8333	28.2482	26.3111	5.34699	10.8347	5.80177	26.8946	1.42442	0.0529631	33.1309	10.1808	0.307289	7.3278	3.04552	0.415612
Tb927.5.3130	17.1171	18.81	24.5063	27.3809	28.8218	48.7587	45.0962	28.8218	59.553	69.4083	59.4016	26.903	2.19709	0.0816672	40.8922	10.6125	0.259524	62.7877	5.73417	0.0913264
Tb927.10.440	13.4461	7.68484	27.1808	27.3809	26.2609	12.5732	16.3772	26.2609	69.2783	56.8357	56.9	26.9409	0.597293	0.0221705	18.4038	7.0653	0.383905	61.0047	7.16529	0.117455
Tb927.9.6440	19.166	12.957	28.5492	26.0771	26.4618	22.0181	18.1932	26.4618	27.3549	28.0666	23.2071	27.0293	1.33019	0.0492128	22.2244	4.13816	0.186199	26.2095	2.62441	0.100132
Tb927.6.3210	17.2024	16.3079	28.5181	23.7874	28.8218	18.9495	14.9648	28.8218	22.4728	15.6049	18.5763	27.0424	2.82302	0.104392	20.912	7.13388	0.341138	18.8847	3.44436	0.182389
Tb927.6.820	161.951	145.833	28.5181	27.3491	25.7588	58.2633	32.7881	25.7588	4.22334	8.94876	4.79045	27.2087	1.38498	0.050902	38.9367	17.1024	0.439235	5.98752	2.58014	0.430919
Tb927.3.1480	26.2519	37.3072	28.8913	28.6848	24.2524	36.4644	21.5897	24.2524	7.09057	8.32013	10.2729	27.2762	2.62064	0.0960782	27.4355	7.93179	0.289107	8.56119	1.60478	0.187449
Tb927.8.2170	17.5439	18.1398	27.554	26.0771	28.2192	38.198	24.7172	28.2192	42.9696	40.1955	40.5592	27.2834	1.0964	0.0401856	30.3781	6.9949	0.230261	41.2414	1.50768	0.0365573
Tb927.4.2150	18.2269	15.1463	27.6784	26.8085	27.3656	28.4143	21.9932	27.3656	48.0454	44.2261	39.5479	27.2842	0.440624	0.0161495	25.9244	3.44464	0.132872	43.9398	4.25599	0.0968596
Tb927.11.11840	10.8422	10.723	25.9368	25.7909	30.1775	11.836	11.4338	30.1775	55.6009	43.0798	44.498	27.3017	2.49155	0.0912599	17.8157	10.7075	0.601011	47.7262	6.85645	0.143662
Tb927.8.5800	17.1598	15.1016	25.7813	25.8545	30.4285	16.5186	16.7135	30.4285	37.1189	36.3127	28.7427	27.3548	2.66221	0.0973216	21.2202	7.97525	0.375833	34.0581	4.62089	0.135677
Tb927.3.1720	17.672	15.191	25.7813	27.7307	28.8218	34.2925	20.379	28.8218	42.4659	46.112	41.2511	27.4446	1.54028	0.0561231	27.8311	7.00942	0.251856	43.2763	2.52974	0.0584554
Tb927.10.1820	21.3003	21.4907	25.6569	25.0594	31.8345	12.6729	14.3259	31.8345	5.26949	12.2398	8.09055	27.5169	3.75101	0.136316	19.6111	10.618	0.541429	8.53329	3.5062	0.410885
Tb927.10.9630	12.8058	9.47201	28.9224	26.8721	26.7631	43.7772	35.6801	26.7631	21.2717	32.1342	21.1312	27.5192	1.21642	0.0442025	35.4068	8.51037	0.24036	24.8457	6.31239	0.254064
Tb927.9.1640	15.6231	13.8059	25.8746	24.4552	32.2864	12.3142	14.1241	32.2864	32.3144	27.8077	35.4494	27.5387	4.17239	0.15151	19.5749	11.0456	0.564274	31.8572	3.84129	0.120579
Tb927.11.16950	17.0744	15.9505	27.865	27.6035	27.1648	20.8624	20.379	27.1648	26.8512	28.1035	28.1572	27.5444	0.353835	0.012846	22.8021	3.78592	0.166034	27.704	0.739041	0.0266763
Tb927.9.3750	16.6902	14.4761	26.6832	27.6671	28.4703	40.7684	34.7722	28.4703	116.549	83.0903	109.808	27.6069	0.895055	0.0324215	34.6703	6.1497	0.177377	103.149	17.6953	0.171551
Tb927.9.9370	29.1545	24.8417	24.8483	28.0169	29.9766	34.691	27.7774	29.9766	4.95952	16.6403	8.03732	27.614	2.58778	0.0937128	30.815	3.53224	0.114627	9.87903	6.05424	0.612837
Tb927.10.6470	20.4466	27.7905	27.1497	25.9181	29.7758	16.14	15.0321	29.7758	8.05923	16.7142	10.8051	27.6145	1.97042	0.0713545	20.3159	8.21117	0.404174	11.8595	4.42278	0.372931
Tb927.10.12300	14.1717	11.5273	24.9727	27.5717	30.3783	6.67518	7.56647	30.3783	52.5012	55.3936	52.695	27.6409	2.70346	0.0978063	14.8733	13.4351	0.903303	53.5299	1.61686	0.0302048
Tb927.11.2190	21.0442	16.6654	26.2789	27.0947	29.6754	18.7503	21.1189	29.6754	52.3075	53.1009	52.4289	27.683	1.773	0.0640465	23.1815	5.74719	0.247921	52.6124	0.427372	0.00812302
Tb927.7.3800	20.8734	18.944	27.243	28.8438	27.0141	28.7132	17.3861	27.0141	45.5269	42.8579	41.5173	27.7003	0.996876	0.0359879	24.3711	6.10861	0.250649	43.3007	2.04115	0.0471389
Tb927.10.4020	18.0562	14.7889	26.8387	26.5541	29.7758	10.3814	10.8621	29.7758	14.9948	18.4152	12.189	27.7229	1.78357	0.0643358	17.0064	11.0612	0.650413	15.1997	3.11814	0.205145
Tb927.5.3580	29.8375	29.1756	25.6258	26.6177	31.2821	5.55933	9.01251	31.2821	14.5686	14.3846	9.368	27.8419	3.02034	0.108482	15.2847	13.9614	0.913426	12.7737	2.95088	0.231012
[truncated: 6,485 more rows]
