# Supplementary material for: Methods to Determine the Transcriptomes of Trypanosomes in Mixtures with Mammalian Cells: The Effects of Parasite Purification and Selective cDNA Amplification
Source: PLoS Negl Trop Dis. 2014 Apr 17;8(4):e2806. doi: 10.1371/journal.pntd.0002806 (PMC3990519; doi:10.1371/journal.pntd.0002806)
Supplement: Table S3 — Sequencing results for spliced leader priming and amplification. Sheet 1 shows the raw reads for all genes. Gene: reads in the annotated mature RNA. SL: reads that contained SL sequence. pA: reads that contain poly(A). Sum: sum of all reads for a particular gene in that particular replicate. T - spliced leader primed mRNA, no amplification; TH: 1∶1000 trypanosome to HeLa mixture, spliced leader primed and amplified. 1,2 3 and 4 refer to the replicates. Sheet 2: reads per million reads (RPM) for unique genes. Sheet 3: Factors (CF) for converting amplified RPM to the equivalent RPM from randomly sheared poly(A)+ mRNA. More details are in the text inset. Sheet 4: Comparison of SL tag reads with the equivalent RPKM from randomly sheared poly(A)+ mRNA. (XLS) [file pntd.0002806.s008.xls]

## Sheet: Raw reads
Gene ID v3	Gene ID v5	Gene length	T1 RNA	T1 SL	T1 sum	T2 RNA	T2 SL	T2 sum	TH1 RNA	TH1 SL	TH1 sum	TH2 RNA	TH2 SL	TH2 sum	T3 RNA	T3 SL	T3 pA	T4 RNA	T4 SL	T4 pA	TH3 RNA	TH3 SL	TH3 pA	TH4 RNA	TH4 SL	TH4 pA	T3 sum	T4 sum	TH3 sum	TH4 sum
Tb04.24M18.150	#N/A	500	38	0	38	22	0	22	0	0	0	0	0	0	237	0	2	278	1	0	33	0	3	35	0	5	239	279	36	40
Tb04.3I12.100	#N/A	456	84	1	85	39	0	39	1	0	1	0	0	0	262	9	9	146	11	14	0	3	6	0	2	7	280	171	9	9
Tb05.28F8.200	#N/A	#N/A	40	0	40	31	2	33	1	0	1	0	0	0	34	9	4	41	2	6	0	0	3	0	0	4	47	49	3	4
Tb05.30F7.410	#N/A	510	1	0	1	0	0	0	0	0	0	0	0	0	1	1	1	1	0	3	0	0	1	0	1	3	3	4	1	4
Tb06.3A7.270	#N/A	3408	114	0	114	74	0	74	0	0	0	1	0	1	140	1	11	189	1	14	2	0	21	0	0	27	152	204	23	27
Tb06.3A7.960	#N/A	933	1011	4	1015	918	2	920	40	1	41	82	1	83	4836	12	3	9500	10	2	1206	2	1	1295	2	3	4851	9512	1209	1300
Tb07.26A24.210	#N/A	453	209	2	211	138	5	143	3	17	20	14	26	40	256	221	7	403	242	2	43	17	3	73	42	0	484	647	63	115
Tb07.30D13.180	#N/A	744	580	1	581	351	2	353	10	1	11	30	1	31	2110	79	5	2958	118	4	462	10	1	640	5	6	2194	3080	473	651
Tb07.30D13.80	#N/A	777	570	2	572	401	2	403	14	0	14	37	0	37	2294	79	5	3119	118	4	472	10	1	670	5	6	2378	3241	483	681
Tb08.27P2.110	#N/A	999	374	1	375	232	0	232	28	1	29	58	0	58	3192	15	15	5346	18	13	891	7	6	866	3	10	3222	5377	904	879
Tb08.27P2.120	#N/A	1291	0	0	0	0	0	0	0	0	0	0	0	0	0	0	9	1	0	20	0	0	12	0	0	22	9	21	12	22
Tb08.27P2.140	#N/A	1596	0	0	0	0	0	0	0	0	0	0	0	0	0	0	8	1	1	6	0	0	6	0	0	10	8	8	6	10
Tb08.27P2.150	#N/A	1527	0	0	0	0	0	0	0	0	0	0	0	0	0	0	8	0	0	13	0	0	7	0	0	13	8	13	7	13
Tb08.27P2.160	#N/A	1095	11	0	11	5	1	6	50	0	50	42	418	460	5160	92	157	4358	49	102	459	7	5	505	7	11	5409	4509	471	523
Tb08.27P2.165	#N/A	1541	0	0	0	0	0	0	0	0	0	0	0	0	0	0	15	0	0	20	0	0	22	0	1	23	15	20	22	24
Tb08.27P2.190	#N/A	1399	0	0	0	0	0	0	0	0	0	0	0	0	0	0	2	0	1	10	0	0	10	0	0	15	2	11	10	15
Tb08.27P2.210	#N/A	1422	0	0	0	0	0	0	0	0	0	0	0	0	0	0	10	1	0	9	0	0	6	0	0	16	10	10	6	16
Tb08.27P2.220	#N/A	1515	0	0	0	0	0	0	0	0	0	0	0	0	0	0	4	0	0	6	1	0	4	0	1	5	4	6	5	6
Tb08.27P2.230	#N/A	1543	0	0	0	0	0	0	0	0	0	0	0	0	0	0	5	0	1	11	0	0	10	0	1	23	5	12	10	24
Tb08.27P2.240	#N/A	1596	0	0	0	0	0	0	0	0	0	0	0	0	0	0	10	0	0	9	0	0	8	0	0	10	10	9	8	10
Tb08.27P2.250	#N/A	1102	0	0	0	0	1	1	7	0	7	14	0	14	2012	1	23	1513	0	20	134	0	13	190	1	6	2036	1533	147	197
Tb08.27P2.260	#N/A	1530	0	1	1	0	0	0	0	0	0	0	0	0	87	0	11	173	0	10	14	0	46	18	0	66	98	183	60	84
Tb08.27P2.270	#N/A	1400	0	0	0	0	0	0	0	0	0	0	0	0	0	0	6	0	0	10	0	1	41	0	0	42	6	10	42	42
Tb08.27P2.290	#N/A	1554	0	0	0	0	0	0	0	0	0	0	0	0	0	0	3	0	1	10	0	1	18	0	0	46	3	11	19	46
Tb08.27P2.310	#N/A	1552	0	0	0	0	0	0	0	0	0	0	0	0	0	0	3	0	1	2	0	0	19	0	1	7	3	3	19	8
Tb08.27P2.330	#N/A	1004	5	0	5	9	0	9	5	0	5	7	0	7	344	9	4	251	9	1	27	0	5	55	0	8	357	261	32	63
Tb08.27P2.340	#N/A	1550	0	0	0	0	0	0	0	0	0	0	0	0	1	0	6	1	1	15	0	0	10	0	0	13	7	17	10	13
Tb08.27P2.370	#N/A	1449	1	0	1	0	0	0	0	0	0	0	0	0	0	11	1	1	5	12	0	2	4	0	5	7	12	18	6	12
Tb08.27P2.380	#N/A	1553	0	0	0	0	0	0	0	0	0	0	0	0	0	0	1	0	0	8	0	0	9	0	0	20	1	8	9	20
Tb08.27P2.390	#N/A	1492	0	0	0	0	0	0	0	0	0	0	0	0	1	0	8	0	0	9	0	0	20	0	0	27	9	9	20	27
Tb08.27P2.400	#N/A	1075	567	8	575	338	5	343	27	0	27	78	0	78	3599	4	27	2831	4	32	292	1	5	376	0	6	3630	2867	298	382
Tb08.27P2.410	#N/A	755	0	0	0	0	0	0	0	0	0	0	0	0	0	0	1	0	0	4	0	0	4	0	1	11	1	4	4	12
Tb08.27P2.435	#N/A	282	0	0	0	0	0	0	0	0	0	0	0	0	1	0	0	1	0	0	0	0	2	0	0	3	1	1	2	3
Tb08.27P2.460	#N/A	1470	2	0	2	0	0	0	0	0	0	0	0	0	0	0	8	1	0	22	0	1	13	0	0	6	8	23	14	6
Tb08.27P2.480	#N/A	1610	0	0	0	0	0	0	0	0	0	0	0	0	0	0	11	1	0	14	0	0	10	0	0	21	11	15	10	21
Tb08.27P2.490	#N/A	1590	0	0	0	0	0	0	0	0	0	0	0	0	0	0	3	0	0	1	0	0	3	0	0	10	3	1	3	10
Tb08.27P2.50	#N/A	456	1	0	1	3	0	3	0	0	0	0	0	0	1	0	0	4	0	1	0	0	0	1	0	4	1	5	0	5
Tb08.27P2.510	#N/A	1467	0	0	0	0	0	0	0	0	0	0	0	0	0	1	6	0	0	10	0	0	10	0	1	13	7	10	10	14
Tb08.27P2.520	#N/A	1028	0	0	0	0	0	0	0	0	0	0	0	0	234	3	4	193	2	3	18	0	9	21	0	3	241	198	27	24
Tb08.27P2.530	#N/A	1473	0	0	0	0	0	0	0	0	0	0	0	0	0	0	1	2	0	11	0	0	20	0	1	29	1	13	20	30
Tb08.27P2.550	#N/A	1580	0	0	0	0	0	0	0	0	0	0	0	0	0	3	7	0	0	13	0	0	5	0	1	7	10	13	5	8
Tb08.27P2.555	#N/A	1164	0	0	0	0	0	0	0	0	0	0	0	0	0	1	10	0	1	13	0	0	2	0	2	13	11	14	2	15
Tb08.27P2.565	#N/A	411	0	0	0	0	0	0	0	0	0	0	0	0	0	0	3	0	0	1	0	0	1	0	0	4	3	1	1	4
Tb08.27P2.580	#N/A	1711	1	0	1	0	0	0	0	0	0	0	0	0	1	0	4	5	0	11	3	0	17	0	0	18	5	16	20	18
Tb08.27P2.60	#N/A	528	204	0	204	321	0	321	0	0	0	0	0	0	56	0	1	59	0	5	1	0	1	4	0	5	57	64	2	9
Tb08.27P2.610	#N/A	1533	0	0	0	0	0	0	0	0	0	0	0	0	2	0	1	1	0	5	0	0	3	0	1	13	3	6	3	14
Tb08.27P2.620	#N/A	1588	0	0	0	0	0	0	0	0	0	0	0	0	0	0	5	0	0	11	0	2	2	0	1	8	5	11	4	9
Tb08.27P2.630	#N/A	1520	0	0	0	0	0	0	0	0	0	0	0	0	0	0	11	0	3	8	0	0	10	0	0	7	11	11	10	7
Tb08.27P2.640	#N/A	1554	0	0	0	0	0	0	0	0	0	0	0	0	0	0	6	0	0	12	0	0	7	0	0	9	6	12	7	9
Tb08.27P2.650	#N/A	1533	0	0	0	0	0	0	0	0	0	0	0	0	0	1	6	1	0	5	0	0	7	0	0	7	7	6	7	7
Tb08.27P2.660	#N/A	1589	0	0	0	0	0	0	0	0	0	0	0	0	0	0	5	0	2	11	0	0	23	0	0	36	5	13	23	36
Tb08.27P2.670	#N/A	1626	0	0	0	0	0	0	0	0	0	0	0	0	0	0	2	0	0	12	0	0	21	1	0	21	2	12	21	22
Tb08.27P2.680	#N/A	1533	0	0	0	2	0	2	0	0	0	0	0	0	1	2	5	2	0	7	0	0	11	0	0	22	8	9	11	22
Tb08.27P2.690	#N/A	863	0	0	0	0	0	0	0	0	0	0	0	0	0	0	2	1	0	3	0	0	1	0	0	2	2	4	1	2
Tb08.27P2.70	#N/A	828	124	0	124	119	4	123	4	8	12	9	16	25	310	436	8	329	365	16	31	16	3	24	25	5	754	710	50	54
Tb08.27P2.710	#N/A	1459	0	0	0	0	0	0	0	0	0	0	0	0	0	13	8	0	15	3	0	14	10	0	17	8	21	18	24	25
Tb08.27P2.720	#N/A	1465	0	0	0	0	0	0	0	0	0	0	0	0	0	0	7	0	0	15	0	0	18	0	0	16	7	15	18	16
Tb08.27P2.80	#N/A	945	208	0	208	314	0	314	0	0	0	0	0	0	50	0	1	55	0	6	0	0	2	4	0	7	51	61	2	11
Tb08.27P2.90	#N/A	858	518	0	518	388	7	395	32	8	40	40	16	56	2171	439	7	1746	368	12	59	12	5	31	23	15	2617	2126	76	69
Tb09_rRNA_1	#N/A	980	1074	5	1079	341	3	344	3	0	3	1	0	1	2410	2	41	1949	8	38	9	0	5	10	2	6	2453	1995	14	18
Tb09_rRNA_3	#N/A	1319	2815	2	2817	781	0	781	7	0	7	0	0	0	12904	0	24	3347	4	15	39	0	15	34	0	22	12928	3366	54	56
Tb09_rRNA_5	#N/A	78	0	0	0	0	0	0	0	0	0	0	0	0	65	0	0	64	0	0	2	0	0	2	0	0	65	64	2	2
Tb09_SLRNA_0002	#N/A	128	0	0	0	0	1	1	0	1	1	0	3	3	0	1	153	0	4	214	0	0	51	0	0	87	154	218	51	87
Tb09_SLRNA_0005	#N/A	134	0	0	0	0	0	0	0	0	0	0	0	0	0	0	0	0	0	0	0	0	0	0	0	0	0	0	0	0
Tb09_SLRNA_0007	#N/A	134	27	2	29	21	3	24	0	0	0	0	0	0	289	0	0	143	0	0	0	0	0	8	0	0	289	143	0	8
Tb09_SLRNA_0009	#N/A	134	0	0	0	0	0	0	0	0	0	0	0	0	0	0	0	0	0	0	0	0	0	0	0	0	0	0	0	0
Tb09_SLRNA_0011	#N/A	134	0	0	0	0	0	0	0	0	0	0	0	0	0	0	0	0	0	0	0	0	0	0	0	0	0	0	0	0
Tb09_SLRNA_0013	#N/A	134	15	0	15	3	0	3	0	0	0	0	0	0	64	0	0	40	0	0	0	0	0	1	0	0	64	40	0	1
Tb09_SLRNA_0015	#N/A	134	0	0	0	0	0	0	0	0	0	0	0	0	0	0	0	0	0	0	0	0	0	0	0	0	0	0	0	0
Tb09_SLRNA_0017	#N/A	134	0	0	0	0	0	0	0	0	0	0	0	0	0	0	0	0	0	0	0	0	0	0	0	0	0	0	0	0
Tb09_SLRNA_0019	#N/A	134	0	2	2	0	2	2	0	0	0	0	1	1	2	0	6	1	0	2	0	0	0	0	0	1	8	3	0	1
Tb09_SLRNA_0021	#N/A	134	0	0	0	0	0	0	0	0	0	0	0	0	0	0	0	0	0	0	0	0	0	0	0	0	0	0	0	0
Tb09_SLRNA_0023	#N/A	134	0	0	0	0	0	0	0	0	0	0	0	0	0	0	0	0	0	0	0	0	0	0	0	0	0	0	0	0
Tb09_SLRNA_0025	#N/A	134	0	0	0	0	0	0	0	0	0	0	0	0	0	0	0	0	0	0	0	0	0	0	0	0	0	0	0	0
Tb09_SLRNA_0027	#N/A	134	0	0	0	0	1	1	0	0	0	0	0	0	1	0	0	0	0	0	0	0	0	0	0	0	1	0	0	0
Tb09_snoRNA_0001	#N/A	97	348	4	352	307	1	308	17	0	17	37	0	37	846	0	0	1591	0	0	329	0	0	450	0	0	846	1591	329	450
Tb09_snoRNA_0002	#N/A	71	254	1	255	219	3	222	4	12	16	13	14	27	341	437	0	737	710	1	119	140	0	186	255	0	778	1448	259	441
Tb09_snoRNA_0003	#N/A	68	443	1	444	299	0	299	12	0	12	43	0	43	729	1	1	1564	0	1	233	0	0	391	0	2	731	1565	233	393
Tb09_snoRNA_0004	#N/A	67	444	0	444	567	0	567	5	0	5	26	0	26	543	4	0	1091	3	0	168	0	0	329	2	6	547	1094	168	337
Tb09_snoRNA_0006	#N/A	71	549	1	550	461	3	464	10	12	22	25	14	39	606	437	0	1273	710	1	186	140	0	313	255	0	1043	1984	326	568
Tb09_snoRNA_0007	#N/A	68	356	1	357	262	0	262	11	0	11	38	0	38	729	1	1	1564	0	1	233	0	0	391	0	2	731	1565	233	393
Tb09_snoRNA_0009	#N/A	87	649	1	650	655	0	655	2	0	2	5	0	5	267	0	0	403	0	1	29	0	0	67	0	0	267	404	29	67
Tb09_snoRNA_0010	#N/A	107	205	0	205	89	0	89	1	1	2	6	0	6	554	0	1	783	0	0	86	0	1	157	0	0	555	783	87	157
Tb09_snoRNA_0011	#N/A	91	211	0	211	93	0	93	7	0	7	13	0	13	817	2	1	970	0	1	79	0	0	181	0	1	820	971	79	182
Tb09_snoRNA_0012	#N/A	73	75	2	77	36	0	36	0	11	11	2	4	6	161	560	4	154	677	1	12	85	0	24	114	1	725	832	97	139
Tb09_snoRNA_0013	#N/A	75	9	0	9	4	0	4	0	0	0	0	0	0	6	0	1	10	0	0	0	0	0	0	0	3	7	10	0	3
Tb09_snoRNA_0014	#N/A	79	163	0	163	119	0	119	1	0	1	1	0	1	147	0	0	220	0	0	9	0	0	15	0	0	147	220	9	15
Tb09_snoRNA_0015	#N/A	96	101	0	101	63	0	63	0	0	0	0	0	0	167	3	1	202	1	0	5	0	0	19	0	0	171	203	5	19
Tb09_snoRNA_0016	#N/A	75	83	0	83	52	0	52	0	0	0	0	0	0	131	0	0	195	0	0	2	0	0	13	0	0	131	195	2	13
Tb09_snoRNA_0017	#N/A	97	71	0	71	30	0	30	2	0	2	0	0	0	151	0	0	183	0	0	15	0	0	16	0	0	151	183	15	16
Tb09_snoRNA_0018	#N/A	87	468	0	468	517	0	517	2	0	2	6	0	6	254	0	0	386	0	1	23	0	0	58	0	0	254	387	23	58
Tb09_snoRNA_0019	#N/A	107	205	0	205	89	0	89	1	1	2	6	0	6	554	0	1	783	0	0	86	0	1	157	0	0	555	783	87	157
Tb09_snoRNA_0020	#N/A	91	211	0	211	93	0	93	7	0	7	13	0	13	817	2	1	970	0	1	79	0	0	181	0	1	820	971	79	182
Tb09_snoRNA_0021	#N/A	73	75	2	77	36	0	36	0	11	11	2	4	6	161	560	4	154	677	1	12	85	0	24	114	1	725	832	97	139
Tb09_snoRNA_0022	#N/A	75	9	0	9	4	0	4	0	0	0	0	0	0	6	0	1	10	0	0	0	0	0	0	0	3	7	10	0	3
Tb09_snoRNA_0023	#N/A	79	163	0	163	119	0	119	1	0	1	1	0	1	147	0	0	220	0	0	9	0	0	15	0	0	147	220	9	15
Tb09_snoRNA_0024	#N/A	96	101	0	101	63	0	63	0	0	0	0	0	0	167	3	1	202	1	0	5	0	0	19	0	0	171	203	5	19
Tb09_snoRNA_0025	#N/A	76	227	0	227	151	0	151	0	0	0	0	0	0	191	0	0	288	0	0	9	0	0	23	0	0	191	288	9	23
Tb09_snoRNA_0026	#N/A	97	57	0	57	22	0	22	2	0	2	0	0	0	144	0	0	170	0	0	12	0	0	13	0	0	144	170	12	13
Tb09_snoRNA_0027	#N/A	87	471	1	472	521	0	521	2	0	2	6	0	6	254	0	0	386	0	1	23	0	0	58	0	0	254	387	23	58
Tb09_snoRNA_0028	#N/A	107	193	0	193	84	0	84	1	1	2	6	0	6	554	0	1	783	0	0	86	0	1	157	0	0	555	783	87	157
Tb09_snoRNA_0029	#N/A	91	211	0	211	93	0	93	7	0	7	13	0	13	817	2	1	970	0	1	79	0	0	181	0	1	820	971	79	182
Tb09_snoRNA_0030	#N/A	73	75	2	77	36	0	36	0	11	11	2	4	6	161	560	4	154	677	1	12	85	0	24	114	1	725	832	97	139
Tb09_snoRNA_0031	#N/A	75	9	0	9	4	0	4	0	0	0	0	0	0	6	0	1	10	0	0	0	0	0	0	0	3	7	10	0	3
Tb09_snoRNA_0032	#N/A	79	163	0	163	119	0	119	1	0	1	1	0	1	147	0	0	220	0	0	9	0	0	15	0	0	147	220	9	15
Tb09_snoRNA_0033	#N/A	96	101	0	101	63	0	63	0	0	0	0	0	0	167	3	1	202	1	0	5	0	0	19	0	0	171	203	5	19
Tb09_snoRNA_0034	#N/A	76	188	0	188	132	0	132	0	0	0	0	0	0	155	0	0	243	0	0	9	0	0	23	0	0	155	243	9	23
Tb09_snoRNA_0035	#N/A	97	69	0	69	31	0	31	2	0	2	0	0	0	151	0	0	183	0	0	15	0	0	16	0	0	151	183	15	16
Tb09_snoRNA_0036	#N/A	87	455	0	455	510	0	510	2	0	2	5	0	5	251	0	0	379	0	1	22	0	0	58	0	0	251	380	22	58
Tb09_snoRNA_0037	#N/A	107	193	0	193	84	0	84	1	1	2	6	0	6	554	0	1	783	0	0	86	0	1	157	0	0	555	783	87	157
Tb09_snoRNA_0038	#N/A	91	211	0	211	93	0	93	7	0	7	13	0	13	817	2	1	970	0	1	79	0	0	181	0	1	820	971	79	182
Tb09_snoRNA_0039	#N/A	73	75	2	77	36	0	36	0	11	11	2	4	6	161	560	4	154	677	1	12	85	0	24	114	1	725	832	97	139
Tb09_snoRNA_0040	#N/A	75	1	0	1	1	0	1	0	0	0	0	0	0	1	0	0	1	0	0	0	0	0	0	0	2	1	1	0	2
Tb09_snoRNA_0041	#N/A	79	163	0	163	119	0	119	1	0	1	1	0	1	147	0	0	220	0	0	9	0	0	15	0	0	147	220	9	15
Tb09_snoRNA_0042	#N/A	96	101	0	101	63	0	63	0	0	0	0	0	0	167	3	1	202	1	0	5	0	0	19	0	0	171	203	5	19
Tb09_snoRNA_0043	#N/A	76	227	0	227	151	0	151	0	0	0	0	0	0	191	0	0	288	0	0	9	0	0	23	0	0	191	288	9	23
Tb09_snoRNA_0044	#N/A	97	71	0	71	30	0	30	2	0	2	0	0	0	151	0	0	183	0	0	15	0	0	16	0	0	151	183	15	16
Tb09_snoRNA_0045	#N/A	87	468	0	468	517	0	517	2	0	2	6	0	6	254	0	0	386	0	1	23	0	0	58	0	0	254	387	23	58
Tb09_snoRNA_0046	#N/A	107	193	0	193	84	0	84	1	1	2	6	0	6	554	0	1	783	0	0	86	0	1	157	0	0	555	783	87	157
Tb09_snoRNA_0047	#N/A	91	211	0	211	93	0	93	7	0	7	13	0	13	817	2	1	970	0	1	79	0	0	181	0	1	820	971	79	182
Tb09_snoRNA_0048	#N/A	73	75	2	77	36	0	36	0	11	11	2	4	6	161	560	4	154	677	1	12	85	0	24	114	1	725	832	97	139
Tb09_snoRNA_0049	#N/A	75	9	0	9	4	0	4	0	0	0	0	0	0	6	0	1	10	0	0	0	0	0	0	0	3	7	10	0	3
Tb09_snoRNA_0050	#N/A	79	163	0	163	119	0	119	1	0	1	1	0	1	147	0	0	220	0	0	9	0	0	15	0	0	147	220	9	15
Tb09_snoRNA_0051	#N/A	96	158	0	158	103	0	103	0	0	0	1	0	1	237	33	1	294	28	0	8	1	0	27	0	0	271	322	9	27
Tb09_snoRNA_0052	#N/A	76	227	0	227	151	0	151	0	0	0	0	0	0	191	0	0	288	0	0	9	0	0	23	0	0	191	288	9	23
Tb09_snoRNA_0053	#N/A	97	65	0	65	25	0	25	2	0	2	0	0	0	151	0	0	178	0	0	13	0	0	15	0	0	151	178	13	15
Tb09_snoRNA_0054	#N/A	87	470	0	470	519	0	519	2	0	2	6	0	6	254	0	0	386	0	1	23	0	0	58	0	0	254	387	23	58
Tb09_snoRNA_0055	#N/A	107	205	0	205	89	0	89	1	1	2	6	0	6	554	0	1	783	0	0	86	0	1	157	0	0	555	783	87	157
Tb09_snoRNA_0056	#N/A	91	211	0	211	93	0	93	7	0	7	13	0	13	817	2	1	970	0	1	79	0	0	181	0	1	820	971	79	182
Tb09_snoRNA_0057	#N/A	73	75	2	77	36	0	36	0	11	11	2	4	6	161	560	4	154	677	1	12	85	0	24	114	1	725	832	97	139
Tb09_snoRNA_0058	#N/A	75	9	0	9	4	0	4	0	0	0	0	0	0	6	0	1	9	0	0	0	0	0	0	0	3	7	9	0	3
Tb09_snoRNA_0059	#N/A	79	163	0	163	119	0	119	1	0	1	1	0	1	147	0	0	220	0	0	9	0	0	15	0	0	147	220	9	15
Tb09_snoRNA_0060	#N/A	96	101	0	101	63	0	63	0	0	0	0	0	0	167	3	1	202	1	0	5	0	0	19	0	0	171	203	5	19
Tb09_snoRNA_0061	#N/A	76	227	0	227	151	0	151	0	0	0	0	0	0	191	0	0	288	0	0	9	0	0	23	0	0	191	288	9	23
Tb09_snoRNA_0062	#N/A	97	57	0	57	22	0	22	2	0	2	0	0	0	144	0	0	170	0	0	12	0	0	13	0	0	144	170	12	13
Tb09_snoRNA_0063	#N/A	87	467	0	467	516	0	516	2	0	2	6	0	6	254	0	0	386	0	1	23	0	0	58	0	0	254	387	23	58
Tb09_snoRNA_0064	#N/A	107	205	0	205	89	0	89	1	1	2	6	0	6	554	0	1	783	0	0	86	0	1	157	0	0	555	783	87	157
Tb09_snoRNA_0065	#N/A	91	211	0	211	93	0	93	7	0	7	13	0	13	817	2	1	970	0	1	79	0	0	181	0	1	820	971	79	182
Tb09_snoRNA_0066	#N/A	73	75	2	77	36	0	36	0	11	11	2	4	6	161	560	4	154	677	1	12	85	0	24	114	1	725	832	97	139
Tb09_snoRNA_0067	#N/A	75	9	0	9	4	0	4	0	0	0	0	0	0	6	0	1	10	0	0	0	0	0	0	0	3	7	10	0	3
Tb09_snoRNA_0068	#N/A	79	163	0	163	119	0	119	1	0	1	1	0	1	147	0	0	220	0	0	9	0	0	15	0	0	147	220	9	15
Tb09_snoRNA_0069	#N/A	96	101	0	101	63	0	63	0	0	0	0	0	0	167	3	1	202	1	0	5	0	0	19	0	0	171	203	5	19
Tb09_snoRNA_0070	#N/A	76	207	0	207	145	0	145	0	0	0	0	0	0	191	0	0	288	0	0	9	0	0	23	0	0	191	288	9	23
Tb09_snoRNA_0071	#N/A	97	71	0	71	30	0	30	2	0	2	0	0	0	151	0	0	183	0	0	15	0	0	16	0	0	151	183	15	16
Tb09_snoRNA_0072	#N/A	87	468	0	468	517	0	517	2	0	2	6	0	6	254	0	0	386	0	1	23	0	0	58	0	0	254	387	23	58
Tb09_snoRNA_0073	#N/A	107	205	0	205	89	0	89	1	1	2	6	0	6	554	0	1	783	0	0	86	0	1	157	0	0	555	783	87	157
Tb09_snoRNA_0074	#N/A	91	238	0	238	98	0	98	7	0	7	13	0	13	833	2	1	997	0	1	82	0	0	185	0	1	836	998	82	186
Tb09_snoRNA_0075	#N/A	73	75	2	77	36	0	36	0	11	11	2	4	6	161	560	4	154	677	1	12	85	0	24	114	1	725	832	97	139
Tb09_snoRNA_0077	#N/A	100	185	0	185	153	0	153	11	0	11	13	0	13	371	1	0	411	0	0	28	0	0	74	0	0	372	411	28	74
Tb09_snoRNA_0078	#N/A	90	214	0	214	151	0	151	4	0	4	4	0	4	279	0	0	325	0	0	15	0	1	61	0	0	279	325	16	61
Tb09_snoRNA_0080	#N/A	87	319	0	319	239	0	239	9	0	9	16	0	16	359	1	0	501	0	0	30	0	0	64	1	0	360	501	30	65
Tb09_snoRNA_0081	#N/A	75	294	0	294	249	0	249	9	0	9	13	0	13	358	0	0	513	0	0	31	0	2	70	0	7	358	513	33	77
Tb09_snoRNA_0082	#N/A	125	254	1	255	199	0	199	12	0	12	15	0	15	405	14	2	567	13	1	37	6	0	82	2	2	421	581	43	86
Tb09_snoRNA_0083	#N/A	67	254	0	254	327	0	327	9	0	9	9	0	9	213	13	0	314	12	0	26	2	0	56	1	0	226	326	28	57
Tb09_snoRNA_0085	#N/A	87	172	0	172	130	0	130	8	0	8	9	0	9	228	0	0	306	0	0	15	0	0	32	0	0	228	306	15	32
Tb09_snoRNA_0086	#N/A	75	294	0	294	249	0	249	9	0	9	13	0	13	358	0	0	513	0	0	31	0	2	70	0	7	358	513	33	77
Tb09_snoRNA_0087	#N/A	125	254	1	255	199	0	199	12	0	12	15	0	15	405	14	2	567	13	1	37	6	0	82	2	2	421	581	43	86
Tb09_snoRNA_0088	#N/A	67	164	0	164	171	0	171	9	0	9	8	0	8	206	13	0	307	12	0	26	2	0	56	1	0	219	319	28	57
Tb09_snoRNA_0090	#N/A	87	205	0	205	157	0	157	7	0	7	10	0	10	266	0	0	381	0	0	17	0	0	44	0	0	266	381	17	44
Tb09_snoRNA_0091	#N/A	75	294	0	294	249	0	249	9	0	9	13	0	13	358	0	0	513	0	0	31	0	2	70	0	7	358	513	33	77
Tb09_snoRNA_0092	#N/A	125	254	1	255	199	0	199	12	0	12	15	0	15	405	14	2	567	13	1	37	6	0	82	2	2	421	581	43	86
Tb09_snoRNA_0093	#N/A	67	31	0	31	62	0	62	1	0	1	6	0	6	54	0	0	86	0	0	11	0	0	14	0	0	54	86	11	14
Tb09_snoRNA_0094	#N/A	75	228	0	228	154	0	154	9	0	9	19	0	19	558	0	0	993	0	0	124	0	0	199	0	0	558	993	124	199
Tb09_snoRNA_0095	#N/A	73	243	0	243	148	0	148	1	0	1	5	0	5	411	0	0	852	0	0	104	0	0	164	0	0	411	852	104	164
Tb09_snoRNA_0096	#N/A	109	638	0	638	830	1	831	4	0	4	6	0	6	712	0	0	1482	0	0	181	0	1	300	0	0	712	1482	182	300
Tb09_snoRNA_0097	#N/A	88	84	0	84	46	0	46	5	0	5	6	0	6	165	0	0	380	0	0	46	0	0	86	0	0	165	380	46	86
Tb09_snoRNA_0098	#N/A	56	86	0	86	37	0	37	0	4	4	1	4	5	191	996	2	202	902	1	0	5	0	1	8	0	1189	1105	5	9
Tb09_snoRNA_0099	#N/A	66	148	2	150	109	0	109	1	6	7	5	13	18	243	2	0	362	1	1	27	0	0	59	1	1	245	364	27	61
Tb09_snoRNA_0100	#N/A	75	345	0	345	253	0	253	10	0	10	19	0	19	722	0	0	1205	0	0	136	0	0	240	0	0	722	1205	136	240
Tb09_snoRNA_0101	#N/A	73	236	0	236	157	0	157	4	0	4	6	0	6	416	0	0	849	0	0	98	0	1	170	0	1	416	849	99	171
Tb09_snoRNA_0102	#N/A	109	584	0	584	799	1	800	4	0	4	6	0	6	708	0	0	1476	0	0	180	0	1	299	0	0	708	1476	181	299
Tb09_snoRNA_0103	#N/A	88	433	0	433	267	0	267	8	0	8	14	0	14	614	1	0	1170	0	0	149	0	0	268	0	0	615	1170	149	268
Tb09_snoRNA_0104	#N/A	56	90	4	94	38	0	38	0	9	9	1	6	7	190	1008	2	204	1031	0	0	6	0	1	6	0	1200	1235	6	7
Tb09_snoRNA_0105	#N/A	66	153	2	155	112	0	112	1	6	7	5	13	18	243	2	0	362	1	1	27	0	0	59	1	1	245	364	27	61
Tb09_snoRNA_0106	#N/A	75	345	0	345	253	0	253	10	0	10	19	0	19	722	0	0	1205	0	0	136	0	0	240	0	0	722	1205	136	240
Tb09_snoRNA_0107	#N/A	73	243	0	243	148	0	148	1	0	1	5	0	5	411	0	0	852	0	0	104	0	0	164	0	0	411	852	104	164
Tb09_snoRNA_0108	#N/A	109	638	0	638	830	1	831	4	0	4	6	0	6	712	0	0	1482	0	0	181	0	1	300	0	0	712	1482	182	300
Tb09_snoRNA_0109	#N/A	88	84	0	84	46	0	46	5	0	5	6	0	6	165	0	0	380	0	0	46	0	0	86	0	0	165	380	46	86
Tb09_snoRNA_0110	#N/A	56	90	4	94	38	0	38	0	9	9	1	6	7	190	1008	2	204	1031	0	0	6	0	1	6	0	1200	1235	6	7
Tb09_snoRNA_0111	#N/A	66	20	2	22	6	0	6	0	6	6	0	13	13	55	2	0	88	1	1	4	0	0	14	1	1	57	90	4	16
Tb09_snoRNA_0112	#N/A	75	74	0	74	44	0	44	5	0	5	9	0	9	225	0	0	344	0	0	42	0	0	71	0	0	225	344	42	71
Tb09_snoRNA_0113	#N/A	73	136	0	136	90	0	90	4	0	4	5	0	5	335	0	0	694	0	0	75	0	1	139	0	1	335	694	76	140
Tb09_snoRNA_0114	#N/A	109	629	0	629	835	1	836	4	0	4	6	0	6	712	0	0	1482	0	0	181	0	1	300	0	0	712	1482	182	300
Tb09_snoRNA_0115	#N/A	88	175	0	175	106	0	106	8	0	8	8	0	8	410	0	0	834	0	0	108	0	0	180	0	0	410	834	108	180
Tb09_snoRNA_0116	#N/A	56	90	4	94	38	0	38	0	9	9	1	6	7	190	1008	2	204	1031	0	0	6	0	1	6	0	1200	1235	6	7
Tb09_snoRNA_0117	#N/A	66	20	2	22	6	0	6	0	6	6	2	13	15	55	2	0	88	1	1	4	0	0	14	1	1	57	90	4	16
Tb09_snoRNA_0118	#N/A	75	148	0	148	88	0	88	8	0	8	18	0	18	474	0	0	833	0	0	108	0	0	167	0	0	474	833	108	167
Tb09_snoRNA_0119	#N/A	73	236	0	236	157	0	157	4	0	4	6	0	6	416	0	0	849	0	0	98	0	1	170	0	1	416	849	99	171
Tb09_snoRNA_0120	#N/A	109	629	0	629	835	1	836	4	0	4	6	0	6	712	0	0	1482	0	0	181	0	1	300	0	0	712	1482	182	300
Tb09_snoRNA_0121	#N/A	88	165	0	165	98	0	98	8	0	8	6	0	6	398	0	0	817	0	0	103	0	0	173	0	0	398	817	103	173
Tb09_snoRNA_0122	#N/A	56	90	4	94	38	0	38	0	9	9	1	6	7	190	1008	2	204	1031	0	0	6	0	1	6	0	1200	1235	6	7
Tb09_snoRNA_0123	#N/A	66	20	2	22	6	0	6	0	6	6	0	13	13	55	2	0	88	1	1	4	0	0	14	1	1	57	90	4	16
Tb09_snoRNA_0124	#N/A	75	74	0	74	44	0	44	5	0	5	9	0	9	225	0	0	344	0	0	42	0	0	71	0	0	225	344	42	71
Tb09_snoRNA_0125	#N/A	73	145	0	145	96	0	96	1	0	1	4	0	4	273	0	0	563	0	0	72	0	1	117	0	1	273	563	73	118
Tb09_snoRNA_0126	#N/A	109	626	0	626	830	1	831	4	0	4	6	0	6	712	0	0	1482	0	0	181	0	1	300	0	0	712	1482	182	300
Tb09_snoRNA_0127	#N/A	88	17	0	17	7	0	7	5	0	5	3	0	3	153	0	0	363	0	0	41	0	0	79	0	0	153	363	41	79
Tb09.142.0090	#N/A	1423	0	0	0	0	0	0	0	0	0	0	0	0	0	0	4	1	0	6	0	0	23	0	1	44	4	7	23	45
Tb09.142.0170	#N/A	1661	0	0	0	0	0	0	0	0	0	0	0	0	0	0	9	1	0	6	2	0	23	0	1	27	9	7	25	28
Tb09.142.0200	#N/A	1361	0	0	0	0	0	0	0	0	0	0	0	0	0	0	8	0	0	6	0	0	11	0	0	12	8	6	11	12
Tb09.142.0290	#N/A	1599	0	0	0	0	0	0	0	0	0	0	0	0	0	0	7	0	0	7	0	0	12	0	0	33	7	7	12	33
Tb09.142.0310	#N/A	1029	1	0	1	1	0	1	2	0	2	2	0	2	77	3	19	82	3	31	13	0	4	16	1	10	99	116	17	27
Tb09.142.0320	#N/A	342	37	1	38	18	1	19	4	0	4	4	0	4	232	0	2	259	0	2	3	0	2	10	0	1	234	261	5	11
Tb09.142.0330	#N/A	729	116	0	116	107	0	107	0	0	0	0	0	0	592	17	2	725	16	2	8	2	0	10	0	1	611	743	10	11
Tb09.142.0350	#N/A	561	5	0	5	4	0	4	0	0	0	0	0	0	71	0	5	108	3	7	1	0	1	2	0	1	76	118	2	3
Tb09.142.0360	#N/A	642	6	0	6	4	0	4	1	0	1	0	0	0	87	0	5	98	2	4	2	0	0	1	0	6	92	104	2	7
Tb09.142.0370	#N/A	454	39	0	39	32	0	32	1	0	1	7	0	7	427	139	3	386	118	2	32	15	1	45	10	2	569	506	48	57
Tb09.142.0380	#N/A	354	50	0	50	46	1	47	4	0	4	0	0	0	392	0	9	619	0	10	36	0	1	14	0	6	401	629	37	20
Tb09.142.0390	#N/A	925	1572	22	1594	1668	9	1677	281	261	542	406	445	851	8747	5326	11	10489	6171	24	1757	938	6	3231	1962	18	14084	16684	2701	5211
Tb09.142.0400	#N/A	294	12	0	12	6	0	6	0	0	0	0	0	0	56	0	8	85	0	10	6	0	1	8	0	0	64	95	7	8
Tb09.142.0410	#N/A	351	56	0	56	54	0	54	3	0	3	5	0	5	354	1	3	557	0	0	49	0	0	58	0	1	358	557	49	59
Tb09.142.0420	#N/A	174	31	0	31	36	0	36	5	0	5	6	0	6	144	3	2	189	1	5	15	0	0	12	0	0	149	195	15	12
Tb09.142.0430	#N/A	426	30	0	30	12	0	12	2	0	2	3	0	3	137	17	5	180	24	10	10	0	4	8	0	10	159	214	14	18
Tb09.142.0440	#N/A	348	10	0	10	14	0	14	0	0	0	1	0	1	185	6	4	242	21	7	5	1	1	13	4	2	195	270	7	19
Tb09.142.0450	Tb927.9.800	1038	2	0	2	0	0	0	0	0	0	0	0	0	25	3	4	12	2	6	0	0	3	4	0	4	32	20	3	8
Tb09.142.0470	#N/A	1615	2	0	2	1	0	1	0	0	0	0	0	0	30	0	10	51	0	11	0	0	14	0	0	16	40	62	14	16
Tb09.142.0500	#N/A	1010	0	0	0	0	0	0	0	0	0	0	0	0	0	0	11	0	1	6	0	0	1	0	0	11	11	7	1	11
Tb09.160.0010	#N/A	1260	0	0	0	0	0	0	0	0	0	0	0	0	4	0	6	8	0	3	0	0	5	0	0	10	10	11	5	10
Tb09.160.0040	#N/A	18	0	0	0	0	0	0	0	0	0	0	0	0	0	0	3	1	0	10	0	0	7	0	4	15	3	11	7	19
Tb09.160.0050	#N/A	324	0	0	0	0	0	0	0	0	0	0	0	0	0	0	0	0	0	3	0	0	3	0	1	2	0	3	3	3
Tb09.160.0070	#N/A	603	0	0	0	0	0	0	0	0	0	0	0	0	0	0	5	1	0	2	0	1	9	0	1	13	5	3	10	14
Tb09.160.0090	#N/A	540	0	0	0	0	0	0	0	0	0	0	0	0	0	1	22	0	0	15	0	0	5	0	1	13	23	15	5	14
Tb09.160.0110	#N/A	1506	0	0	0	0	1	1	0	0	0	0	0	0	0	0	3	0	0	5	0	1	55	0	2	63	3	5	56	65
Tb09.160.0130	#N/A	331	0	0	0	0	0	0	0	0	0	0	0	0	0	9	21	2	7	10	0	1	11	0	1	10	30	19	12	11
Tb09.160.0160	#N/A	1461	0	0	0	0	0	0	0	0	0	0	0	0	0	0	5	0	0	7	0	0	4	0	0	3	5	7	4	3
Tb09.160.0170	#N/A	1353	0	0	0	0	0	0	0	0	0	0	0	0	0	0	9	0	0	6	0	0	7	0	0	18	9	6	7	18
Tb09.160.0200	#N/A	1460	0	0	0	0	0	0	0	0	0	0	0	0	0	0	6	0	0	13	0	0	61	0	0	96	6	13	61	96
Tb09.160.0280	#N/A	1581	6	0	6	10	1	11	0	0	0	2	0	2	25	0	10	47	2	16	10	0	8	3	0	14	35	65	18	17
Tb09.160.0310	#N/A	333	36	0	36	33	1	34	2	0	2	7	5	12	61	22	3	131	30	1	4	1	19	7	0	24	86	162	24	31
Tb09.160.0340	Tb927.9.1340	2593	236	1	237	71	0	71	0	0	0	0	0	0	2195	121	3	1700	80	7	9	3	64	13	11	200	2319	1787	76	224
Tb09.160.0350	Tb927.9.1350	1685	963	0	963	456	1	457	8	4	12	25	4	29	3081	224	8	4909	323	19	277	16	57	428	26	84	3313	5251	350	538
Tb09.160.0360	Tb927.9.1360	1340	3575	25	3600	3661	17	3678	150	93	243	245	157	402	10221	3376	18	10509	2917	19	794	241	13	1554	480	18	13615	13445	1048	2052
Tb09.160.0370	Tb927.9.1380	1405	1625	5	1630	1194	3	1197	12	0	12	47	8	55	4642	378	16	7362	513	19	617	31	10	485	32	9	5036	7894	658	526
Tb09.160.0380	Tb927.9.1390	650	2254	3	2257	1811	1	1812	68	0	68	152	1	153	7184	1983	5	8714	2224	13	296	55	1	491	114	10	9172	10951	352	615
Tb09.160.0390	Tb927.9.1400	1371	1640	1	1641	1512	7	1519	7	5	12	28	2	30	3699	274	49	6025	391	44	322	24	5	332	26	9	4022	6460	351	367
Tb09.160.0400	Tb927.9.1410	2038	254	0	254	116	0	116	2	0	2	1	0	1	1659	108	6	1977	107	4	11	3	9	19	1	10	1773	2088	23	30
Tb09.160.0410	Tb927.9.1420	1266	1855	7	1862	1342	4	1346	119	61	180	223	89	312	7749	2058	4	7987	1659	10	1151	204	15	1432	341	21	9811	9656	1370	1794
Tb09.160.0430	Tb927.9.1440	2790	3210	4	3214	1838	1	1839	12	0	12	18	1	19	6431	358	10	9826	475	18	125	4	83	188	11	79	6799	10319	212	278
Tb09.160.0440	Tb927.9.1470	640	1184	8	1192	944	0	944	21	13	34	48	21	69	5606	1364	2	7420	1731	5	649	109	3	877	163	9	6972	9156	761	1049
Tb09.160.0450	Tb927.9.1500	1781	1235	1	1236	1269	1	1270	7	2	9	46	7	53	3711	266	4	6241	491	8	671	44	9	566	44	11	3981	6740	724	621
Tb09.160.0460	Tb927.9.1510	1905	1630	16	1646	1473	9	1482	52	27	79	85	29	114	3364	347	30	3551	282	50	83	11	28	116	8	81	3741	3883	122	205
Tb09.160.0465	Tb927.9.1520	657	1792	1	1793	1470	3	1473	63	4	67	89	31	120	5123	349	26	4290	307	24	79	9	9	147	18	12	5498	4621	97	177
Tb09.160.0470	Tb927.9.1530	2266	513	0	513	282	0	282	1	0	1	2	0	2	1348	59	2	2181	93	6	31	2	25	22	0	41	1409	2280	58	63
Tb09.160.0480	Tb927.9.1540	1341	558	1	559	455	1	456	5	0	5	9	0	9	844	72	5	905	45	8	22	1	23	16	0	21	921	958	46	37
Tb09.160.0490	Tb927.9.1560	1404	618	1	619	407	0	407	10	5	15	13	3	16	1969	215	12	2635	241	6	187	18	9	227	49	7	2196	2882	214	283
Tb09.160.0500	Tb927.9.1570	1477	267	0	267	241	0	241	0	0	0	1	0	1	709	57	6	427	33	4	2	1	3	6	2	8	772	464	6	16
Tb09.160.0510	Tb927.9.1590	462	138	0	138	173	0	173	5	1	6	9	6	15	513	187	0	529	146	3	12	1	83	9	1	83	700	678	96	93
Tb09.160.0520	#N/A	5744	57	0	57	25	0	25	0	0	0	0	0	0	361	5	15	153	6	17	0	0	18	0	2	52	381	176	18	54
Tb09.160.0530	Tb927.9.1610	1251	1243	0	1243	1084	3	1087	23	9	32	28	12	40	3252	381	1	4527	539	3	71	9	6	109	26	4	3634	5069	86	139
Tb09.160.0540	Tb927.9.1640	661	341	3	344	284	0	284	6	0	6	17	0	17	878	11	0	1448	22	2	109	1	0	185	7	1	889	1472	110	193
Tb09.160.0550	Tb927.9.1650	1124	199	0	199	105	0	105	3	2	5	6	2	8	493	45	10	959	82	8	149	19	14	151	22	20	548	1049	182	193
Tb09.160.0560	Tb927.9.1660	975	447	1	448	421	1	422	68	27	95	86	38	124	1333	145	3	2419	313	3	693	77	3	759	108	5	1481	2735	773	872
Tb09.160.0570	Tb927.9.1670	1953	129	0	129	81	0	81	1	0	1	0	0	0	303	0	29	325	0	30	2	0	45	1	0	30	332	355	47	31
Tb09.160.0580	Tb927.9.1680	851	1258	1	1259	1532	2	1534	16	12	28	34	6	40	3650	522	1	5572	777	1	354	46	3	418	50	3	4173	6350	403	471
Tb09.160.0590	#N/A	366	145	0	145	59	0	59	3	0	3	0	0	0	73	0	1	99	0	2	0	0	11	3	0	15	74	101	11	18
Tb09.160.0600	Tb927.9.1700	1818	289	0	289	168	0	168	1	0	1	3	0	3	889	58	15	1115	73	28	4	2	7	3	1	19	962	1216	13	23
Tb09.160.0610	Tb927.9.1710	1398	593	0	593	330	0	330	4	0	4	10	0	10	1227	0	2	1930	1	3	123	0	6	133	0	7	1229	1934	129	140
Tb09.160.0620	Tb927.9.1720	981	2113	2	2115	2114	3	2117	47	11	58	43	16	59	6696	1192	5	8320	1413	2	1029	204	7	1480	242	9	7893	9735	1240	1731
Tb09.160.0630	Tb927.9.1730	2196	102	0	102	74	1	75	0	0	0	2	0	2	347	0	8	429	0	17	5	0	17	1	0	35	355	446	22	36
Tb09.160.0650	Tb927.9.1750	13809	34	0	34	8	0	8	0	0	0	0	0	0	50	4	46	20	2	70	0	1	126	0	4	181	100	92	127	185
Tb09.160.0670	Tb927.9.1770	9313	513	3	516	438	4	442	21	4	25	35	9	44	1022	190	66	919	188	117	46	26	74	77	30	131	1278	1224	146	238
Tb09.160.0680	Tb927.9.1780	3361	88	0	88	51	0	51	1	0	1	0	0	0	351	15	4	215	13	9	8	11	36	6	14	37	370	237	55	57
Tb09.160.0690	Tb927.9.1790	941	900	0	900	838	2	840	31	12	43	63	15	78	3121	555	2	5681	1072	7	1764	320	5	2736	447	7	3678	6760	2089	3190
Tb09.160.0700	Tb927.9.1810	485	11852	25	11877	21217	25	21242	630	286	916	1001	401	1402	65849	14493	10	107569	23366	6	23714	4373	3	42812	7821	6	80352	130941	28090	50639
Tb09.160.0710	#N/A	498	11857	49	11906	21157	36	21193	621	434	1055	990	652	1642	65366	22862	13	107593	38795	9	23748	8012	6	43063	14957	7	88241	146397	31766	58027
Tb09.160.0720	Tb927.9.1880	2020	704	1	705	252	0	252	3	0	3	1	0	1	3428	235	10	3803	204	12	34	2	14	19	1	22	3673	4019	50	42
Tb09.160.0730	Tb927.9.1910	1452	387	2	389	342	0	342	8	2	10	9	1	10	1398	208	24	1415	183	32	10	3	4	18	2	11	1630	1630	17	31
Tb09.160.0740	Tb927.9.1920	1018	383	3	386	432	0	432	8	6	14	8	8	16	1799	503	7	2528	812	14	251	58	2	278	86	3	2309	3354	311	367
Tb09.160.0750	Tb927.9.1940	3375	390	1	391	197	0	197	0	0	0	2	0	2	1256	57	19	1416	55	12	9	1	23	19	5	42	1332	1483	33	66
Tb09.160.0760	Tb927.9.1950	1236	765	2	767	691	1	692	10	1	11	32	10	42	2566	182	6	3408	246	8	379	23	12	438	34	3	2754	3662	414	475
Tb09.160.0770	Tb927.9.1960	995	800	1	801	650	4	654	10	18	28	25	10	35	2852	677	4	2267	277	3	29	7	2	17	4	4	3533	2547	38	25
Tb09.160.0780	Tb927.9.1970	1932	578	5	583	319	0	319	0	0	0	0	0	0	1906	118	11	2471	117	14	18	0	13	19	2	23	2035	2602	31	44
Tb09.160.0790	Tb927.9.1980	2337	334	0	334	123	0	123	6	0	6	1	0	1	1504	83	9	1372	58	11	10	1	14	9	0	18	1596	1441	25	27
Tb09.160.0810	Tb927.9.2010	1965	280	1	281	272	1	273	6	0	6	18	0	18	937	42	44	853	13	68	41	1	20	96	1	29	1023	934	62	126
Tb09.160.0815	#N/A	433	3968	12	3980	4548	7	4555	94	79	173	208	135	343	18368	9239	2	23710	11779	6	1853	835	6	3341	1571	17	27609	35495	2694	4929
Tb09.160.0830	Tb927.9.2030	1809	73	0	73	20	0	20	0	0	0	0	0	0	305	2	2	238	1	4	1	0	15	1	0	27	309	243	16	28
Tb09.160.0840	Tb927.9.2050	1994	1365	5	1370	1057	1	1058	47	25	72	77	32	109	3899	1006	15	4779	1120	4	584	108	17	815	203	26	4920	5903	709	1044
Tb09.160.0850	Tb927.9.2060	3083	1074	6	1080	892	3	895	98	50	148	158	60	218	2313	406	24	2960	503	17	325	54	18	411	88	23	2743	3480	397	522
Tb09.160.0860	Tb927.9.2070	3704	1184	6	1190	959	6	965	30	9	39	39	15	54	3658	780	35	4130	792	54	272	41	74	358	72	88	4473	4976	387	518
Tb09.160.0890	Tb927.9.2100	1307	241	2	243	134	1	135	2	0	2	4	1	5	951	60	9	948	46	14	46	2	32	85	3	73	1020	1008	80	161
Tb09.160.0900	Tb927.9.2110	469	484	3	487	456	0	456	18	11	29	44	13	57	2161	618	0	2212	626	2	327	72	10	631	156	6	2779	2840	409	793
Tb09.160.0910	Tb927.9.2120	1212	350	0	350	331	0	331	2	0	2	2	3	5	1072	140	5	1290	154	2	51	7	6	70	9	5	1217	1446	64	84
Tb09.160.0920	Tb927.9.2130	4980	485	1	486	242	3	245	6	1	7	7	5	12	1126	172	21	1155	123	49	25	0	58	28	4	104	1319	1327	83	136
Tb09.160.0930	Tb927.9.2140	3078	135	0	135	56	0	56	3	0	3	2	1	3	370	7	19	277	11	22	9	3	23	15	4	44	396	310	35	63
Tb09.160.0940	Tb927.9.2150	416	46	3	49	34	0	34	0	9	9	1	11	12	33	138	1	33	99	2	2	4	5	2	5	4	172	134	11	11
Tb09.160.0950	Tb927.9.2160	795	376	0	376	94	0	94	10	1	11	3	0	3	553	35	27	389	26	46	4	0	18	11	3	36	615	461	22	50
Tb09.160.0970	Tb927.9.2220	2235	167	0	167	98	1	99	0	0	0	0	0	0	837	0	7	680	1	7	6	0	17	16	0	17	844	688	23	33
Tb09.160.0990	Tb927.9.2240	2640	61	0	61	26	0	26	0	0	0	0	0	0	189	15	44	90	3	53	3	0	25	0	0	35	248	146	28	35
Tb09.160.1000	Tb927.9.2250	2231	654	1	655	506	0	506	2	1	3	9	3	12	1399	108	6	1600	100	5	25	0	6	15	0	6	1513	1705	31	21
Tb09.160.1010	Tb927.9.2260	1899	505	0	505	283	0	283	2	0	2	7	2	9	1159	116	11	1501	116	15	66	4	5	21	0	5	1286	1632	75	26
Tb09.160.1020	Tb927.9.2270	2463	301	6	307	214	4	218	1	0	1	4	0	4	1111	49	5	1045	17	10	20	0	12	35	0	28	1165	1072	32	63
Tb09.160.1030	Tb927.9.2280	1621	3222	20	3242	2902	25	2927	31	6	37	55	21	76	6411	1913	32	7890	2031	61	160	23	13	212	46	30	8356	9982	196	288
Tb09.160.1050	#N/A	509	153	2	155	124	1	125	2	0	2	1	0	1	227	0	1	296	0	4	0	0	5	1	1	11	228	300	5	13
Tb09.160.1060	Tb927.9.2310	1602	610	6	616	465	2	467	3	0	3	1	2	3	1554	317	30	1821	209	33	16	3	21	13	8	12	1901	2063	40	33
Tb09.160.1070	Tb927.9.2320	1564	123	0	123	76	0	76	0	0	0	2	0	2	241	22	6	317	29	8	8	0	8	4	1	5	269	354	16	10
Tb09.160.1075	#N/A	90	224	0	224	260	0	260	17	0	17	44	0	44	841	0	0	663	0	2	24	0	0	74	0	0	841	665	24	74
Tb09.160.1080	#N/A	#N/A	252	3	255	292	8	300	18	1	19	48	0	48	934	2	0	749	0	4	27	0	0	83	0	0	936	753	27	83
Tb09.160.1090	Tb927.9.2350	4042	745	7	752	636	12	648	19	22	41	56	47	103	2176	1004	32	1932	856	31	71	55	25	154	84	38	3212	2819	151	276
Tb09.160.1096	#N/A	90	224	0	224	260	0	260	17	0	17	44	0	44	841	0	0	663	0	2	24	0	0	74	0	0	841	665	24	74
Tb09.160.1100	Tb927.9.2390	2135	559	3	562	510	9	519	5	8	13	4	6	10	993	197	3	530	116	2	16	12	8	31	13	5	1193	648	36	49
Tb09.160.1110	Tb927.9.2400	1296	508	3	511	278	5	283	15	10	25	13	6	19	1484	346	7	1673	367	5	73	31	3	92	37	8	1837	2045	107	137
Tb09.160.1120	Tb927.9.2420	1338	327	2	329	199	0	199	7	1	8	4	3	7	792	106	10	853	120	6	31	4	5	13	6	2	908	979	40	21
Tb09.160.1140	Tb927.9.2450	1438	99	0	99	41	0	41	1	1	2	0	0	0	301	22	3	294	20	5	15	1	26	7	0	37	326	319	42	44
Tb09.160.1160	Tb927.9.2470	3303	1118	2	1120	327	1	328	5	2	7	11	2	13	8128	289	32	9317	252	34	46	1	29	46	3	49	8449	9603	76	98
Tb09.160.1180	#N/A	2625	650	4	654	276	4	280	5	2	7	11	2	13	4780	289	21	5730	252	10	38	1	11	39	3	24	5090	5992	50	66
Tb09.160.1200	#N/A	26176	732	0	732	218	1	219	0	1	1	0	0	0	971	7	43	1212	5	78	22	3	18	21	1	36	1021	1295	43	58
Tb09.160.1210	Tb927.9.2550	6191	26	0	26	12	0	12	0	0	0	0	0	0	67	8	11	17	2	13	0	0	35	0	2	66	86	32	35	68
Tb09.160.1220	Tb927.9.2560	2471	416	1	417	354	1	355	3	0	3	12	0	12	1125	0	3	1536	0	2	50	1	53	81	1	122	1128	1538	104	204
Tb09.160.1240	Tb927.9.2580	1717	568	3	571	294	3	297	0	0	0	7	3	10	1681	225	18	1688	201	23	40	9	15	38	4	29	1924	1912	64	71
Tb09.160.1250	Tb927.9.2590	4557	209	1	210	120	1	121	6	4	10	11	15	26	1130	848	15	729	561	11	45	20	18	56	64	29	1993	1301	83	149
Tb09.160.1260	Tb927.9.2600	1222	2107	10	2117	3178	9	3187	81	42	123	134	52	186	5905	1276	18	7710	1494	29	562	144	9	969	270	14	7199	9233	715	1253
Tb09.160.1280	Tb927.9.2620	2331	354	0	354	185	0	185	2	0	2	9	2	11	1316	93	7	1836	70	5	115	4	13	128	12	21	1416	1911	132	161
Tb09.160.1290	Tb927.9.2630	6163	287	2	289	207	1	208	3	1	4	2	1	3	909	463	27	787	381	38	23	14	15	37	26	35	1399	1206	52	98
Tb09.160.1310	Tb927.9.2650	1887	108	1	109	23	0	23	0	0	0	0	0	0	432	30	8	248	10	16	2	0	157	1	0	293	470	274	159	294
Tb09.160.1330	Tb927.9.2670	1352	478	3	481	214	0	214	2	2	4	6	0	6	1111	56	7	909	57	19	18	0	14	16	1	25	1174	985	32	42
Tb09.160.1350	#N/A	234	21	0	21	11	2	13	0	0	0	0	0	0	41	0	7	48	3	4	0	0	1	0	0	4	48	55	1	4
Tb09.160.1370	Tb927.9.2700	1697	170	0	170	67	1	68	0	0	0	1	0	1	566	48	13	630	44	17	5	0	14	5	0	39	627	691	19	44
Tb09.160.1390	#N/A	402	42	0	42	31	0	31	0	0	0	0	0	0	18	0	6	10	4	8	0	0	4	0	0	4	24	22	4	4
Tb09.160.1400	Tb927.9.2730	4146	21	1	22	19	0	19	0	0	0	0	0	0	59	3	14	28	0	29	0	0	24	1	0	34	76	57	24	35
Tb09.160.1430	#N/A	352	10	0	10	6	0	6	0	0	0	0	0	0	17	0	0	9	1	4	0	0	4	0	0	4	17	14	4	4
Tb09.160.1440	Tb927.9.2760	1718	46	0	46	13	0	13	0	0	0	0	0	0	223	22	3	63	2	12	0	0	13	1	0	16	248	77	13	17
Tb09.160.1470	Tb927.9.2780	1063	388	1	389	271	0	271	3	0	3	14	1	15	850	99	1	1383	168	0	69	8	13	43	2	26	950	1551	90	71
Tb09.160.1490	Tb927.9.2800	1337	13149	253	13402	12324	195	12519	985	1263	2248	1706	2083	3789	38173	15577	38	25648	9937	42	1677	587	5	3412	1415	17	53788	35627	2269	4844
Tb09.160.1510	#N/A	7869	990	7	997	924	4	928	23	0	23	39	3	42	1052	0	0	1912	1	3	85	0	1	71	0	1	1052	1916	86	72
Tb09.160.1520	Tb927.9.2840	11235	5122	59	5181	4836	46	4882	172	61	233	307	93	400	11191	1795	42	18007	2819	33	1527	236	20	2195	332	25	13028	20859	1783	2552
Tb09.160.1540	#N/A	342	26	1	27	7	0	7	0	0	0	0	0	0	25	2	5	40	6	8	0	0	9	4	2	11	32	54	9	17
Tb09.160.1550	Tb927.9.2890	276	54	0	54	47	0	47	0	0	0	0	0	0	43	0	1	80	0	3	1	0	2	2	0	6	44	83	3	8
Tb09.160.1560	Tb927.9.2900	8500	46	0	46	25	0	25	2	0	2	0	0	0	91	7	34	117	2	26	3	0	60	2	1	94	132	145	63	97
Tb09.160.1570	Tb927.9.2910	797	627	4	631	497	1	498	5	2	7	2	3	5	2128	480	8	3289	671	12	188	37	5	215	41	5	2616	3972	230	261
Tb09.160.1600	#N/A	426	259	1	260	169	0	169	1	0	1	1	0	1	189	2	0	181	2	1	2	1	4	5	3	8	191	184	7	16
Tb09.160.1610	Tb927.9.2940	1639	172	0	172	78	0	78	0	0	0	1	0	1	718	59	7	662	29	14	7	1	10	14	0	12	784	705	18	26
Tb09.160.1630	#N/A	255	681	5	686	544	1	545	16	2	18	49	22	71	1186	220	5	2591	359	16	386	22	2	667	61	12	1411	2966	410	740
Tb09.160.1660	Tb927.9.2980	724	506	3	509	411	4	415	70	33	103	82	48	130	2409	1149	1	4013	1758	4	732	348	5	998	499	9	3559	5775	1085	1506
Tb09.160.1670	Tb927.9.2990	729	240	0	240	192	0	192	1	0	1	0	0	0	515	6	10	418	2	10	2	0	4	0	0	17	531	430	6	17
Tb09.160.1680	Tb927.9.3000	580	189	0	189	163	0	163	1	3	4	5	1	6	615	4	1	805	6	2	97	0	2	128	0	5	620	813	99	133
Tb09.160.1690	Tb927.9.3010	322	509	3	512	509	5	514	68	36	104	67	66	133	2229	1087	1	2790	1133	3	486	193	3	471	169	3	3317	3926	682	643
Tb09.160.1710	Tb927.9.3030	1152	737	0	737	658	1	659	7	3	10	10	3	13	1793	213	5	2820	312	10	150	16	15	65	10	27	2011	3142	181	102
Tb09.160.1730	#N/A	345	183	0	183	160	0	160	1	3	4	10	4	14	403	94	1	508	102	0	14	11	1	34	14	1	498	610	26	49
Tb09.160.1740	Tb927.9.3080	1376	426	0	426	337	0	337	3	0	3	3	0	3	1103	1	2	1386	0	2	10	0	9	10	1	12	1106	1388	19	23
Tb09.160.1760	Tb927.9.3100	1231	1196	2	1198	1013	3	1016	12	5	17	24	12	36	2479	263	2	4225	340	8	134	11	9	147	19	20	2744	4573	154	186
Tb09.160.1780	Tb927.9.3120	3047	113	0	113	98	0	98	0	0	0	0	0	0	506	25	10	253	6	11	2	0	24	0	0	42	541	270	26	42
Tb09.160.1790	Tb927.9.3130	2140	516	0	516	261	0	261	1	0	1	2	0	2	1750	117	7	2212	118	9	41	1	11	51	3	13	1874	2339	53	67
Tb09.160.1810	#N/A	153	112	0	112	99	0	99	13	0	13	6	0	6	186	0	1	220	0	3	14	0	2	16	0	5	187	223	16	21
Tb09.160.1820	Tb927.9.3170	831	1393	3	1396	1869	8	1877	72	19	91	132	51	183	3583	495	4	4780	664	7	500	69	2	991	128	4	4082	5451	571	1123
Tb09.160.1830	Tb927.9.3180	276	4	0	4	11	0	11	1	0	1	0	0	0	1	0	1	4	0	3	0	0	2	0	0	0	2	7	2	0
Tb09.160.1850	#N/A	258	0	0	0	2	0	2	0	0	0	0	0	0	1	0	0	2	0	0	0	0	3	0	0	4	1	2	3	4
Tb09.160.1870	#N/A	111	0	0	0	0	0	0	0	0	0	0	0	0	0	0	0	1	0	0	0	0	1	0	0	1	0	1	1	1
Tb09.160.1890	#N/A	111	0	0	0	0	0	0	0	0	0	0	0	0	0	0	0	0	2	0	0	1	0	0	0	2	0	2	1	2
Tb09.160.1920	#N/A	405	8	0	8	14	0	14	0	0	0	1	0	1	101	0	1	62	0	2	0	0	1	1	0	3	102	64	1	4
Tb09.160.1950	Tb927.9.3280	1226	1624	0	1624	1639	2	1641	15	1	16	18	6	24	4327	500	8	6838	944	3	571	67	3	958	110	15	4835	7785	641	1083
Tb09.160.1970	#N/A	652	185	0	185	159	0	159	14	0	14	24	0	24	429	0	1	443	2	0	53	0	1	100	0	2	430	445	54	102
Tb09.160.1980	Tb927.9.3290	512	1741	7	1748	1522	3	1525	64	35	99	130	78	208	5984	2083	16	7802	2525	17	654	171	6	1132	327	18	8083	10344	831	1477
Tb09.160.1990	Tb927.9.3340	540	923	11	934	942	7	949	12	7	19	18	6	24	7602	2394	4	6322	1982	5	164	39	3	275	87	5	10000	8309	206	367
Tb09.160.2000	Tb927.9.3350	1378	920	0	920	669	0	669	5	1	6	3	0	3	2025	177	6	3092	288	8	177	30	15	232	57	42	2208	3388	222	331
Tb09.160.2010	Tb927.9.3360	1168	1007	1	1008	864	1	865	34	11	45	57	16	73	2694	305	2	4861	582	8	1096	127	3	1541	152	10	3001	5451	1226	1703
Tb09.160.2020	Tb927.9.3370	518	1250	2	1252	1971	1	1972	29	10	39	25	14	39	3957	995	4	4088	1001	3	299	62	5	312	88	5	4956	5092	366	405
Tb09.160.2040	Tb927.9.3390	1549	193	0	193	84	0	84	5	1	6	4	1	5	1467	135	0	2007	187	3	397	35	11	361	28	11	1602	2197	443	400
Tb09.160.2050	Tb927.9.3400	4645	569	4	573	387	7	394	5	1	6	6	2	8	1387	98	49	1704	110	43	270	19	42	258	24	55	1534	1857	331	337
Tb09.160.2060	Tb927.9.3410	551	501	3	504	450	3	453	37	13	50	59	32	91	1466	303	3	2590	437	2	430	61	6	743	146	21	1772	3029	497	910
Tb09.160.2070	Tb927.9.3440	1101	916	2	918	478	2	480	5	0	5	1	0	1	2986	341	5	3527	354	5	40	5	1	22	6	4	3332	3886	46	32
Tb09.160.2090	Tb927.9.3460	2412	111	0	111	29	0	29	1	0	1	1	1	2	505	27	13	500	23	16	15	4	23	22	4	28	545	539	42	54
Tb09.160.2100	Tb927.9.3470	982	527	1	528	476	1	477	24	10	34	56	26	82	1683	285	2	3090	476	5	912	140	7	1270	193	14	1970	3571	1059	1477
Tb09.160.2110	Tb927.9.3480	838	217	4	221	159	0	159	15	0	15	23	9	32	999	162	1	1138	172	4	78	10	9	80	13	17	1162	1314	97	110
Tb09.160.2130	Tb927.9.3490	1312	112	0	112	24	0	24	1	2	3	0	0	0	437	87	14	320	28	3	3	2	13	6	0	16	538	351	18	22
Tb09.160.2150	Tb927.9.3530	467	552	1	553	481	2	483	47	37	84	97	92	189	1982	998	0	2406	1219	6	401	149	11	589	311	9	2980	3631	561	909
Tb09.160.2160	Tb927.9.3540	494	613	0	613	572	3	575	27	18	45	49	26	75	3378	1164	0	4256	1425	0	645	234	11	1100	421	15	4542	5681	890	1536
Tb09.160.2170	Tb927.9.3550	368	95	0	95	80	1	81	2	0	2	0	0	0	472	183	7	88	38	0	2	1	2	1	0	1	662	126	5	2
Tb09.160.2180	Tb927.9.3560	1281	213	0	213	103	0	103	1	0	1	3	3	6	1368	198	0	1917	252	2	262	28	9	233	35	18	1566	2171	299	286
Tb09.160.2200	Tb927.9.3580	2216	214	2	216	100	0	100	0	0	0	1	0	1	933	67	21	769	29	26	7	1	22	7	2	27	1021	824	30	36
Tb09.160.2210	Tb927.9.3590	890	531	1	532	432	2	434	4	1	5	5	1	6	1595	427	2	2609	715	4	169	28	4	155	47	2	2024	3328	201	204
Tb09.160.2220	Tb927.9.3600	1232	351	0	351	257	1	258	5	0	5	1	0	1	1221	46	9	1412	50	11	41	1	0	44	1	2	1276	1473	42	47
Tb09.160.2230	Tb927.9.3620	1031	816	1	817	831	1	832	18	5	23	30	8	38	2538	432	3	3292	478	1	286	48	1	299	42	6	2973	3771	335	347
Tb09.160.2240	Tb927.9.3630	2202	81	0	81	37	0	37	0	0	0	0	0	0	309	17	9	249	16	14	16	1	21	2	0	40	335	279	38	42
Tb09.160.2250	Tb927.9.3640	1286	267	0	267	123	0	123	3	0	3	5	2	7	1027	251	1	2001	465	4	54	10	3	34	9	7	1279	2470	67	50
Tb09.160.2260	Tb927.9.3650	2076	197	0	197	121	0	121	1	0	1	1	0	1	1071	48	7	970	37	4	29	0	6	36	6	12	1126	1011	35	54
Tb09.160.2280	Tb927.9.3670	1596	143	0	143	75	0	75	0	0	0	0	0	0	243	0	6	130	0	9	5	1	8	3	0	8	249	139	14	11
Tb09.160.2290	Tb927.9.3680	4242	28	0	28	28	0	28	0	0	0	0	0	0	65	2	29	34	0	41	0	3	60	0	5	97	96	75	63	102
Tb09.160.2310	#N/A	363	19	0	19	15	0	15	0	0	0	0	0	0	38	0	0	82	0	2	3	0	4	5	0	10	38	84	7	15
Tb09.160.2330	#N/A	264	0	0	0	0	0	0	0	0	0	0	0	0	0	0	2	1	0	4	0	0	3	0	0	2	2	5	3	2
Tb09.160.2350	Tb927.9.3750	617	628	0	628	454	0	454	19	10	29	27	8	35	1399	151	29	1011	89	33	62	1	22	93	4	36	1579	1133	85	133
Tb09.160.2360	Tb927.9.3760	1493	484	0	484	357	0	357	7	2	9	17	2	19	1948	43	8	2697	53	4	289	6	8	302	4	8	1999	2754	303	314
Tb09.160.2370	Tb927.9.3770	794	4288	15	4303	3440	9	3449	204	118	322	434	178	612	12933	1984	3	17812	2568	2	2833	313	2	5722	776	1	14920	20382	3148	6499
Tb09.160.2380	Tb927.9.3780	622	547	1	548	578	0	578	15	15	30	26	24	50	1900	654	0	2409	876	0	295	125	2	397	151	2	2554	3285	422	550
Tb09.160.2400	Tb927.9.3800	1899	351	0	351	210	0	210	2	0	2	6	0	6	1145	91	13	841	35	20	6	1	15	8	4	16	1249	896	22	28
Tb09.160.2410	Tb927.9.3810	216	17	0	17	7	1	8	0	0	0	0	0	0	26	8	2	26	18	3	0	0	0	0	1	1	36	47	0	2
Tb09.160.2420	Tb927.9.3820	903	1256	2	1258	950	0	950	18	6	24	13	8	21	3898	624	7	6599	1024	4	617	87	2	621	94	8	4529	7627	706	723
Tb09.160.2440	Tb927.9.3840	559	709	7	716	1131	5	1136	16	7	23	27	7	34	3138	924	4	4021	1129	4	417	138	1	724	198	6	4066	5154	556	928
Tb09.160.2450	Tb927.9.3850	1138	296	0	296	198	0	198	8	2	10	5	3	8	1201	248	10	1113	212	9	23	7	1	14	4	8	1459	1334	31	26
Tb09.160.2460	Tb927.9.3860	2616	312	0	312	151	0	151	0	0	0	0	0	0	694	46	6	1010	64	9	22	1	15	20	1	23	746	1083	38	44
Tb09.160.2470	Tb927.9.3870	2152	278	0	278	104	0	104	0	0	0	0	0	0	1025	46	7	1317	56	20	10	2	6	13	5	11	1078	1393	18	29
Tb09.160.2480	#N/A	1165	1006	2	1008	791	0	791	16	5	21	25	5	30	1907	199	16	3675	366	41	584	58	13	1056	124	21	2122	4082	655	1201
Tb09.160.2490	Tb927.9.3920	682	16354	27	16381	13161	16	13177	240	68	308	361	122	483	72902	16257	124	127390	27301	78	29060	5830	18	46210	9570	13	89283	154769	34908	55793
Tb09.160.2540	Tb927.9.3970	956	614	0	614	385	0	385	21	5	26	33	9	42	1693	249	2	2181	303	3	300	27	1	339	35	3	1944	2487	328	377
Tb09.160.2550	#N/A	682	17297	30	17327	13654	16	13670	244	68	312	369	122	491	76145	16257	124	132398	27301	78	30105	5830	19	47949	9571	14	92526	159777	35954	57534
Tb09.160.2600	#N/A	956	614	0	614	385	0	385	21	5	26	33	9	42	1693	249	2	2181	303	3	300	27	1	339	35	3	1944	2487	328	377
Tb09.160.2620	#N/A	3098	549	0	549	373	1	374	0	1	1	6	1	7	1608	52	7	2311	47	8	97	1	7	185	0	10	1667	2366	105	195
Tb09.160.2640	#N/A	141	167	0	167	132	0	132	1	0	1	14	0	14	140	0	2	179	0	1	40	0	0	58	0	1	142	180	40	59
Tb09.160.2650	Tb927.9.4080	3974	1	0	1	0	0	0	0	0	0	0	0	0	31	28	22	8	3	24	0	0	49	0	0	66	81	35	49	66
Tb09.160.2680	#N/A	291	1	2	3	1	3	4	0	0	0	0	1	1	0	11	36	0	9	69	0	0	4	0	0	8	47	78	4	8
Tb09.160.2700	#N/A	360	0	0	0	0	0	0	0	0	0	0	0	0	1	2	4	1	0	20	0	0	2	0	0	1	7	21	2	1
Tb09.160.2710	Tb927.9.4130	753	4	7	11	0	3	3	0	0	0	0	3	3	2	1	43	1	0	79	0	0	11	2	0	10	46	80	11	12
Tb09.160.2730	#N/A	480	7	1	8	0	1	1	0	1	1	0	2	2	5	0	18	2	0	30	0	0	0	0	1	13	23	32	0	14
Tb09.160.2750	#N/A	144	40	0	40	17	0	17	2	0	2	1	0	1	41	2	8	31	1	7	0	0	0	1	0	1	51	39	0	2
Tb09.160.2770	Tb927.9.4190	3414	247	0	247	132	1	133	3	0	3	0	0	0	713	27	39	441	9	35	1	3	24	1	6	32	779	485	28	39
Tb09.160.2780	#N/A	3836	1807	14	1821	1158	8	1166	34	26	60	28	21	49	6815	700	28	6772	620	40	248	34	25	360	75	59	7543	7432	307	494
Tb09.160.2810	#N/A	2958	1147	7	1154	609	1	610	8	0	8	10	6	16	6232	1159	6	5564	920	16	89	36	26	119	61	27	7397	6500	151	207
Tb09.160.2840	#N/A	2467	1049	6	1055	597	1	598	8	0	8	10	6	16	5584	1159	9	5249	920	14	81	37	28	112	61	28	6752	6183	146	201
Tb09.160.2860	Tb927.9.4250	1409	314	1	315	147	1	148	3	1	4	4	0	4	1482	121	11	1644	98	11	36	1	5	28	6	12	1614	1753	42	46
Tb09.160.2880	#N/A	273	4	1	5	4	1	5	0	6	6	0	17	17	13	243	0	11	337	0	0	36	0	0	27	1	256	348	36	28
Tb09.160.2890	Tb927.9.4290	962	845	2	847	596	1	597	13	6	19	46	18	64	2481	267	3	4021	378	10	544	39	9	533	29	10	2751	4409	592	572
Tb09.160.2900	Tb927.9.4300	1938	243	0	243	135	0	135	2	0	2	1	0	1	833	0	5	979	1	4	43	0	15	34	0	19	838	984	58	53
Tb09.160.2910	Tb927.9.4310	1169	71	0	71	55	0	55	2	0	2	2	1	3	420	65	3	353	33	4	19	2	3	18	3	6	488	390	24	27
Tb09.160.2930	#N/A	369	32	0	32	33	0	33	0	0	0	0	0	0	52	2	4	20	3	4	1	0	0	0	0	1	58	27	1	1
Tb09.160.2960	Tb927.9.4350	3331	168	3	171	88	1	89	1	1	2	3	8	11	369	740	22	267	235	20	18	37	21	39	78	41	1131	522	76	158
Tb09.160.2970	Tb927.9.4360	1749	562	0	562	364	1	365	9	3	12	10	2	12	1800	132	4	2769	187	9	190	5	13	166	13	19	1936	2965	208	198
Tb09.160.2980	Tb927.9.4370	4664	89	0	89	52	0	52	0	0	0	0	0	0	183	5	13	170	1	16	7	1	30	5	3	33	201	187	38	41
Tb09.160.2990	Tb927.9.4390	1257	527	2	529	264	0	264	6	6	12	11	1	12	1870	173	3	3123	256	3	125	8	12	99	8	16	2046	3382	145	123
Tb09.160.3010	#N/A	132	40	2	42	45	3	48	1	0	1	0	0	0	16	0	2	31	0	1	4	0	0	0	0	0	18	32	4	0
Tb09.160.3020	Tb927.9.4420	1287	962	1	963	405	0	405	11	1	12	46	11	57	4892	455	6	5112	473	8	340	29	7	235	16	14	5353	5593	376	265
Tb09.160.3050	Tb927.9.4440	1361	237	0	237	76	0	76	2	0	2	11	3	14	1037	76	2	1695	106	4	165	21	21	201	31	17	1115	1805	207	249
Tb09.160.3060	Tb927.9.4450	2005	85	1	86	24	1	25	0	0	0	0	0	0	421	34	13	327	18	11	2	1	9	4	1	10	468	356	12	15
Tb09.160.3080	#N/A	744	457	0	457	273	0	273	1	0	1	4	0	4	436	337	3	397	228	3	36	36	3	71	57	3	776	628	75	131
Tb09.160.3090	Tb927.9.4500	2824	737	1	738	149	1	150	2	0	2	1	1	2	5162	241	6	3555	106	8	18	3	15	28	2	28	5409	3669	36	58
Tb09.160.3110	Tb927.9.4520	2232	394	0	394	173	0	173	2	0	2	1	0	1	1922	100	3	2064	110	7	19	1	59	14	1	95	2025	2181	79	110
Tb09.160.3120	Tb927.9.4530	3257	105	0	105	56	0	56	0	0	0	1	0	1	440	11	8	274	4	7	3	1	17	8	2	33	459	285	21	43
Tb09.160.3140	Tb927.9.4550	1339	177	1	178	129	1	130	3	1	4	7	3	10	212	9	14	310	15	30	35	2	2	46	4	5	235	355	39	55
Tb09.160.3150	Tb927.9.4560	3114	28	0	28	14	0	14	0	0	0	0	0	0	121	3	14	87	1	15	1	0	36	1	0	51	138	103	37	52
Tb09.160.3160	Tb927.9.4570	791	59	0	59	25	0	25	0	0	0	0	0	0	136	13	4	64	8	5	0	0	7	0	0	18	153	77	7	18
Tb09.160.3180	#N/A	108	21	0	21	6	0	6	0	0	0	0	0	0	19	0	3	9	0	3	1	0	1	0	0	0	22	12	2	0
Tb09.160.3200	#N/A	198	4	0	4	0	0	0	0	0	0	0	0	0	8	74	3	8	91	5	0	5	4	1	1	5	85	104	9	7
Tb09.160.3210	Tb927.9.4620	1579	356	0	356	191	0	191	5	0	5	8	0	8	1279	75	6	1329	91	5	56	5	12	64	1	12	1360	1425	73	77
Tb09.160.3220	Tb927.9.4630	4084	85	0	85	34	0	34	0	0	0	0	1	1	290	1	6	202	0	8	2	6	68	5	16	120	297	210	76	141
Tb09.160.3240	Tb927.9.4640	4827	69	1	70	59	0	59	0	0	0	0	0	0	131	2	18	113	4	26	6	0	47	4	2	63	151	143	53	69
Tb09.160.3260	Tb927.9.4660	1896	217	0	217	68	0	68	0	0	0	0	0	0	713	65	5	1153	70	7	43	4	21	28	4	18	783	1230	68	50
Tb09.160.3270	Tb927.9.4680	1261	1488	2	1490	237	0	237	3	0	3	3	0	3	10201	1004	31	11917	932	36	162	19	16	92	3	13	11236	12885	197	108
Tb09.160.3290	#N/A	393	149	2	151	24	0	24	0	0	0	0	0	0	388	0	2	404	0	7	3	0	4	3	0	6	390	411	7	9
Tb09.160.3310	#N/A	216	764	0	764	328	0	328	4	0	4	2	0	2	952	0	0	1096	0	3	5	0	0	12	0	1	952	1099	5	13
Tb09.160.3320	Tb927.9.4760	1144	1302	3	1305	1115	3	1118	6	2	8	11	0	11	3369	216	57	3465	106	67	99	1	11	129	3	18	3642	3638	111	150
Tb09.160.3340	#N/A	224	52	0	52	29	0	29	0	0	0	1	0	1	226	0	0	191	0	1	1	0	1	2	0	4	226	192	2	6
Tb09.160.3370	Tb927.9.4810	925	384	0	384	214	0	214	3	0	3	1	1	2	1350	128	4	1283	123	3	44	5	3	29	6	5	1482	1409	52	40
Tb09.160.3380	Tb927.9.4820	2691	272	1	273	187	0	187	0	0	0	0	0	0	738	40	10	916	33	25	3	0	26	8	2	26	788	974	29	36
Tb09.160.3400	#N/A	123	8	0	8	4	0	4	0	0	0	0	0	0	18	1	18	19	0	20	1	0	25	1	0	22	37	39	26	23
Tb09.160.3420	#N/A	108	52	0	52	81	0	81	4	0	4	10	0	10	473	0	2	443	0	5	27	0	0	60	0	2	475	448	27	62
Tb09.160.3450	#N/A	54	4	0	4	0	0	0	0	0	0	0	0	0	0	0	0	0	0	2	0	0	0	0	0	0	0	2	0	0
Tb09.160.3470	Tb927.9.4900	3868	145	0	145	69	0	69	3	0	3	0	0	0	644	40	13	640	14	12	3	1	13	9	4	24	697	666	17	37
Tb09.160.3480	Tb927.9.4910	1325	469	0	469	393	0	393	6	0	6	13	0	13	1075	79	6	2100	170	4	245	7	1	334	22	7	1160	2274	253	363
Tb09.160.3490	Tb927.9.4920	698	448	3	451	316	0	316	8	4	12	13	3	16	2204	530	21	1969	430	24	96	20	7	172	28	11	2755	2423	123	211
Tb09.160.3500	Tb927.9.4930	1459	510	1	511	448	0	448	7	0	7	4	0	4	955	0	4	1821	3	6	126	1	6	143	1	7	959	1830	133	151
Tb09.160.3510	Tb927.9.4940	1175	808	1	809	909	3	912	7	0	7	6	3	9	1390	174	7	2392	286	13	120	19	7	184	21	11	1571	2691	146	216
Tb09.160.3520	Tb927.9.4950	1305	804	0	804	539	0	539	11	0	11	11	0	11	1481	2	2	1804	2	6	62	3	5	46	10	5	1485	1812	70	61
Tb09.160.3530	Tb927.9.4960	600	8542	52	8594	7448	42	7490	737	644	1381	985	816	1801	20693	8671	10	26302	11476	4	2173	906	4	2846	1179	9	29374	37782	3083	4034
Tb09.160.3540	Tb927.9.4990	600	1089	1	1090	1176	3	1179	27	5	32	33	9	42	2654	620	4	4313	954	3	763	166	2	1336	265	12	3278	5270	931	1613
Tb09.160.3550	Tb927.9.5000	862	1162	2	1164	1059	0	1059	60	23	83	151	42	193	2457	354	3	4395	525	6	1525	179	9	2435	313	19	2814	4926	1713	2767
Tb09.160.3560	Tb927.9.5020	1185	750	1	751	609	3	612	12	2	14	12	2	14	1805	216	2	3145	466	15	374	43	17	539	67	34	2023	3626	434	640
Tb09.160.3590	#N/A	2870	277	2	279	126	0	126	0	0	0	1	0	1	1356	89	9	715	17	10	5	2	42	5	0	116	1454	742	49	121
Tb09.160.3610	#N/A	373	106	0	106	47	0	47	0	0	0	0	0	0	97	2	19	105	0	13	1	0	2	2	0	3	118	118	3	5
Tb09.160.3630	#N/A	2778	327	0	327	148	0	148	0	0	0	1	0	1	1277	1	10	706	1	13	5	0	33	1	0	47	1288	720	38	48
Tb09.160.3650	#N/A	329	57	0	57	29	0	29	0	0	0	0	0	0	89	0	11	84	1	0	0	0	3	0	0	9	100	85	3	9
Tb09.160.3670	Tb927.9.5150	480	1160	5	1165	616	2	618	79	40	119	73	41	114	7644	2669	14	9196	3278	9	1441	438	10	1798	632	8	10327	12483	1889	2438
Tb09.160.3690	Tb927.9.5170	2003	852	5	857	639	1	640	12	10	22	13	14	27	3150	1619	14	3236	1121	19	103	49	8	153	73	14	4783	4376	160	240
Tb09.160.3710	Tb927.9.5190	993	1330	0	1330	1009	0	1009	50	0	50	145	0	145	4893	0	0	8610	0	9	1757	0	5	1645	1	3	4893	8619	1762	1649
Tb09.160.3730	Tb927.9.5210	1804	2300	4	2304	1341	2	1343	15	1	16	33	5	38	7595	512	3	8806	528	7	187	14	10	194	19	20	8110	9341	211	233
Tb09.160.3740	Tb927.9.5220	385	482	6	488	354	0	354	5	1	6	8	5	13	1778	637	0	2435	842	3	94	35	0	76	35	2	2415	3280	129	113
Tb09.160.3760	Tb927.9.5240	2913	137	0	137	67	0	67	0	0	0	1	0	1	310	15	21	188	15	36	7	3	21	4	3	53	346	239	31	60
Tb09.160.3780	Tb927.9.5260	1892	698	0	698	244	0	244	6	0	6	15	0	15	2321	1	7	2693	0	13	126	0	171	105	0	175	2329	2706	297	280
Tb09.160.3800	Tb927.9.5280	1706	231	2	233	153	0	153	2	1	3	7	4	11	740	74	4	999	81	3	38	6	4	44	7	4	818	1083	48	55
Tb09.160.3820	Tb927.9.5320	1962	201	4	205	115	1	116	1	0	1	0	0	0	1076	80	6	507	39	11	2	1	26	6	0	31	1162	557	29	37
Tb09.160.3830	Tb927.9.5330	1384	661	1	662	402	2	404	0	0	0	2	0	2	1218	108	1	1512	122	4	17	2	5	30	0	8	1327	1638	24	38
Tb09.160.3850	Tb927.9.5350	1394	200	0	200	145	0	145	1	0	1	2	0	2	712	1	8	769	2	3	23	0	2	25	0	4	721	774	25	29
Tb09.160.3880	Tb927.9.5370	1133	780	0	780	693	0	693	6	0	6	14	0	14	1374	0	1	2264	0	1	366	0	5	352	0	7	1375	2265	371	359
Tb09.160.3890	Tb927.9.5380	2481	160	0	160	55	0	55	2	0	2	0	0	0	768	28	5	787	20	8	10	1	22	12	1	39	801	815	33	52
Tb09.160.3910	Tb927.9.5390	674	186	0	186	121	0	121	0	0	0	0	0	0	538	95	3	729	101	2	4	2	11	4	2	10	636	832	17	16
Tb09.160.3930	Tb927.9.5410	904	650	0	650	450	0	450	3	0	3	5	0	5	2327	318	2	3925	496	9	150	21	16	153	19	19	2647	4430	187	191
Tb09.160.3950	#N/A	310	180	0	180	85	0	85	1	0	1	1	0	1	328	0	0	544	0	0	26	0	0	23	0	0	328	544	26	23
Tb09.160.3960	Tb927.9.5440	1532	532	2	534	347	0	347	9	3	12	20	3	23	2452	171	11	3435	237	6	399	18	6	377	15	10	2634	3678	423	402
Tb09.160.3980	Tb927.9.5460	3214	37	0	37	17	0	17	0	0	0	0	0	0	129	1	5	152	4	13	32	0	12	26	0	31	135	169	44	57
Tb09.160.3990	Tb927.9.5490	2414	259	10	269	175	3	178	4	9	13	2	48	50	846	512	27	888	345	28	8	9	26	23	23	25	1385	1261	43	71
Tb09.160.4010	#N/A	530	73	0	73	101	0	101	0	0	0	0	0	0	12	0	1	19	0	1	0	0	0	0	0	0	13	20	0	0
Tb09.160.4020	Tb927.9.5520	4126	5	0	5	1	0	1	0	0	0	0	0	0	18	0	17	9	0	19	1	0	23	1	0	35	35	28	24	36
Tb09.160.4040	#N/A	282	5	0	5	0	1	1	0	0	0	0	0	0	3	0	20	0	0	31	0	0	7	0	0	6	23	31	7	6
Tb09.160.4060	#N/A	456	20	0	20	11	0	11	1	0	1	0	0	0	10	0	18	3	0	32	0	0	2	0	0	13	28	35	2	13
Tb09.160.4080	#N/A	234	33	0	33	12	0	12	0	0	0	0	1	1	32	0	2	38	0	5	1	0	3	0	0	3	34	43	4	3
Tb09.160.4090	Tb927.9.5590	4032	82	2	84	27	0	27	0	1	1	1	0	1	229	45	11	120	33	22	1	6	21	7	7	33	285	175	28	47
Tb09.160.4110	#N/A	189	2	0	2	3	0	3	0	0	0	0	0	0	0	3	2	1	0	3	0	0	3	0	0	0	5	4	3	0
Tb09.160.4120	Tb927.9.5620	4159	409	0	409	323	0	323	0	0	0	0	0	0	632	2	12	580	1	16	7	0	21	7	1	31	646	597	28	39
Tb09.160.4130	Tb927.9.5630	1424	549	0	549	357	0	357	0	0	0	2	2	4	1159	105	2	1978	166	10	116	6	6	129	6	4	1266	2154	128	139
Tb09.160.4150	Tb927.9.5650	548	1555	10	1565	1497	5	1502	120	75	195	225	109	334	4206	1215	6	5981	1781	3	1022	296	4	1763	498	5	5427	7765	1322	2266
Tb09.160.4170	#N/A	195	7	0	7	7	0	7	3	1	4	0	1	1	35	55	25	35	25	33	1	1	1	1	2	1	115	93	3	4
Tb09.160.4180	Tb927.9.5680	2927	510	0	510	214	0	214	4	1	5	0	1	1	1358	56	33	1233	26	47	10	2	7	12	2	20	1447	1306	19	34
Tb09.160.4200	Tb927.9.5690	598	11660	6	11666	13228	9	13237	511	1	512	751	3	754	87674	3760	10	69069	3292	6	13327	444	2	17422	656	2	91444	72367	13773	18080
Tb09.160.4210	Tb927.9.5700	7001	114	0	114	116	1	117	0	0	0	1	0	1	257	8	36	290	7	19	2	4	54	7	1	85	301	316	60	93
Tb09.160.4220	Tb927.9.5710	1222	639	0	639	395	0	395	1	0	1	2	0	2	1699	168	2	1679	180	5	8	1	5	8	3	7	1869	1864	14	18
Tb09.160.4240	Tb927.9.5730	2382	265	1	266	123	0	123	2	0	2	2	0	2	2390	235	20	1507	149	18	208	26	13	205	13	15	2645	1674	247	233
Tb09.160.4250	Tb927.9.5750	1095	7753	8	7761	7098	6	7104	364	138	502	554	160	714	24707	2823	46	32835	3624	10	2613	225	31	4004	392	26	27576	36469	2869	4422
Tb09.160.4270	Tb927.9.5800	926	895	5	900	841	5	846	73	52	125	125	67	192	2387	815	1	3404	1044	3	867	253	1	1506	489	7	3203	4451	1121	2002
Tb09.160.4280	#N/A	1074	7465	8	7473	6710	6	6716	342	138	480	543	160	703	23775	2823	46	31717	3624	10	2500	225	31	3849	392	26	26644	35351	2756	4267
Tb09.160.4290	#N/A	318	1070	9	1079	627	2	629	17	4	21	29	7	36	3246	415	16	4499	364	40	207	18	18	174	18	32	3677	4903	243	224
Tb09.160.4300	Tb927.9.5890	2082	598	4	602	306	0	306	17	3	20	28	6	34	2432	203	5	3637	242	5	159	11	7	154	9	19	2640	3884	177	182
Tb09.160.4310	Tb927.9.5900	3133	67	0	67	27	0	27	0	0	0	0	0	0	249	7	11	114	7	13	5	0	15	1	0	30	267	134	20	31
Tb09.160.4330	#N/A	213	24	0	24	33	0	33	0	0	0	0	0	0	11	1	4	9	2	5	0	0	1	0	0	6	16	16	1	6
Tb09.160.4350	#N/A	117	27	0	27	13	2	15	1	0	1	1	3	4	21	0	1	24	0	4	0	0	2	0	0	2	22	28	2	2
Tb09.160.4370	#N/A	138	6	2	8	8	1	9	0	9	9	0	12	12	42	55	2	36	74	2	1	0	0	0	3	0	99	112	1	3
Tb09.160.4380	Tb927.9.5960	757	414	2	416	328	1	329	6	9	15	4	12	16	622	56	11	781	74	18	11	0	8	16	3	5	689	873	19	24
Tb09.160.4400	Tb927.9.6010	1953	389	1	390	182	3	185	2	0	2	5	0	5	1381	0	5	1754	2	13	112	0	11	92	0	9	1386	1769	123	101
Tb09.160.4420	#N/A	27	5	0	5	3	2	5	0	4	4	0	5	5	3	97	3	2	64	2	0	0	0	0	2	4	103	68	0	6
Tb09.160.4430	Tb927.9.6040	1295	658	1	659	251	2	253	4	4	8	18	5	23	2203	98	8	1740	64	8	31	0	9	14	2	10	2309	1812	40	26
Tb09.160.4440	Tb927.9.6060	916	207	0	207	61	0	61	5	0	5	2	1	3	571	44	14	431	30	24	10	1	6	16	0	5	629	485	17	21
Tb09.160.4450	#N/A	922	15131	33	15164	11309	20	11329	322	48	370	371	52	423	55106	5307	17	98905	9155	21	17700	671	15	22150	1030	12	60430	108081	18386	23192
Tb09.160.4460	Tb927.9.6090	1897	7246	28	7274	6491	22	6513	298	176	474	562	322	884	15370	4695	32	17781	3455	15	1474	229	18	1876	432	19	20097	21251	1721	2327
Tb09.160.4480	#N/A	1427	12388	117	12505	18095	113	18208	347	178	525	661	323	984	18012	4766	38	21751	3520	25	1748	231	23	2290	436	29	22816	25296	2002	2755
Tb09.160.4500	Tb927.9.6110	3150	115	0	115	33	0	33	1	0	1	2	0	2	510	24	1	486	16	9	10	1	25	18	1	15	535	511	36	34
Tb09.160.4520	Tb927.9.6130	666	460	0	460	246	0	246	7	2	9	5	4	9	1707	133	27	1199	122	7	7	1	2	6	4	3	1867	1328	10	13
Tb09.160.4540	Tb927.9.6150	2788	316	0	316	219	1	220	0	0	0	3	0	3	705	8	5	606	13	11	13	0	8	9	0	10	718	630	21	19
Tb09.160.4550	Tb927.9.6160	3704	153	0	153	122	0	122	1	0	1	0	0	0	368	16	21	233	9	20	1	0	23	4	0	35	405	262	24	39
Tb09.160.4560	Tb927.9.6170	1510	6000	3	6003	4665	3	4668	61	0	61	106	2	108	22570	705	22	35252	932	13	1898	36	11	1756	34	18	23297	36197	1945	1808
Tb09.160.4570	#N/A	1705	5511	6	5517	4543	8	4551	94	58	152	157	81	238	21692	1501	13	31896	1111	33	1686	70	13	1669	141	23	23206	33040	1769	1833
Tb09.160.4580	Tb927.9.6270	1824	319	1	320	142	0	142	2	0	2	3	0	3	1123	83	6	1844	127	6	76	2	18	85	9	12	1212	1977	96	106
Tb09.160.4590	#N/A	2069	5901	3	5904	4654	4	4658	46	4	50	85	7	92	21945	1272	9	34472	1868	14	1785	76	12	1678	75	19	23226	36354	1873	1772
Tb09.160.4600	Tb927.9.6310	3741	61	0	61	15	0	15	0	0	0	0	0	0	273	207	7	85	115	9	2	8	14	0	12	24	487	209	24	36
Tb09.160.4610	Tb927.9.6320	1270	1119	4	1123	944	1	945	43	12	55	83	23	106	2553	357	41	3436	373	71	378	41	57	318	33	78	2951	3880	476	429
Tb09.160.4620	Tb927.9.6350	2512	342	0	342	202	0	202	0	3	3	3	3	6	1040	69	20	1333	63	16	32	0	25	24	1	29	1129	1412	57	54
Tb09.160.4630	#N/A	1913	4340	4	4344	4656	4	4660	46	19	65	99	12	111	6640	709	3	10955	1172	3	292	28	2	270	30	2	7352	12130	322	302
Tb09.160.4640	Tb927.9.6390	642	314	1	315	260	0	260	5	0	5	9	2	11	1013	200	4	1943	376	6	243	47	2	307	54	1	1217	2325	292	362
Tb09.160.4660	Tb927.9.6410	2786	122	0	122	67	0	67	0	0	0	0	0	0	330	0	4	296	0	8	1	0	22	3	1	27	334	304	23	31
Tb09.160.4670	Tb927.9.6420	947	763	0	763	723	1	724	18	7	25	39	14	53	2061	150	3	3674	246	4	788	64	4	902	67	8	2214	3924	856	977
Tb09.160.4680	Tb927.9.6430	3263	91	0	91	44	0	44	0	0	0	0	0	0	223	6	7	225	5	16	8	0	63	6	2	212	236	246	71	220
Tb09.160.4690	Tb927.9.6440	740	564	4	568	742	2	744	26	13	39	28	13	41	1323	456	5	1743	621	11	257	79	7	334	134	12	1784	2375	343	480
Tb09.160.4700	Tb927.9.6450	1882	852	0	852	612	0	612	7	3	10	33	6	39	2312	206	9	3729	259	6	181	11	12	208	11	17	2527	3994	204	236
Tb09.160.4710	Tb927.9.6460	4863	112	0	112	47	0	47	0	0	0	0	0	0	490	12	10	558	1	23	4	1	22	12	1	55	512	582	27	68
Tb09.160.4720	Tb927.9.6470	1067	275	2	277	170	0	170	5	0	5	18	0	18	741	5	4	1238	8	0	126	3	29	121	0	32	750	1246	158	153
Tb09.160.4740	#N/A	402	192	1	193	109	1	110	0	5	5	6	17	23	135	111	15	187	81	25	7	1	5	20	2	10	261	293	13	32
Tb09.160.4750	Tb927.9.6510	2265	233	0	233	130	0	130	1	0	1	1	0	1	1457	10	5	1332	11	7	12	0	8	16	0	8	1472	1350	20	24
Tb09.160.4760	Tb927.9.6530	3202	1147	4	1151	991	4	995	89	59	148	117	60	177	2690	894	27	2780	911	48	687	202	30	1271	430	71	3611	3739	919	1772
Tb09.160.4770	Tb927.9.6560	2726	10	6	16	2	0	2	0	0	0	0	0	0	112	592	32	37	254	22	2	8	28	4	19	50	736	313	38	73
Tb09.160.4800	Tb927.9.6570	450	84	0	84	21	0	21	0	0	0	0	2	2	35	2	13	64	2	27	2	0	13	0	0	27	50	93	15	27
Tb09.160.4820	#N/A	348	461	5	466	589	3	592	16	0	16	36	0	36	420	1	10	454	0	7	73	4	5	125	1	6	431	461	82	132
Tb09.160.4830	Tb927.9.6580	3790	1646	13	1659	1624	7	1631	136	51	187	157	77	234	2267	277	41	2421	339	64	297	31	31	511	55	72	2585	2824	359	638
Tb09.160.4840	Tb927.9.6620	1273	122	0	122	115	0	115	13	4	17	14	7	21	853	125	6	1014	132	2	219	31	6	316	49	5	984	1148	256	370
Tb09.160.4850	Tb927.9.6650	1473	424	0	424	245	0	245	2	0	2	4	0	4	2191	165	3	2725	192	9	347	27	63	275	21	149	2359	2926	437	445
Tb09.160.4860	Tb927.9.6660	1927	158	2	160	109	2	111	2	0	2	0	0	0	354	30	24	271	28	37	4	3	30	6	4	17	408	336	37	27
Tb09.160.4870	Tb927.9.6670	7738	150	0	150	99	0	99	0	0	0	0	0	0	191	2	31	237	2	46	9	2	53	4	1	62	224	285	64	67
Tb09.160.4890	#N/A	519	57	0	57	18	0	18	0	0	0	0	0	0	94	0	7	67	0	4	0	0	1	2	0	1	101	71	1	3
Tb09.160.4910	Tb927.9.6710	1788	226	0	226	95	0	95	4	0	4	1	0	1	1168	0	3	1020	2	4	16	0	6	36	1	11	1171	1026	22	48
Tb09.160.4920	Tb927.9.6720	1099	184	0	184	79	0	79	0	0	0	3	0	3	1212	126	6	875	92	2	31	6	11	18	3	17	1344	969	48	38
Tb09.160.4930	Tb927.9.6730	1382	280	0	280	261	0	261	8	2	10	8	4	12	617	73	0	1267	161	3	201	27	17	179	24	17	690	1431	245	220
Tb09.160.4950	Tb927.9.6760	879	42	0	42	16	0	16	0	0	0	1	0	1	172	0	4	170	1	3	18	0	3	20	0	7	176	174	21	27
Tb09.160.4970	#N/A	438	0	0	0	0	0	0	0	0	0	0	0	0	1	0	3	0	0	7	0	0	7	0	0	4	4	7	7	4
Tb09.160.4990	#N/A	552	0	0	0	1	0	1	0	0	0	0	0	0	0	7	3	0	6	2	0	0	1	0	0	3	10	8	1	3
Tb09.160.5010	#N/A	372	19	0	19	12	0	12	0	0	0	0	0	0	7	0	0	6	0	0	0	0	3	0	0	3	7	6	3	3
Tb09.160.5020	Tb927.9.6870	1563	1342	8	1350	1213	6	1219	68	33	101	160	72	232	6032	1449	128	8252	1859	102	1538	326	27	2155	517	29	7609	10213	1891	2701
Tb09.160.5030	Tb927.9.6880	1989	435	0	435	213	0	213	12	1	13	18	3	21	1490	149	6	2125	170	5	132	6	22	156	15	43	1645	2300	160	214
Tb09.160.5040	Tb927.9.6890	209	163	2	165	94	0	94	5	4	9	11	7	18	512	277	3	893	447	0	101	64	1	110	68	4	792	1340	166	182
Tb09.160.5050	Tb927.9.6910	512	1097	3	1100	1216	5	1221	49	25	74	67	62	129	4986	1521	1	4245	1226	1	667	184	2	1293	362	11	6508	5472	853	1666
Tb09.160.5060	Tb927.9.6920	1151	777	1	778	260	0	260	11	5	16	21	2	23	5425	537	9	4018	342	6	120	14	13	66	12	16	5971	4366	147	94
Tb09.160.5070	Tb927.9.6940	1790	421	0	421	138	0	138	2	0	2	1	0	1	1362	219	3	1534	241	7	16	5	5	8	0	7	1584	1782	26	15
Tb09.160.5080	Tb927.9.6960	1064	19	0	19	13	0	13	0	0	0	0	0	0	100	7	3	89	14	10	3	0	31	0	0	27	110	113	34	27
Tb09.160.5100	Tb927.9.7000	728	1724	6	1730	1899	7	1906	54	13	67	94	35	129	5552	1083	9	8597	1555	10	1705	298	8	2025	365	21	6644	10162	2011	2411
Tb09.160.5110	Tb927.9.7020	890	226	2	228	190	0	190	1	0	1	2	0	2	928	171	10	1228	291	16	114	10	1	107	12	2	1109	1535	125	121
Tb09.160.5120	Tb927.9.7030	4956	140	1	141	110	0	110	0	0	0	0	0	0	223	3	16	145	0	13	0	0	55	0	1	96	242	158	55	97
Tb09.160.5130	Tb927.9.7040	1564	676	0	676	528	1	529	6	0	6	10	1	11	1369	92	5	2518	146	12	117	5	28	92	6	45	1466	2676	150	143
Tb09.160.5150	Tb927.9.7060	985	728	3	731	383	1	384	14	5	19	31	7	38	2558	402	4	4204	662	4	639	106	10	764	101	13	2964	4870	755	878
Tb09.160.5160	Tb927.9.7070	966	801	0	801	766	0	766	12	0	12	13	7	20	3540	10	3	4228	8	9	409	3	6	389	2	6	3553	4245	418	397
Tb09.160.5170	Tb927.9.7080	570	810	1	811	793	0	793	66	0	66	74	0	74	3192	0	1	5072	0	1	2381	1	1	3670	0	5	3193	5073	2383	3675
Tb09.160.5180	Tb927.9.7090	1205	227	0	227	133	0	133	7	1	8	14	2	16	849	92	2	1818	223	2	594	53	10	515	57	11	943	2043	657	583
Tb09.160.5190	Tb927.9.7100	2843	172	2	174	98	2	100	3	1	4	0	0	0	401	64	2	476	71	8	20	3	8	10	3	13	467	555	31	26
Tb09.160.5200	Tb927.9.7110	2073	3103	9	3112	1853	3	1856	79	41	120	133	40	173	9969	1365	13	17010	2344	22	1654	203	8	2573	372	13	11347	19376	1865	2958
Tb09.160.5220	Tb927.9.7150	3840	128	0	128	86	0	86	0	0	0	0	0	0	327	11	12	247	3	33	6	1	33	4	0	60	350	283	40	64
Tb09.160.5230	Tb927.9.7160	863	828	1	829	921	1	922	40	10	50	88	21	109	2262	376	4	3385	556	6	586	90	4	778	113	9	2642	3947	680	900
Tb09.160.5240	Tb927.9.7170	1487	169	0	169	96	0	96	2	0	2	1	0	1	700	65	6	625	59	11	10	2	15	17	1	19	771	695	27	37
Tb09.160.5250	Tb927.9.7180	5134	204	0	204	140	0	140	0	0	0	0	0	0	343	13	10	317	12	24	5	1	44	16	3	41	366	353	50	60
Tb09.160.5260	Tb927.9.7190	1891	250	1	251	128	1	129	4	0	4	4	1	5	1356	157	3	1653	170	7	31	6	19	47	5	30	1516	1830	56	82
Tb09.160.5270	Tb927.9.7200	1176	455	1	456	337	0	337	2	0	2	5	0	5	1743	183	6	3347	275	5	369	28	6	582	54	11	1932	3627	403	647
Tb09.160.5280	Tb927.9.7210	2232	411	1	412	210	0	210	2	0	2	1	0	1	857	41	3	1341	64	8	15	2	10	18	0	18	901	1413	27	36
Tb09.160.5300	Tb927.9.7230	632	812	5	817	805	0	805	53	17	70	117	43	160	2701	481	7	4908	888	21	1065	179	2	1811	343	3	3189	5817	1246	2157
Tb09.160.5310	Tb927.9.7250	897	759	1	760	987	2	989	35	7	42	58	15	73	1856	329	32	2747	546	24	644	109	12	923	167	19	2217	3317	765	1109
Tb09.160.5320	Tb927.9.7260	1142	566	0	566	261	0	261	12	3	15	13	5	18	1452	169	4	2237	241	6	224	19	5	283	22	10	1625	2484	248	315
Tb09.160.5330	Tb927.9.7270	1915	128	0	128	112	1	113	0	0	0	7	0	7	533	86	26	541	82	42	37	7	58	24	3	77	645	665	102	104
Tb09.160.5350	#N/A	1464	53	3	56	26	0	26	4	0	4	3	0	3	297	1	11	344	4	12	4	0	13	8	0	21	309	360	17	29
Tb09.160.5370	#N/A	1146	6	0	6	1	0	1	0	0	0	0	0	0	24	6	2	43	7	9	0	1	3	0	1	0	32	59	4	1
Tb09.160.5390	#N/A	1419	149	2	151	72	1	73	31	2	33	59	4	63	2005	332	217	2530	441	281	165	33	297	123	18	466	2554	3252	495	607
Tb09.160.5410	#N/A	243	0	0	0	0	0	0	0	0	0	0	0	0	27	5	6	34	0	10	6	0	1	7	1	8	38	44	7	16
Tb09.160.5430	Tb927.9.7370	777	47	0	47	16	0	16	1	0	1	1	0	1	298	1	5	410	1	8	16	0	3	12	0	2	304	419	19	14
Tb09.160.5450	#N/A	579	91	1	92	78	0	78	0	1	1	8	2	10	140	3	13	126	2	13	2	0	2	11	0	16	156	141	4	27
Tb09.160.5470	#N/A	557	15	0	15	29	0	29	0	0	0	0	0	0	13	0	16	2	0	23	0	0	3	0	0	4	29	25	3	4
Tb09.160.5480	Tb927.9.7470	1924	67	0	67	68	0	68	0	0	0	0	0	0	357	37	18	54	7	13	10	0	6	4	2	11	412	74	16	17
Tb09.160.5490	Tb927.9.7480	2680	178	0	178	87	0	87	2	1	3	1	0	1	809	226	40	767	158	57	17	12	8	25	39	14	1075	982	37	78
Tb09.160.5510	#N/A	471	314	5	319	139	1	140	0	0	0	0	0	0	461	3	16	255	1	21	1	0	0	2	1	1	480	277	1	4
Tb09.160.5530	Tb927.9.7520	1523	75	20	95	17	6	23	6	60	66	6	100	106	938	2618	88	777	2229	64	55	41	7	115	111	12	3644	3070	103	238
Tb09.160.5550	Tb927.9.7540	2732	3	1	4	8	0	8	0	6	6	0	6	6	50	328	10	38	172	18	1	7	16	2	2	32	388	228	24	36
Tb09.160.5560	Tb927.9.7550	2547	232	0	232	61	0	61	2	0	2	0	1	1	734	62	4	412	31	6	1	0	13	0	2	13	800	449	14	15
Tb09.160.5570	Tb927.9.7580	1801	554	1	555	343	4	347	19	21	40	60	37	97	2156	1238	6	1408	892	7	108	98	13	253	149	29	3400	2307	219	431
Tb09.160.5580	Tb927.9.7590	694	25876	106	25982	19610	95	19705	2102	580	2682	3295	987	4282	112226	24464	22	174961	37377	25	39290	8005	9	61845	12970	14	136712	212363	47304	74829
Tb09.160.5590	#N/A	694	28425	92	28517	21193	90	21283	2117	559	2676	3338	952	4290	116008	23223	14	182282	36484	32	41152	7906	9	64930	12821	20	139245	218798	49067	77771
Tb09.160.5600	Tb927.9.7650	1349	448	1	449	308	0	308	5	0	5	14	2	16	1614	332	18	2119	378	30	240	29	11	319	46	26	1964	2527	280	391
Tb09.160.5620	Tb927.9.7670	1253	466	3	469	350	1	351	5	3	8	12	2	14	1534	262	4	2493	429	2	222	49	2	187	27	6	1800	2924	273	220
Tb09.160.5640	Tb927.9.7690	6153	23	0	23	3	0	3	0	0	0	0	1	1	31	10	13	14	4	19	0	0	59	0	1	79	54	37	59	80
Tb09.160.5650	Tb927.9.7700	2712	526	2	528	338	1	339	1	0	1	7	0	7	973	43	9	1307	48	16	17	0	54	28	0	56	1025	1371	71	84
Tb09.160.5660	Tb927.9.7710	718	1567	3	1570	1580	4	1584	74	23	97	109	46	155	4021	1299	17	5327	1366	31	580	133	95	883	187	131	5337	6724	808	1201
Tb09.160.5670	Tb927.9.7720	4664	279	2	281	150	0	150	1	0	1	1	0	1	643	2	12	343	0	8	3	1	43	8	1	39	657	351	47	48
Tb09.211.0010	Tb927.9.7950	2833	62	3	65	53	2	55	4	0	4	11	0	11	331	149	23	338	156	25	59	18	5	130	44	10	503	519	82	184
Tb09.211.0020	Tb927.9.7960	873	47	3	50	28	2	30	13	0	13	27	0	27	583	49	24	474	45	19	52	5	5	40	3	7	656	538	62	50
Tb09.211.0040	#N/A	529	528	1	529	448	3	451	7	4	11	18	4	22	1435	291	29	2362	420	22	111	18	9	73	20	10	1755	2804	138	103
Tb09.211.0050	Tb927.9.8000	1246	7084	14	7098	5815	8	5823	332	166	498	596	262	858	18854	3758	27	26716	5246	9	4539	797	11	6799	1355	10	22639	31971	5347	8164
Tb09.211.0070	Tb927.9.8030	1698	206	0	206	123	0	123	0	0	0	1	0	1	520	33	4	726	41	7	1	1	13	5	1	26	557	774	15	32
Tb09.211.0080	Tb927.9.8040	3966	316	2	318	371	2	373	2	2	4	2	2	4	970	194	33	939	159	38	30	5	25	34	9	62	1197	1136	60	105
Tb09.211.0090	Tb927.9.8050	2699	246	0	246	96	0	96	2	0	2	5	1	6	1229	81	4	1416	67	7	135	5	10	91	8	17	1314	1490	150	116
Tb09.211.0100	Tb927.9.8060	2097	222	1	223	114	0	114	0	0	0	0	0	0	1287	104	12	874	55	12	5	1	6	7	2	17	1403	941	12	26
Tb09.211.0110	Tb927.9.8070	722	20581	41	20622	22891	44	22935	343	147	490	716	247	963	72770	14902	15	152256	30003	11	22331	4349	14	37523	7053	17	87687	182270	26694	44593
Tb09.211.0120	Tb927.9.8100	659	10611	14	10625	10675	23	10698	187	78	265	348	124	472	51896	11806	12	92818	20412	25	16239	3439	6	25718	5745	6	63714	113255	19684	31469
Tb09.211.0130	#N/A	824	10239	14	10253	10331	23	10354	189	78	267	344	124	468	51357	11806	12	91712	20412	25	16002	3439	6	25202	5745	6	63175	112149	19447	30953
Tb09.211.0140	Tb927.9.8160	2568	365	0	365	253	2	255	3	0	3	5	1	6	856	23	30	912	28	30	17	11	14	14	5	31	909	970	42	50
Tb09.211.0160	Tb927.9.8180	2186	350	0	350	112	1	113	2	1	3	2	9	11	1259	78	16	1070	54	13	6	0	11	4	1	11	1353	1137	17	16
Tb09.211.0170	Tb927.9.8190	1166	583	5	588	481	0	481	5	0	5	10	6	16	1568	2656	28	1000	1839	29	21	45	3	21	155	12	4252	2868	69	188
Tb09.211.0180	Tb927.9.8200	2421	137	0	137	39	0	39	0	0	0	0	0	0	1227	76	4	1522	59	4	12	1	30	11	0	24	1307	1585	43	35
Tb09.211.0190	Tb927.9.8210	1272	939	2	941	940	0	940	29	22	51	112	22	134	1717	225	9	3162	356	5	656	71	8	729	67	3	1951	3523	735	799
Tb09.211.0200	Tb927.9.8240	1802	154	0	154	54	0	54	0	1	1	1	0	1	607	43	14	785	50	14	3	1	32	6	0	30	664	849	36	36
Tb09.211.0210	Tb927.9.8250	1616	566	1	567	357	0	357	5	1	6	6	0	6	1157	102	2	1260	95	9	36	3	10	31	2	11	1261	1364	49	44
Tb09.211.0220	Tb927.9.8260	1625	800	2	802	424	0	424	14	1	15	11	2	13	1737	171	7	1203	92	9	43	5	6	51	11	15	1915	1304	54	77
Tb09.211.0230	Tb927.9.8290	992	442	1	443	463	0	463	4	3	7	14	1	15	2116	383	7	3211	589	6	327	50	2	405	71	7	2506	3806	379	483
Tb09.211.0240	#N/A	354	64	1	65	41	2	43	1	0	1	0	0	0	24	1	8	28	3	5	2	3	5	1	4	7	33	36	10	12
Tb09.211.0250	Tb927.9.8320	897	95	2	97	32	2	34	0	0	0	0	1	1	82	2	34	43	0	42	1	1	7	1	3	10	118	85	9	14
Tb09.211.0260	Tb927.9.8330	1710	39	0	39	23	0	23	0	0	0	0	0	0	225	33	4	115	8	8	0	1	15	5	0	29	262	131	16	34
Tb09.211.0290	Tb927.9.8350	2167	22	1	23	5	0	5	1	2	3	0	1	1	182	39	12	95	7	11	1	3	8	1	0	7	233	113	12	8
Tb09.211.0300	Tb927.9.8370	680	589	1	590	534	0	534	15	8	23	32	11	43	1595	244	2	2179	309	13	113	15	4	157	24	2	1841	2501	132	183
Tb09.211.0310	Tb927.9.8380	1165	884	5	889	944	3	947	41	23	64	70	27	97	2572	482	7	2876	449	3	159	18	1	260	41	3	3061	3328	178	304
Tb09.211.0320	Tb927.9.8400	2147	373	0	373	175	0	175	0	0	0	3	0	3	990	76	8	869	43	13	11	0	25	11	1	43	1074	925	36	55
Tb09.211.0330	Tb927.9.8410	2717	110	0	110	41	0	41	0	0	0	0	0	0	357	72	10	166	12	17	1	0	11	2	0	17	439	195	12	19
Tb09.211.0340	#N/A	761	20771	27	20798	22713	27	22740	346	147	493	721	247	968	73227	14902	15	153068	30003	11	22434	4349	14	37698	7053	17	88144	183082	26797	44768
Tb09.211.0350	Tb927.9.8450	878	1312	2	1314	915	0	915	46	12	58	73	30	103	3389	549	2	5830	924	8	616	99	1	863	137	1	3940	6762	716	1001
Tb09.211.0370	Tb927.9.8490	866	433	1	434	220	0	220	2	0	2	7	0	7	1435	209	7	1884	231	4	115	15	6	67	7	5	1651	2119	136	79
Tb09.211.0380	Tb927.9.8500	1334	335	1	336	202	0	202	1	0	1	4	2	6	1302	111	9	1930	190	10	221	20	5	240	27	11	1422	2130	246	278
Tb09.211.0400	Tb927.9.8510	2466	696	0	696	341	0	341	1	3	4	13	3	16	2665	260	14	4023	254	10	130	5	16	145	17	17	2939	4287	151	179
Tb09.211.0410	Tb927.9.8520	1313	675	4	679	465	1	466	32	23	55	57	46	103	3823	1279	7	3610	1024	8	160	65	12	231	119	15	5109	4642	237	365
Tb09.211.0430	Tb927.9.8540	2838	209	0	209	112	0	112	0	0	0	2	0	2	571	21	16	587	12	28	17	0	11	23	3	21	608	627	28	47
Tb09.211.0440	Tb927.9.8550	810	1002	4	1006	669	1	670	7	2	9	8	0	8	5231	1029	1	7096	1469	2	477	93	1	360	74	3	6261	8567	571	437
Tb09.211.0450	Tb927.9.8570	1296	962	0	962	1176	1	1177	37	11	48	72	11	83	1476	386	0	2347	607	1	284	58	3	352	90	1	1862	2955	345	443
Tb09.211.0460	Tb927.9.8580	582	1466	6	1472	1397	3	1400	100	52	152	180	94	274	4780	1406	6	6697	2000	6	1398	420	2	2349	646	1	6192	8703	1820	2996
Tb09.211.0470	Tb927.9.8610	2627	300	0	300	201	0	201	0	0	0	0	0	0	1134	62	9	1023	48	8	45	8	28	49	8	27	1205	1079	81	84
Tb09.211.0480	Tb927.9.8620	3905	80	0	80	44	0	44	2	0	2	2	0	2	304	33	11	255	16	11	7	4	21	13	6	26	348	282	32	45
Tb09.211.0485	Tb927.9.8650	1034	2513	16	2529	2040	16	2056	48	21	69	65	28	93	5544	1044	42	7532	1530	48	368	78	19	324	61	23	6630	9110	465	408
Tb09.211.0500	Tb927.9.8670	1510	517	0	517	226	0	226	0	2	2	1	0	1	1948	174	7	2476	196	13	26	0	0	21	1	10	2129	2685	26	32
Tb09.211.0510	Tb927.9.8680	1116	749	2	751	554	1	555	21	1	22	23	3	26	2746	337	1	4311	570	4	714	86	5	849	108	9	3084	4885	805	966
Tb09.211.0520	Tb927.9.8700	1142	958	0	958	757	0	757	23	3	26	36	8	44	2849	297	4	5006	523	4	872	87	6	832	91	10	3150	5533	965	933
Tb09.211.0530	Tb927.9.8710	630	814	3	817	589	2	591	14	7	21	26	12	38	2988	706	5	4877	1153	11	487	137	9	700	161	8	3699	6041	633	869
Tb09.211.0540	Tb927.9.8720	1187	1120	2	1122	462	1	463	8	0	8	27	1	28	3588	31	7	5828	41	5	402	4	7	294	2	8	3626	5874	413	304
Tb09.211.0550	#N/A	144	4	0	4	1	0	1	0	0	0	0	0	0	5	0	3	2	0	1	0	0	2	0	0	1	8	3	2	1
Tb09.211.0560	Tb927.9.8740	1589	76	0	76	5	0	5	6	0	6	4	2	6	1012	150	2	1294	152	4	797	63	23	510	58	27	1164	1450	883	595
Tb09.211.0580	Tb927.9.8760	6975	29	0	29	15	0	15	0	0	0	0	0	0	64	0	16	62	0	22	2	0	41	2	0	63	80	84	43	65
Tb09.211.0590	Tb927.9.8780	1425	703	0	703	685	0	685	21	1	22	13	6	19	1574	110	5	2636	135	7	218	19	30	222	20	41	1689	2778	267	283
Tb09.211.0600	Tb927.9.8810	1372	2766	17	2783	2352	13	2365	22	6	28	35	10	45	12707	2925	10	15617	3563	16	536	144	12	1014	266	21	15642	19196	692	1301
Tb09.211.0610	Tb927.9.8820	4339	154	2	156	54	0	54	0	0	0	0	0	0	689	30	3	467	16	18	11	1	26	20	4	29	722	501	38	53
Tb09.211.0620	Tb927.9.8850	1343	9637	12	9649	10412	16	10428	437	99	536	1102	225	1327	27698	3804	83	54244	4970	129	16263	1072	55	23994	1950	74	31585	59343	17390	26018
Tb09.211.0630	#N/A	1412	10851	17	10868	11668	20	11688	482	125	607	1227	253	1480	31237	4100	160	59354	5285	217	17435	1100	57	25939	2046	89	35497	64856	18592	28074
Tb09.211.0660	#N/A	300	5	0	5	3	0	3	0	0	0	0	0	0	11	0	0	17	0	0	0	0	2	0	0	2	11	17	2	2
Tb09.211.0680	Tb927.9.8950	1539	3277	4	3281	2975	3	2978	22	1	23	19	3	22	6454	452	10	5304	342	6	128	7	8	135	5	6	6916	5652	143	146
Tb09.211.0690	Tb927.9.8990	2190	670	0	670	238	0	238	9	1	10	19	6	25	2589	263	10	2948	303	11	473	48	15	539	46	35	2862	3262	536	620
Tb09.211.0700	Tb927.9.9000	1364	589	1	590	328	0	328	9	7	16	22	10	32	3595	325	8	4537	425	5	970	62	21	921	63	16	3928	4967	1053	1000
Tb09.211.0710	Tb927.9.9010	1964	448	0	448	282	0	282	1	0	1	1	0	1	1732	91	11	1748	55	7	19	0	33	24	0	54	1834	1810	52	78
Tb09.211.0720	Tb927.9.9020	1223	334	0	334	210	0	210	1	1	2	3	0	3	1214	145	11	1810	209	1	70	13	3	68	8	7	1370	2020	86	83
Tb09.211.0730	Tb927.9.9030	1731	607	0	607	313	0	313	2	0	2	3	1	4	2128	201	3	1680	198	4	15	2	27	12	3	18	2332	1882	44	33
Tb09.211.0740	Tb927.9.9060	851	2923	8	2931	2811	4	2815	208	110	318	393	188	581	8152	1366	1	13020	2077	3	4025	655	3	6777	1096	3	9519	15100	4683	7876
Tb09.211.0750	#N/A	336	316	8	324	372	4	376	10	110	120	1	188	189	253	1359	3	467	2067	5	32	655	3	68	1094	4	1615	2539	690	1166
Tb09.211.0760	Tb927.9.9080	813	890	0	890	763	7	770	12	3	15	23	13	36	1446	223	2	2889	442	3	238	33	1	266	40	2	1671	3334	272	308
Tb09.211.0770	Tb927.9.9090	1402	855	0	855	786	1	787	79	13	92	144	24	168	2284	164	13	2778	200	19	1083	45	6	1057	62	6	2461	2997	1134	1125
Tb09.211.0775	Tb927.9.9100	710	3601	25	3626	2812	17	2829	114	98	212	156	135	291	21602	8883	36	20566	9411	30	849	416	14	1176	524	14	30521	30007	1279	1714
Tb09.211.0790	Tb927.9.9120	795	788	0	788	627	3	630	8	0	8	4	2	6	3468	530	7	3064	422	8	205	28	4	300	43	4	4005	3494	237	347
Tb09.211.0800	Tb927.9.9140	1566	410	0	410	243	0	243	6	3	9	16	7	23	1044	97	15	1511	108	31	146	10	12	94	3	28	1156	1650	168	125
Tb09.211.0810	Tb927.9.9150	2116	463	1	464	399	1	400	40	7	47	56	13	69	1685	326	11	1366	280	13	167	23	14	177	36	23	2022	1659	204	236
Tb09.211.0820	Tb927.9.9160	2672	466	0	466	397	0	397	0	0	0	1	0	1	676	51	9	818	57	6	16	5	13	17	7	29	736	881	34	53
Tb09.211.0830	Tb927.9.9170	1242	511	0	511	360	2	362	9	9	18	32	11	43	1811	369	23	2020	306	26	85	21	8	114	31	14	2203	2352	114	159
Tb09.211.0840	Tb927.9.9180	1821	446	0	446	355	0	355	4	0	4	0	1	1	1281	146	1	2241	247	4	121	16	3	134	5	13	1428	2492	140	152
Tb09.211.0850	Tb927.9.9190	2177	319	0	319	198	0	198	2	0	2	7	0	7	1233	53	4	1840	82	10	95	6	8	97	11	15	1290	1932	109	123
Tb09.211.0860	Tb927.9.9200	1455	846	1	847	395	2	397	4	1	5	4	0	4	4304	328	3	5020	424	8	223	31	61	291	27	72	4635	5452	315	390
Tb09.211.0865	#N/A	437	7937	48	7985	10366	28	10394	40	18	58	41	15	56	32296	16028	0	55429	28554	3	1878	948	6	2825	1382	6	48324	83986	2832	4213
Tb09.211.0870	Tb927.9.9220	1723	442	0	442	285	0	285	3	0	3	0	0	0	1185	71	5	1668	98	13	38	2	14	44	2	26	1261	1779	54	72
Tb09.211.0890	Tb927.9.9230	611	1060	3	1063	905	2	907	119	60	179	234	93	327	2842	512	6	3866	643	3	1521	223	3	2423	387	3	3360	4512	1747	2813
Tb09.211.0900	Tb927.9.9260	1028	1020	2	1022	904	2	906	47	13	60	62	18	80	2669	719	1	4211	1070	0	805	191	2	962	216	2	3389	5281	998	1180
Tb09.211.0910	Tb927.9.9270	1773	136	0	136	62	0	62	1	0	1	4	0	4	368	27	6	348	23	10	27	4	14	17	1	22	401	381	45	40
Tb09.211.0920	Tb927.9.9280	1872	453	0	453	228	0	228	1	0	1	6	1	7	1953	153	4	2446	177	4	412	36	11	353	25	11	2110	2627	459	389
Tb09.211.0930	Tb927.9.9290	2541	924	0	924	387	1	388	15	3	18	20	3	23	5063	335	8	4166	253	18	101	22	11	177	82	9	5406	4437	134	268
Tb09.211.0940	Tb927.9.9300	3150	62	0	62	10	1	11	0	0	0	0	0	0	203	19	5	127	8	7	1	0	16	0	0	28	227	142	17	28
Tb09.211.0950	Tb927.9.9310	3065	227	0	227	128	0	128	1	1	2	1	0	1	772	30	5	760	16	9	11	0	32	9	0	40	807	785	43	49
Tb09.211.0960	Tb927.9.9320	2693	637	1	638	429	1	430	5	0	5	0	2	2	1079	150	43	856	83	35	5	2	42	10	8	73	1272	974	49	91
Tb09.211.0980	#N/A	213	0	0	0	0	0	0	0	0	0	0	0	0	2	1	0	0	1	0	0	0	11	0	0	7	3	1	11	7
Tb09.211.0990	Tb927.9.9370	825	1	0	1	2	0	2	0	0	0	0	0	0	44	13	3	8	4	2	0	1	6	0	0	13	60	14	7	13
Tb09.211.1000	#N/A	1592	3849	24	3873	3780	21	3801	36	26	62	78	45	123	9582	2675	11	13431	2802	5	334	58	8	257	64	9	12268	16238	400	330
Tb09.211.1010	#N/A	2227	3704	22	3726	3687	9	3696	47	28	75	72	50	122	8668	2839	8	13181	2999	6	332	65	9	258	76	7	11515	16186	406	341
Tb09.211.1020	#N/A	2380	2396	31	2427	2401	13	2414	36	28	64	52	50	102	5855	2830	8	8719	3000	5	225	65	7	190	75	5	8693	11724	297	270
Tb09.211.1030	#N/A	2230	2427	14	2441	2399	6	2405	27	14	41	49	26	75	6288	1219	6	9800	1895	2	220	50	7	198	46	7	7513	11697	277	251
Tb09.211.1040	Tb927.9.9420	948	637	1	638	607	0	607	16	6	22	44	6	50	3140	475	5	4263	571	5	357	49	2	515	58	5	3620	4839	408	578
Tb09.211.1050	Tb927.9.9430	1137	545	4	549	333	2	335	34	2	36	46	4	50	1247	155	1	1758	196	9	192	13	12	108	22	17	1403	1963	217	147
Tb09.211.1070	Tb927.9.9450	3254	55	0	55	17	0	17	1	0	1	0	0	0	703	32	12	260	13	18	5	1	44	5	0	63	747	291	50	68
Tb09.211.1090	#N/A	318	392	2	394	162	1	163	1	1	2	0	0	0	90	0	18	55	1	14	0	0	2	0	0	6	108	70	2	6
Tb09.211.1110	#N/A	2327	0	0	0	0	0	0	0	0	0	0	0	0	0	0	2	1	0	2	0	0	0	0	0	0	2	3	0	0
Tb09.211.1130	Tb927.9.9520	1110	20	0	20	5	0	5	0	0	0	0	0	0	193	45	3	98	14	3	2	2	5	5	1	4	241	115	9	10
Tb09.211.1140	#N/A	734	48	1	49	34	3	37	4	0	4	5	0	5	83	45	5	56	14	4	5	2	0	8	1	2	133	74	7	11
Tb09.211.1150	Tb927.9.9550	1262	739	3	742	299	0	299	14	8	22	18	13	31	3008	418	15	1660	225	17	36	7	32	35	13	52	3441	1902	75	100
Tb09.211.1170	Tb927.9.9580	2785	205	0	205	97	0	97	0	0	0	2	1	3	588	41	17	385	30	16	3	1	21	4	2	24	646	431	25	30
Tb09.211.1190	Tb927.9.9600	2369	193	0	193	88	0	88	0	0	0	3	0	3	433	16	9	353	9	16	7	0	32	1	0	40	458	378	39	41
Tb09.211.1195	Tb927.9.9610	896	391	0	391	282	3	285	10	0	10	7	7	14	1519	20	10	1647	34	21	75	8	6	133	4	16	1549	1702	89	153
Tb09.211.1210	Tb927.9.9620	2198	497	10	507	396	3	399	15	0	15	15	0	15	1240	111	19	2271	219	35	330	30	15	202	9	14	1370	2525	375	225
Tb09.211.1220	Tb927.9.9630	1481	1907	8	1915	1839	7	1846	70	17	87	79	31	110	5552	540	16	8927	801	16	1275	85	9	1293	93	10	6108	9744	1369	1396
Tb09.211.1230	Tb927.9.9640	3007	239	0	239	119	0	119	0	0	0	0	0	0	1944	33	32	2286	38	31	26	5	25	23	4	38	2009	2355	56	65
Tb09.211.1240	Tb927.9.9660	2063	218	0	218	74	0	74	0	0	0	4	0	4	948	97	5	204	29	3	1	0	24	1	0	17	1050	236	25	18
Tb09.211.1250	Tb927.9.9670	1295	1428	3	1431	934	4	938	32	15	47	70	13	83	4717	490	10	5993	597	11	102	9	5	75	6	7	5217	6601	116	88
Tb09.211.1270	Tb927.9.9690	780	400	2	402	326	3	329	3	2	5	12	2	14	915	83	1	1667	154	3	30	1	4	23	3	8	999	1824	35	34
Tb09.211.1280	Tb927.9.9700	1545	535	0	535	304	0	304	4	0	4	4	1	5	1792	146	3	2885	294	3	217	24	10	221	24	16	1941	3182	251	261
Tb09.211.1290	Tb927.9.9710	1199	1805	2	1807	1446	1	1447	44	19	63	81	26	107	3937	468	5	7134	740	7	1219	124	4	1748	211	5	4410	7881	1347	1964
Tb09.211.1300	Tb927.9.9720	889	3375	5	3380	2598	5	2603	39	20	59	59	18	77	10819	1449	6	12488	1579	3	929	108	5	1406	150	2	12274	14070	1042	1558
Tb09.211.1310	Tb927.9.9730	2056	176	0	176	45	0	45	1	1	2	1	1	2	800	105	9	948	110	22	13	1	10	14	3	3	914	1080	24	20
Tb09.211.1320	Tb927.9.9740	4588	314	0	314	231	0	231	6	0	6	0	0	0	611	11	14	462	11	19	17	0	36	15	2	71	636	492	53	88
Tb09.211.1330	Tb927.9.9750	1085	1107	5	1112	813	1	814	82	35	117	121	74	195	2817	633	23	2770	636	27	315	94	7	676	199	10	3473	3433	416	885
Tb09.211.1340	#N/A	695	217	1	218	215	1	216	52	34	86	64	72	136	699	405	0	1133	577	11	159	93	1	314	196	1	1104	1721	253	511
Tb09.211.1350	Tb927.9.9780	1261	2007	4	2011	1508	1	1509	16	3	19	34	7	41	7151	533	7	9618	691	16	462	47	3	467	35	7	7691	10325	512	509
Tb09.211.1360	Tb927.9.9810	943	2036	4	2040	2461	3	2464	104	70	174	151	69	220	8095	1782	4	13501	2851	1	3232	612	1	3990	895	0	9881	16353	3845	4885
Tb09.211.1370	Tb927.9.9820	1117	1959	3	1962	1474	3	1477	50	18	68	101	26	127	6739	878	10	12264	1500	21	3315	395	11	4120	478	21	7627	13785	3721	4619
Tb09.211.1380	Tb927.9.9840	624	3320	16	3336	3438	16	3454	115	55	170	204	84	288	15469	3980	13	20577	5425	27	2027	523	23	3254	795	45	19462	26029	2573	4094
Tb09.211.1390	Tb927.9.9860	3008	3390	1	3391	2360	2	2362	56	5	61	145	18	163	9461	606	14	13331	772	17	992	63	6	926	45	22	10081	14120	1061	993
Tb09.211.1400	Tb927.9.9870	1526	442	0	442	338	0	338	1	1	2	2	1	3	1450	147	2	1242	88	3	35	1	13	32	3	19	1599	1333	49	54
Tb09.211.1420	#N/A	300	5	0	5	3	0	3	0	0	0	0	0	0	11	0	0	17	0	0	0	0	2	0	0	2	11	17	2	2
Tb09.211.1450	#N/A	306	0	0	0	0	0	0	0	0	0	0	0	0	0	0	2	0	0	12	0	0	6	0	0	13	2	12	6	13
Tb09.211.1470	Tb927.9.9940	1598	1256	1	1257	803	1	804	18	7	25	31	9	40	3280	476	8	5283	716	9	399	46	3	316	36	5	3764	6008	448	357
Tb09.211.1480	Tb927.9.9950	1516	362	1	363	214	0	214	2	0	2	5	1	6	1230	77	6	1417	86	10	17	2	20	13	0	29	1313	1513	39	42
Tb09.211.1500	Tb927.9.9960	1635	481	1	482	299	1	300	1	0	1	2	1	3	1361	86	7	1489	146	4	6	4	11	7	3	16	1454	1639	21	26
Tb09.211.1510	Tb927.9.9970	1808	281	0	281	183	0	183	2	0	2	1	0	1	885	61	8	785	50	13	12	2	13	18	0	16	954	848	27	34
Tb09.211.1530	Tb927.9.9990	1075	159	0	159	63	0	63	3	0	3	5	0	5	562	57	4	467	39	4	78	6	38	80	10	51	623	510	122	141
Tb09.211.1540	Tb927.9.10000	577	495	1	496	383	3	386	15	11	26	16	11	27	2492	814	5	3959	1316	14	606	197	4	1131	331	2	3311	5289	807	1464
Tb09.211.1550	Tb927.9.10010	2206	202	0	202	80	0	80	0	4	4	6	5	11	962	73	4	622	49	13	18	2	23	26	1	28	1039	684	43	55
Tb09.211.1570	Tb927.9.10040	821	399	0	399	288	1	289	9	2	11	22	8	30	1114	154	1	2225	249	4	513	56	9	447	53	13	1269	2478	578	513
Tb09.211.1580	Tb927.9.10050	1458	136	0	136	60	0	60	3	0	3	1	0	1	555	30	9	702	48	9	96	8	2	75	5	8	594	759	106	88
Tb09.211.1590	Tb927.9.10060	699	130	0	130	128	2	130	9	8	17	11	3	14	652	166	3	948	239	5	129	30	4	232	51	6	821	1192	163	289
Tb09.211.1600	Tb927.9.10070	1853	381	0	381	157	0	157	3	0	3	0	0	0	697	72	4	1047	142	15	22	2	8	14	1	15	773	1204	32	30
Tb09.211.1610	Tb927.9.10080	1247	389	0	389	242	0	242	14	2	16	12	7	19	995	100	5	1436	123	10	174	12	3	155	12	11	1100	1569	189	178
Tb09.211.1620	Tb927.9.10100	5339	131	0	131	64	0	64	0	0	0	0	0	0	390	26	19	311	10	33	5	0	23	5	0	31	435	354	28	36
Tb09.211.1630	Tb927.9.10140	2466	271	0	271	118	0	118	0	0	0	1	0	1	980	28	7	895	17	9	8	2	24	8	3	42	1015	921	34	53
Tb09.211.1640	Tb927.9.10150	1809	217	0	217	93	0	93	0	0	0	1	0	1	1011	0	99	1222	0	63	36	0	15	32	0	33	1110	1285	51	65
Tb09.211.1650	Tb927.9.10160	873	405	2	407	374	0	374	9	3	12	15	6	21	2335	433	3	3419	637	3	183	31	2	252	40	8	2771	4059	216	300
Tb09.211.1655	#N/A	662	390	1	391	223	0	223	10	2	12	20	10	30	1223	61	0	1918	112	2	210	11	10	366	15	17	1284	2032	231	398
Tb09.211.1670	Tb927.9.10190	2028	200	2	202	92	0	92	0	0	0	1	1	2	596	47	4	623	39	11	10	18	10	20	35	11	647	673	38	66
Tb09.211.1680	Tb927.9.10200	763	3872	15	3887	4937	10	4947	241	98	339	557	231	788	5953	620	10	8930	886	17	2193	250	10	3797	494	11	6583	9833	2453	4302
Tb09.211.1690	Tb927.9.10230	1190	3187	7	3194	2162	3	2165	92	24	116	142	66	208	14488	3147	8	24700	5369	7	3617	686	13	4182	784	5	17643	30076	4316	4971
Tb09.211.1695	Tb927.9.10250	939	1248	13	1261	1102	4	1106	162	125	287	243	168	411	3832	1258	20	3881	1175	33	535	115	9	570	177	7	5110	5089	659	754
Tb09.211.1720	Tb927.9.10280	378	13	0	13	3	0	3	0	0	0	2	0	2	91	0	2	118	0	2	95	0	1	127	1	5	93	120	96	133
Tb09.211.1740	Tb927.9.10300	740	835	2	837	458	4	462	9	6	15	17	7	24	4940	945	10	2529	541	12	236	50	4	301	103	10	5895	3082	290	414
Tb09.211.1750	Tb927.9.10310	1223	1458	0	1458	1154	0	1154	17	3	20	9	3	12	4171	467	9	4699	425	8	140	9	26	181	8	34	4647	5132	175	223
Tb09.211.1760	Tb927.9.10340	2686	225	0	225	101	0	101	1	0	1	5	0	5	583	51	9	797	48	12	60	7	19	102	9	16	643	857	86	127
Tb09.211.1770	Tb927.9.10350	2030	503	0	503	411	0	411	13	10	23	37	8	45	1289	191	6	1249	168	1	48	10	9	39	6	13	1486	1418	67	58
Tb09.211.1780	Tb927.9.10360	1018	407	0	407	408	0	408	16	0	16	37	0	37	1772	1	0	2291	1	5	345	0	2	509	0	2	1773	2297	347	511
Tb09.211.1790	Tb927.9.10370	1342	1206	5	1211	882	2	884	96	62	158	163	143	306	3786	1097	6	2958	703	16	257	57	7	377	120	12	4889	3677	321	509
Tb09.211.1800	#N/A	1546	546	3	549	206	0	206	4	1	5	18	0	18	4138	131	40	7072	165	25	543	8	9	506	10	3	4309	7262	560	519
Tb09.211.1810	Tb927.9.10430	624	1668	8	1676	1253	3	1256	41	13	54	41	28	69	4202	1099	12	4339	1100	3	793	171	4	1123	274	8	5313	5442	968	1405
Tb09.211.1820	Tb927.9.10440	6730	256	0	256	230	0	230	1	0	1	0	0	0	371	6	15	422	7	28	12	4	182	17	8	285	392	457	198	310
Tb09.211.1830	Tb927.9.10450	3989	130	0	130	42	0	42	0	0	0	1	1	2	307	6	18	249	3	17	4	0	31	0	1	52	331	269	35	53
Tb09.211.1840	#N/A	441	187	3	190	238	3	241	2	0	2	6	0	6	248	3	14	487	4	15	15	0	4	16	0	8	265	506	19	24
Tb09.211.1850	Tb927.9.10470	1192	771	0	771	780	0	780	13	1	14	21	8	29	2109	250	88	3482	324	122	111	9	24	97	3	40	2447	3928	144	140
Tb09.211.1870	Tb927.9.10490	1812	231	0	231	94	1	95	1	0	1	0	0	0	998	66	6	1400	65	16	35	0	10	34	3	4	1070	1481	45	41
Tb09.211.1880	Tb927.9.10500	1715	334	1	335	167	0	167	2	3	5	4	0	4	1162	97	3	1684	87	6	77	4	20	63	1	22	1262	1777	101	86
Tb09.211.1890	Tb927.9.10510	423	268	0	268	208	1	209	23	24	47	39	29	68	1104	320	2	1396	371	1	277	76	7	472	120	1	1426	1768	360	593
Tb09.211.1900	Tb927.9.10520	1430	560	1	561	585	1	586	9	2	11	17	1	18	834	43	14	1655	104	20	344	18	4	293	8	6	891	1779	366	307
Tb09.211.1910	Tb927.9.10530	4809	30	0	30	11	0	11	0	0	0	0	0	0	142	35	166	34	13	164	0	0	109	0	0	157	343	211	109	157
Tb09.211.1930	Tb927.9.10550	2181	205	0	205	83	0	83	0	0	0	0	0	0	684	0	2	743	2	7	5	0	26	9	0	36	686	752	31	45
Tb09.211.1940	Tb927.9.10560	1733	242	0	242	246	1	247	23	0	23	14	0	14	843	52	4	349	15	6	31	1	7	69	4	6	899	370	39	79
Tb09.211.1950	Tb927.9.10570	1629	852	1	853	511	0	511	1	0	1	4	4	8	4107	512	16	6059	545	24	56	7	12	23	3	39	4635	6628	75	65
Tb09.211.1960	Tb927.9.10580	1113	618	1	619	416	0	416	10	0	10	18	0	18	645	78	5	811	78	12	153	9	4	205	4	8	728	901	166	217
Tb09.211.1980	#N/A	351	50	0	50	46	0	46	1	1	2	1	0	1	26	4	7	24	3	13	0	1	3	0	2	5	37	40	4	7
Tb09.211.2000	#N/A	123	23	0	23	36	0	36	0	0	0	0	0	0	38	0	1	7	0	2	0	0	1	0	0	1	39	9	1	1
Tb09.211.2010	Tb927.9.10630	801	58	0	58	38	0	38	0	0	0	0	0	0	200	2	3	79	0	9	2	0	6	0	0	4	205	88	8	4
Tb09.211.2020	Tb927.9.10640	2766	358	0	358	200	0	200	4	0	4	10	0	10	378	17	32	345	12	29	3	0	22	3	0	37	427	386	25	40
Tb09.211.2060	Tb927.9.10650	580	484	2	486	305	0	305	45	0	45	58	0	58	1510	280	12	2461	413	12	740	103	2	1085	191	11	1802	2886	845	1287
Tb09.211.2070	Tb927.9.10660	535	517	1	518	552	0	552	5	0	5	3	4	7	1160	266	1	1894	462	1	92	26	20	152	37	34	1427	2357	138	223
Tb09.211.2080	Tb927.9.10670	1913	301	0	301	169	0	169	4	1	5	6	2	8	1045	62	7	1862	122	11	70	3	16	70	2	15	1114	1995	89	87
Tb09.211.2090	Tb927.9.10680	1262	411	1	412	142	0	142	3	1	4	7	2	9	2790	310	11	3826	383	3	807	88	4	778	78	6	3111	4212	899	862
Tb09.211.2100	Tb927.9.10690	2283	174	1	175	135	0	135	3	0	3	1	0	1	192	12	12	181	6	16	3	0	27	3	0	18	216	203	30	21
Tb09.211.2110	Tb927.9.10710	1918	102	0	102	63	0	63	0	0	0	0	0	0	552	50	2	533	34	5	5	0	31	5	1	55	604	572	36	61
Tb09.211.2130	#N/A	423	167	0	167	33	0	33	0	0	0	0	0	0	93	0	112	41	0	140	0	0	14	1	0	15	205	181	14	16
Tb09.211.2150	Tb927.9.10770	2638	135	0	135	16	0	16	0	1	1	0	1	1	923	69	15	250	11	12	27	0	15	28	1	19	1007	273	42	48
Tb09.211.2160	Tb927.9.10790	2752	10	0	10	2	0	2	0	0	0	0	0	0	97	47	17	36	28	21	25	4	15	12	8	10	161	85	44	30
Tb09.211.2170	#N/A	285	3	0	3	1	0	1	0	0	0	0	0	0	29	0	0	12	0	0	8	0	4	0	0	2	29	12	12	2
Tb09.211.2180	Tb927.9.10820	2081	327	3	330	171	0	171	2	0	2	4	1	5	1446	67	4	1476	68	5	83	2	23	70	8	37	1517	1549	108	115
Tb09.211.2190	Tb927.9.10830	624	1046	2	1048	1268	1	1269	54	27	81	118	51	169	4128	978	4	5125	1232	3	684	166	1	1191	289	2	5110	6360	851	1482
Tb09.211.2200	Tb927.9.10840	1853	421	0	421	266	0	266	1	0	1	5	0	5	1364	117	3	1798	159	6	79	5	4	109	7	6	1484	1963	88	122
Tb09.211.2205	Tb927.9.10850	535	681	0	681	854	5	859	30	23	53	74	32	106	3667	1436	1	5173	2165	1	836	378	1	1535	621	3	5104	7339	1215	2159
Tb09.211.2220	Tb927.9.10870	1089	41	1	42	11	0	11	0	0	0	0	0	0	231	39	7	54	12	13	0	0	7	1	0	7	277	79	7	8
Tb09.211.2230	Tb927.9.10880	1157	614	1	615	467	5	472	4	4	8	6	2	8	3145	353	1	3750	404	2	365	37	37	266	26	76	3499	4156	439	368
Tb09.211.2250	Tb927.9.10890	1365	989	0	989	660	0	660	32	14	46	92	29	121	3455	289	2	6550	543	6	1504	109	6	2081	151	4	3746	7099	1619	2236
Tb09.211.2260	Tb927.9.10920	3216	307	1	308	154	0	154	0	0	0	0	0	0	621	29	5	402	12	18	4	0	18	3	0	35	655	432	22	38
Tb09.211.2270	Tb927.9.10930	234	1120	1	1121	1141	1	1142	9	0	9	12	0	12	1291	1	1	1619	1	1	12	0	2	25	0	4	1293	1621	14	29
Tb09.211.2290	Tb927.9.10950	1981	38	1	39	11	0	11	2	1	3	0	0	0	124	9	11	66	5	24	2	0	8	3	0	20	144	95	10	23
Tb09.211.2300	Tb927.9.10960	2502	324	2	326	201	5	206	4	0	4	0	0	0	1104	67	11	1732	92	4	13	3	22	11	4	20	1182	1828	38	35
Tb09.211.2310	Tb927.9.10970	1455	324	0	324	243	0	243	9	0	9	10	0	10	420	5	7	485	11	8	20	0	4	30	0	13	432	504	24	43
Tb09.211.2320	Tb927.9.10990	588	198	1	199	88	2	90	3	2	5	9	3	12	128	25	25	82	14	42	1	2	30	1	3	47	178	138	33	51
Tb09.211.2330	Tb927.9.11000	1125	357	2	359	105	0	105	11	2	13	3	4	7	1364	277	23	856	132	24	68	12	2	40	5	8	1664	1012	82	53
Tb09.211.2350	#N/A	63	2	0	2	2	0	2	0	0	0	0	0	0	5	0	12	0	1	14	0	0	1	0	1	4	17	15	1	5
Tb09.211.2360	#N/A	1072	32	0	32	15	0	15	0	0	0	1	0	1	127	2	23	39	0	10	6	0	7	12	0	8	152	49	13	20
Tb09.211.2370	Tb927.9.11040	1115	651	6	657	796	4	800	16	4	20	18	4	22	1678	269	3	2020	295	10	247	31	7	332	46	18	1950	2325	285	396
Tb09.211.2380	Tb927.9.11050	5214	74	5	79	14	1	15	0	0	0	1	4	5	803	11	32	374	7	41	28	1	12	86	1	26	846	422	41	113
Tb09.211.2400	Tb927.9.11070	2255	156	0	156	101	0	101	0	0	0	0	0	0	526	46	18	555	53	11	15	3	12	11	3	30	590	619	30	44
Tb09.211.2410	#N/A	2740	36	1	37	10	0	10	0	0	0	0	0	0	110	22	21	29	6	10	5	0	10	10	1	8	153	45	15	19
Tb09.211.2420	Tb927.9.11110	8125	609	7	616	466	6	472	11	3	14	20	8	28	1673	551	64	1565	513	89	37	17	76	82	32	129	2288	2167	130	243
Tb09.211.2430	Tb927.9.11120	2799	311	0	311	149	0	149	3	0	3	2	0	2	1668	126	2	1459	92	9	40	1	10	27	2	16	1796	1560	51	45
Tb09.211.2440	Tb927.9.11130	961	1377	4	1381	1186	1	1187	69	22	91	102	29	131	3966	736	1	5328	938	1	780	126	2	1424	228	3	4703	6267	908	1655
Tb09.211.2450	Tb927.9.11140	1579	608	0	608	208	0	208	6	1	7	14	2	16	3040	286	6	2441	209	7	140	23	9	235	21	9	3332	2657	172	265
Tb09.211.2460	Tb927.9.11150	2458	1093	0	1093	1037	1	1038	13	4	17	35	7	42	1515	69	12	2195	107	19	42	5	12	46	9	18	1596	2321	59	73
Tb09.211.2470	#N/A	381	2	0	2	1	0	1	0	0	0	0	0	0	1	0	1	4	0	1	0	0	14	0	0	21	2	5	14	21
Tb09.211.2490	#N/A	465	1	0	1	0	0	0	0	0	0	0	0	0	5	0	1	5	0	12	0	0	1	0	0	2	6	17	1	2
Tb09.211.2510	#N/A	336	0	0	0	0	0	0	0	0	0	0	0	0	0	0	0	0	0	2	0	0	6	0	0	7	0	2	6	7
Tb09.211.2530	Tb927.9.11220	1233	496	1	497	303	1	304	5	3	8	17	5	22	1358	145	2	2248	239	8	346	26	12	457	42	7	1505	2495	384	506
Tb09.211.2540	Tb927.9.11230	426	3101	11	3112	2447	3	2450	103	77	180	173	81	254	14658	18	23	13304	16	6	2298	0	2	3900	3	5	14699	13326	2300	3908
Tb09.211.2550	Tb927.9.11250	1437	740	0	740	757	0	757	23	1	24	50	12	62	2777	315	6	4357	463	5	446	47	6	540	61	4	3098	4825	499	605
Tb09.211.2560	Tb927.9.11260	1195	1533	2	1535	1852	0	1852	47	12	59	64	16	80	4531	616	7	6231	791	4	847	100	8	1057	142	6	5154	7026	955	1205
Tb09.211.2570	Tb927.9.11270	2010	950	0	950	224	0	224	3	1	4	16	1	17	7094	374	9	7548	345	4	363	14	37	199	9	125	7477	7897	414	333
Tb09.211.2580	Tb927.9.11280	1259	1929	1	1930	2159	5	2164	52	16	68	69	13	82	4057	558	1	6511	752	7	1476	166	11	1566	195	32	4616	7270	1653	1793
Tb09.211.2590	Tb927.9.11310	1105	1053	4	1057	545	1	546	16	8	24	41	14	55	5264	820	7	7522	1072	7	282	39	0	174	33	2	6091	8601	321	209
Tb09.211.2600	Tb927.9.11350	1026	2419	5	2424	2157	3	2160	129	58	187	204	68	272	6763	1342	7	6872	1348	12	687	87	8	1210	214	12	8112	8232	782	1436
Tb09.211.2610	Tb927.9.11360	1074	369	0	369	367	1	368	7	1	8	9	1	10	1129	139	7	2202	262	4	380	42	3	426	45	12	1275	2468	425	483
Tb09.211.2620	Tb927.9.11370	479	1309	3	1312	1113	5	1118	21	28	49	52	31	83	6585	2091	2	8113	2485	1	749	240	3	1391	481	4	8678	10599	992	1876
Tb09.211.2630	Tb927.9.11380	500	21449	61	21510	18881	76	18957	481	224	705	616	307	923	110326	37251	110	153548	52259	113	20431	6741	34	34343	11376	54	147687	205920	27206	45773
Tb09.211.2640	#N/A	533	19954	54	20008	15988	42	16030	476	224	700	618	307	925	109047	37245	107	151855	52251	105	20129	6741	39	33778	11375	57	146399	204211	26909	45210
Tb09.211.2650	Tb927.9.11490	508	42864	103	42967	33424	96	33520	297	93	390	378	110	488	201688	64629	314	226145	71164	321	13432	3382	29	22507	5792	38	266631	297630	16843	28337
Tb09.211.2660	Tb927.9.11500	2490	298	0	298	147	0	147	3	0	3	1	0	1	774	38	6	578	20	4	3	0	14	5	1	20	818	602	17	26
Tb09.211.2670	Tb927.9.11510	1295	520	0	520	430	0	430	7	0	7	5	1	6	1486	130	7	2112	219	11	206	20	7	186	18	7	1623	2342	233	211
Tb09.211.2680	Tb927.9.11520	1890	275	0	275	147	0	147	3	0	3	0	0	0	712	37	6	1041	60	8	9	0	12	8	1	15	755	1109	21	24
Tb09.211.2700	Tb927.9.11540	1660	590	0	590	252	0	252	4	2	6	4	2	6	3945	329	10	3711	223	10	40	5	13	25	13	16	4284	3944	58	54
Tb09.211.2720	Tb927.9.11560	1123	997	0	997	1006	0	1006	35	14	49	56	17	73	3031	404	4	4209	553	4	552	72	3	698	100	10	3439	4766	627	808
Tb09.211.2730	#N/A	3254	12862	43	12905	11010	27	11037	158	50	208	208	89	297	23236	4401	23	39384	7360	16	954	151	3	542	100	8	27660	46760	1108	650
Tb09.211.2740	#N/A	1414	19211	38	19249	16143	22	16165	209	53	262	293	97	390	30738	4629	62	52603	7619	62	1198	176	20	693	116	39	35429	60284	1394	848
Tb09.211.2750	Tb927.9.11640	836	831	2	833	747	3	750	22	0	22	13	10	23	1094	26	28	684	21	30	8	1	32	15	1	54	1148	735	41	70
Tb09.211.2780	Tb927.9.11660	1435	947	3	950	972	2	974	24	13	37	11	4	15	2244	287	14	1360	137	13	22	2	13	14	2	45	2545	1510	37	61
Tb09.211.2790	Tb927.9.11670	3831	103	0	103	36	0	36	0	0	0	0	0	0	272	28	14	243	11	28	3	0	14	0	0	39	314	282	17	39
Tb09.211.2800	Tb927.9.11690	2758	55	0	55	21	0	21	0	0	0	1	0	1	237	18	1	262	18	18	2	0	18	0	0	26	256	298	20	26
Tb09.211.2810	Tb927.9.11700	639	960	3	963	1011	2	1013	27	12	39	21	6	27	3356	669	1	5287	934	3	757	146	5	1120	203	7	4026	6224	908	1330
Tb09.211.2830	Tb927.9.11720	1766	1053	3	1056	825	2	827	10	2	12	9	5	14	2351	477	17	2390	374	23	27	6	4	41	12	6	2845	2787	37	59
Tb09.211.2850	Tb927.9.11740	1091	325	3	328	264	1	265	18	0	18	18	0	18	828	67	4	783	59	4	52	7	4	58	5	5	899	846	63	68
Tb09.211.2860	Tb927.9.11750	973	473	0	473	401	0	401	1	0	1	0	0	0	839	56	5	947	72	11	17	0	6	10	0	8	900	1030	23	18
Tb09.211.2870	Tb927.9.11760	2294	312	0	312	282	0	282	3	1	4	11	3	14	695	99	11	1126	136	14	115	20	24	165	23	29	805	1276	159	217
Tb09.211.2880	Tb927.9.11770	3097	114	0	114	48	0	48	0	0	0	0	0	0	220	14	12	112	8	19	4	0	8	5	1	17	246	139	12	23
Tb09.211.2900	Tb927.9.11790	1663	4288	7	4295	4038	2	4040	43	6	49	63	8	71	6134	455	9	10387	656	11	474	11	7	410	20	7	6598	11054	492	437
Tb09.211.2910	#N/A	1963	3972	8	3980	3882	4	3886	39	6	45	61	8	69	6030	455	9	9976	656	10	439	11	6	374	20	7	6494	10642	456	401
Tb09.211.2920	Tb927.9.11810	2255	226	0	226	99	0	99	5	0	5	4	1	5	439	44	5	184	15	5	2	0	11	5	3	15	488	204	13	23
Tb09.211.2940	Tb927.9.11820	1703	249	0	249	312	0	312	11	0	11	13	2	15	409	30	14	568	49	14	37	0	7	31	2	14	453	631	44	47
Tb09.211.2950	Tb927.9.11830	2968	279	2	281	195	1	196	3	0	3	6	0	6	912	34	22	833	22	24	8	0	14	15	10	22	968	879	22	47
Tb09.211.2960	Tb927.9.11840	1379	363	3	366	332	2	334	9	4	13	27	8	35	1598	281	0	2564	437	0	342	58	14	309	45	19	1879	3001	414	373
Tb09.211.2970	Tb927.9.11850	3992	122	1	123	77	0	77	0	0	0	0	0	0	316	6	13	203	3	17	6	2	27	13	2	27	335	223	35	42
Tb09.211.2990	Tb927.9.11870	1888	950	3	953	953	5	958	53	23	76	95	29	124	3107	659	10	3886	707	9	574	99	14	912	198	19	3776	4602	687	1129
Tb09.211.3000	Tb927.9.11880	1681	360	0	360	161	0	161	3	0	3	17	2	19	1692	108	16	2539	143	29	384	13	11	246	16	28	1816	2711	408	290
Tb09.211.3010	Tb927.9.11890	3202	90	0	90	32	0	32	0	1	1	1	0	1	269	11	7	223	9	15	2	1	10	7	1	25	287	247	13	33
Tb09.211.3020	Tb927.9.11900	1788	394	0	394	327	0	327	1	0	1	5	0	5	1034	75	2	1693	136	13	73	4	19	86	5	24	1111	1842	96	115
Tb09.211.3030	Tb927.9.11910	1710	457	0	457	430	0	430	11	3	14	34	7	41	1756	187	8	3799	334	12	354	27	5	440	33	11	1951	4145	386	484
Tb09.211.3040	Tb927.9.11930	2908	219	0	219	96	0	96	2	0	2	0	2	2	883	34	4	927	26	7	31	0	8	22	3	16	921	960	39	41
Tb09.211.3050	Tb927.9.11940	682	997	3	1000	705	3	708	15	6	21	38	26	64	2494	952	4	2770	609	12	75	36	3	98	57	6	3450	3391	114	161
Tb09.211.3070	Tb927.9.11960	1986	901	0	901	909	2	911	3	0	3	7	0	7	1499	104	6	1687	93	14	56	2	44	40	2	45	1609	1794	102	87
Tb09.211.3080	Tb927.9.11970	1707	399	0	399	201	0	201	1	0	1	2	0	2	843	50	11	1102	42	18	10	3	48	14	2	75	904	1162	61	91
Tb09.211.3110	Tb927.9.12000	2261	547	0	547	288	0	288	16	0	16	25	0	25	1475	141	28	1633	138	20	12	1	2	13	0	15	1644	1791	15	28
Tb09.211.3120	Tb927.9.12030	851	1015	3	1018	1140	2	1142	32	10	42	76	25	101	4223	882	6	6052	1293	6	724	144	1	1132	231	5	5111	7351	869	1368
Tb09.211.3130	Tb927.9.12040	1765	115	1	116	34	0	34	0	1	1	0	1	1	292	17	17	325	12	21	5	0	131	5	0	249	326	358	136	254
Tb09.211.3140	Tb927.9.12070	3392	80	0	80	23	0	23	0	0	0	0	0	0	271	12	32	81	2	50	0	0	83	0	1	87	315	133	83	88
Tb09.211.3150	Tb927.9.12080	1094	1092	0	1092	792	4	796	16	6	22	39	6	45	2082	313	19	3887	581	34	911	127	9	1292	205	16	2414	4502	1047	1513
Tb09.211.3160	Tb927.9.12090	6592	156	0	156	154	0	154	1	0	1	1	0	1	231	8	20	317	10	21	19	1	39	20	3	44	259	348	59	67
Tb09.211.3170	Tb927.9.12100	1515	445	0	445	297	0	297	0	0	0	0	0	0	959	87	7	1625	147	12	56	0	1	29	1	5	1053	1784	57	35
Tb09.211.3180	Tb927.9.12110	2323	630	0	630	239	0	239	13	0	13	13	4	17	1835	220	9	1085	33	21	7	0	8	3	1	24	2064	1139	15	28
Tb09.211.3200	Tb927.9.12120	1733	536	4	540	433	3	436	10	5	15	26	14	40	1845	404	3	3023	465	11	404	56	2	266	27	1	2252	3499	462	294
Tb09.211.3210	Tb927.9.12150	867	529	0	529	692	1	693	26	8	34	26	8	34	1339	186	4	1594	180	9	160	17	10	104	27	8	1529	1783	187	139
Tb09.211.3230	Tb927.9.12160	2039	614	1	615	333	1	334	1	0	1	2	0	2	1074	53	18	1347	42	19	39	6	12	37	3	19	1145	1408	57	59
Tb09.211.3250	#N/A	#N/A	97	0	97	100	1	101	1	0	1	2	0	2	35	4	44	35	9	45	0	0	15	0	0	44	83	89	15	44
Tb09.211.3270	Tb927.9.12200	736	23588	24	23612	20892	15	20907	1014	315	1329	1992	676	2668	90850	8984	10	139113	12241	20	25824	3193	5	42375	5690	14	99844	151374	29022	48079
Tb09.211.3280	#N/A	665	26618	34	26652	23363	22	23385	1037	64	1101	2034	156	2190	100439	9648	9	153831	14645	16	28314	1424	5	46667	2629	14	110096	168492	29743	49310
Tb09.211.3290	Tb927.9.12280	942	412	3	415	350	1	351	19	5	24	13	11	24	1073	106	6	1180	101	4	80	8	3	172	14	6	1185	1285	91	192
Tb09.211.3300	Tb927.9.12290	1203	961	3	964	705	2	707	65	17	82	128	26	154	3672	512	3	7455	994	2	2564	278	2	2231	302	8	4187	8451	2844	2541
Tb09.211.3310	Tb927.9.12300	1578	633	3	636	653	0	653	7	2	9	0	1	1	669	90	12	831	99	11	14	2	19	22	2	11	771	941	35	35
Tb09.211.3320	Tb927.9.12310	2873	111	0	111	50	0	50	0	0	0	0	0	0	554	7	8	526	12	4	10	1	13	6	0	20	569	542	24	26
Tb09.211.3330	Tb927.9.12320	1940	975	6	981	655	2	657	25	7	32	48	7	55	2256	176	7	2559	205	6	31	3	2	24	3	8	2439	2770	36	35
Tb09.211.3340	Tb927.9.12330	690	1407	3	1410	1276	3	1279	21	6	27	31	10	41	3818	571	5	5508	767	6	978	111	3	1459	184	13	4394	6281	1092	1656
Tb09.211.3350	Tb927.9.12340	2241	21	0	21	3	0	3	0	0	0	0	0	0	63	2	8	11	3	18	1	0	23	0	1	25	73	32	24	26
Tb09.211.3370	Tb927.9.12360	1683	111	0	111	46	0	46	0	0	0	1	0	1	105	0	8	151	0	15	0	5	11	3	6	12	113	166	16	21
Tb09.211.3390	Tb927.9.12380	1612	646	0	646	272	0	272	30	5	35	41	11	52	1792	179	5	2825	270	8	268	24	35	189	24	44	1976	3103	327	257
Tb09.211.3400	Tb927.9.12390	770	667	5	672	606	1	607	35	4	39	72	14	86	1581	221	13	2150	248	10	249	26	1	174	14	3	1815	2408	276	191
Tb09.211.3410	Tb927.9.12400	6469	37	0	37	18	0	18	1	0	1	1	1	2	60	7	10	45	9	20	1	0	36	0	1	54	77	74	37	55
Tb09.211.3420	Tb927.9.12410	1153	1207	2	1209	894	0	894	40	6	46	36	5	41	3237	599	15	4239	697	26	630	84	8	985	140	13	3851	4962	722	1138
Tb09.211.3430	Tb927.9.12440	835	230	1	231	153	0	153	8	5	13	15	11	26	565	94	0	965	143	1	100	19	5	184	26	5	659	1109	124	215
Tb09.211.3440	Tb927.9.12450	1403	393	1	394	248	0	248	5	0	5	4	3	7	1149	140	6	972	152	9	22	4	2	38	9	6	1295	1133	28	53
Tb09.211.3460	Tb927.9.12470	1138	787	2	789	852	1	853	47	6	53	71	19	90	1528	192	8	2300	263	7	442	37	10	646	62	13	1728	2570	489	721
Tb09.211.3470	Tb927.9.12480	1021	902	5	907	822	6	828	38	7	45	54	24	78	2618	549	9	4025	731	9	580	108	5	607	124	12	3176	4765	693	743
Tb09.211.3490	Tb927.9.12490	3951	81	0	81	33	0	33	1	0	1	0	0	0	282	13	327	191	10	290	1	1	30	2	0	44	622	491	32	46
Tb09.211.3500	Tb927.9.12500	2164	119	0	119	63	1	64	1	0	1	0	0	0	237	31	12	81	10	15	1	0	65	1	0	87	280	106	66	88
Tb09.211.3510	Tb927.9.12510	2278	12	0	12	1	0	1	0	0	0	0	0	0	221	3	6	83	2	7	2	1	31	2	1	46	230	92	34	49
Tb09.211.3530	Tb927.9.12530	2191	326	2	328	193	3	196	6	4	10	9	7	16	717	196	4	952	173	8	101	11	7	131	23	12	917	1133	119	166
Tb09.211.3540	Tb927.9.12550	2249	8107	5	8112	2794	0	2794	39	0	39	58	0	58	29876	24	26	41261	22	21	272	1	13	244	0	2	29926	41304	286	246
Tb09.211.3550	#N/A	2260	8517	5	8522	2952	0	2952	39	0	39	58	0	58	30952	24	26	42779	22	21	295	1	13	263	0	2	31002	42822	309	265
Tb09.211.3560	#N/A	2257	7795	5	7800	2548	0	2548	38	0	38	53	0	53	29620	24	26	40812	22	21	281	1	12	251	0	2	29670	40855	294	253
Tb09.211.3570	#N/A	2261	7702	5	7707	2530	0	2530	38	0	38	53	0	53	29537	24	26	40705	22	20	283	1	14	245	0	2	29587	40747	298	247
Tb09.211.3590	#N/A	2262	8171	5	8176	2654	0	2654	39	0	39	55	0	55	30595	24	26	42119	22	21	294	1	14	255	0	2	30645	42162	309	257
Tb09.211.3610	Tb927.9.12650	3871	1434	3	1437	464	0	464	3	0	3	2	1	3	5776	283	20	3845	148	26	36	2	35	44	8	56	6079	4019	73	108
Tb09.211.3620	Tb927.9.12670	1376	618	1	619	552	1	553	5	2	7	7	1	8	1395	112	9	1694	115	14	24	6	63	27	2	128	1516	1823	93	157
Tb09.211.3630	Tb927.9.12680	845	207	0	207	183	1	184	0	0	0	0	0	0	289	48	4	175	21	7	1	1	4	0	0	7	341	203	6	7
Tb09.211.3640	Tb927.9.12690	1316	263	0	263	215	0	215	1	0	1	4	0	4	455	0	6	686	1	5	2	0	8	11	1	12	461	692	10	24
Tb09.211.3650	Tb927.9.12700	2837	566	1	567	424	0	424	4	0	4	10	0	10	1643	88	12	1998	95	5	14	2	9	11	4	2	1743	2098	25	17
Tb09.211.3660	Tb927.9.12710	1422	625	0	625	447	1	448	5	4	9	6	9	15	1430	447	70	2133	371	100	65	10	8	70	31	13	1947	2604	83	114
Tb09.211.3670	Tb927.9.12720	1196	392	3	395	248	1	249	11	4	15	19	5	24	1357	144	7	1870	191	14	255	24	17	288	30	18	1508	2075	296	336
Tb09.211.3680	Tb927.9.12730	2493	210	0	210	69	0	69	2	0	2	9	0	9	810	69	2	933	60	6	15	2	9	4	0	17	881	999	26	21
Tb09.211.3690	Tb927.9.12740	1334	504	0	504	514	0	514	8	1	9	15	3	18	1332	96	2	1655	105	3	189	13	5	249	25	7	1430	1763	207	281
Tb09.211.3700	Tb927.9.12750	2289	235	4	239	148	0	148	3	2	5	9	4	13	942	122	19	1083	101	20	27	2	4	32	5	11	1083	1204	33	48
Tb09.211.3720	Tb927.9.12770	3238	119	1	120	70	0	70	0	0	0	1	0	1	578	46	11	296	12	8	0	0	10	4	0	28	635	316	10	32
Tb09.211.3730	Tb927.9.12780	3527	185	0	185	107	0	107	0	0	0	0	0	0	653	29	5	690	15	16	12	2	11	9	4	24	687	721	25	37
Tb09.211.3740	Tb927.9.12790	4204	98	0	98	44	0	44	0	0	0	0	1	1	242	78	42	138	61	37	5	6	22	8	8	29	362	236	33	45
Tb09.211.3750	Tb927.9.12800	3740	169	0	169	101	0	101	1	0	1	0	0	0	489	11	18	350	4	31	6	0	125	2	0	235	518	385	131	237
Tb09.211.3760	Tb927.9.12810	1801	430	0	430	440	0	440	6	2	8	18	5	23	953	96	12	1620	164	17	241	30	10	364	41	16	1061	1801	281	421
Tb09.211.3770	Tb927.9.12820	958	1117	4	1121	1241	0	1241	172	110	282	305	170	475	2920	723	0	4117	963	1	1078	191	3	1338	312	5	3643	5081	1272	1655
Tb09.211.3780	Tb927.9.12830	1894	312	0	312	169	0	169	2	1	3	4	0	4	997	16	15	861	20	11	26	1	10	53	4	17	1028	892	37	74
Tb09.211.3800	Tb927.9.12850	2021	342	0	342	193	0	193	1	0	1	1	0	1	881	3	16	851	2	13	15	0	5	16	1	17	900	866	20	34
Tb09.211.3810	Tb927.9.12870	432	990	0	990	912	3	915	57	37	94	112	56	168	3327	930	1	3814	1049	4	474	138	1	891	270	5	4258	4867	613	1166
Tb09.211.3820	Tb927.9.12880	2329	427	0	427	176	0	176	0	0	0	3	0	3	1587	92	5	1833	82	6	44	1	10	62	3	20	1684	1921	55	85
Tb09.211.3830	Tb927.9.12890	720	337	2	339	329	1	330	8	8	16	23	9	32	2866	733	6	4066	903	3	1055	234	81	1645	345	85	3605	4972	1370	2075
Tb09.211.3840	Tb927.9.12900	1816	300	0	300	104	1	105	0	0	0	2	0	2	1074	72	5	1008	50	7	8	1	3	10	1	26	1151	1065	12	37
Tb09.211.3850	Tb927.9.12910	1574	628	0	628	324	0	324	4	1	5	7	1	8	2474	232	13	2836	223	13	136	11	18	114	17	27	2719	3072	165	158
Tb09.211.3860	Tb927.9.12950	1285	485	2	487	329	1	330	1	0	1	3	3	6	1391	148	1	2356	207	11	96	9	5	139	14	6	1540	2574	110	159
Tb09.211.3870	Tb927.9.12960	3947	285	0	285	145	0	145	0	2	2	3	0	3	1048	177	20	922	99	18	4	0	11	6	1	24	1245	1039	15	31
Tb09.211.3880	Tb927.9.12980	2235	880	2	882	360	2	362	7	4	11	12	7	19	3011	209	25	3762	235	37	61	1	7	49	3	17	3245	4034	69	69
Tb09.211.3890	Tb927.9.12990	4543	165	0	165	98	0	98	0	0	0	2	0	2	531	27	16	462	29	28	25	8	19	28	4	38	574	519	52	70
Tb09.211.3900	Tb927.9.13010	2162	427	0	427	148	0	148	3	0	3	2	0	2	1701	5	3	2224	7	3	114	7	12	144	11	9	1709	2234	133	164
Tb09.211.3910	Tb927.9.13020	1146	290	0	290	269	0	269	3	1	4	4	1	5	660	77	3	847	68	1	18	0	1	15	1	5	740	916	19	21
Tb09.211.3920	Tb927.9.13030	1423	633	1	634	505	0	505	12	0	12	15	3	18	2045	243	1	3466	401	6	256	21	3	282	32	4	2289	3873	280	318
Tb09.211.3930	Tb927.9.13040	1338	243	0	243	165	0	165	1	0	1	1	1	2	675	59	7	742	36	5	8	1	7	6	1	13	741	783	16	20
Tb09.211.3940	Tb927.9.13050	3743	127	0	127	92	0	92	1	0	1	0	0	0	367	16	8	329	8	13	2	1	3	3	0	24	391	350	6	27
Tb09.211.3950	Tb927.9.13060	1756	827	0	827	647	1	648	8	0	8	11	1	12	2455	121	4	2933	143	8	55	3	5	47	4	6	2580	3084	63	57
Tb09.211.3955	Tb927.9.13070	461	3517	9	3526	2060	10	2070	339	221	560	415	267	682	8852	1841	12	8213	1889	14	410	62	147	459	73	320	10705	10116	619	852
Tb09.211.3970	Tb927.9.13100	609	1827	3	1830	1222	1	1223	227	119	346	359	158	517	7355	1374	0	11394	2088	3	2319	402	4	3293	644	8	8729	13485	2725	3945
Tb09.211.3980	Tb927.9.13110	2151	221	0	221	80	0	80	1	0	1	6	1	7	736	73	9	809	55	7	31	2	6	13	9	13	818	871	39	35
Tb09.211.3990	Tb927.9.13120	759	830	1	831	1212	0	1212	31	11	42	29	14	43	1988	342	0	3003	531	3	386	60	17	505	94	27	2330	3537	463	626
Tb09.211.4000	Tb927.9.13130	2197	130	0	130	123	1	124	2	0	2	10	1	11	615	59	4	644	63	7	56	8	7	114	20	23	678	714	71	157
Tb09.211.4010	Tb927.9.13140	2019	258	0	258	162	0	162	1	0	1	5	0	5	879	67	6	1040	54	7	11	1	50	10	4	94	952	1101	62	108
Tb09.211.4020	Tb927.9.13150	1450	691	3	694	512	2	514	22	11	33	24	11	35	1906	258	9	2982	361	8	388	43	7	310	32	11	2173	3351	438	353
Tb09.211.4030	Tb927.9.13160	522	1	0	1	3	0	3	0	0	0	0	0	0	2	0	3	8	0	7	2	0	3	0	0	3	5	15	5	3
Tb09.211.4050	#N/A	315	1	0	1	0	0	0	0	0	0	0	0	0	3	0	3	7	0	6	0	0	0	2	0	2	6	13	0	4
Tb09.211.4070	Tb927.9.13200	965	522	0	522	536	0	536	20	0	20	50	0	50	1261	228	8	1514	263	9	159	23	4	117	26	5	1497	1786	186	148
Tb09.211.4090	#N/A	591	11	0	11	12	0	12	1	1	2	1	0	1	77	19	4	74	22	3	10	3	6	17	11	9	100	99	19	37
Tb09.211.4100	Tb927.9.13240	1858	122	0	122	53	0	53	3	0	3	2	1	3	491	115	3	402	50	7	19	2	1	17	2	6	609	459	22	25
Tb09.211.4110	Tb927.9.13250	2269	400	0	400	245	1	246	1	0	1	0	0	0	1160	65	6	1496	90	8	6	1	8	17	0	20	1231	1594	15	37
Tb09.211.4120	Tb927.9.13280	1592	242	1	243	91	0	91	2	0	2	1	0	1	1063	0	12	988	0	15	11	0	5	3	1	9	1075	1003	16	13
Tb09.211.4130	Tb927.9.13290	1023	534	0	534	331	1	332	28	7	35	58	10	68	1352	130	5	2176	184	7	486	43	6	388	36	9	1487	2367	535	433
Tb09.211.4150	Tb927.9.13300	1716	296	4	300	125	2	127	3	0	3	7	3	10	976	94	7	1181	75	17	89	6	28	97	5	43	1077	1273	123	145
Tb09.211.4155	Tb927.9.13310	315	541	2	543	678	2	680	74	51	125	160	99	259	2316	819	0	2936	1034	0	770	248	2	1282	455	1	3135	3970	1020	1738
Tb09.211.4170	Tb927.9.13320	1917	492	2	494	217	1	218	2	0	2	6	0	6	1229	98	10	1238	58	15	7	1	15	3	1	16	1337	1311	23	20
Tb09.211.4180	Tb927.9.13330	3927	139	0	139	61	0	61	0	1	1	0	3	3	459	20	6	382	12	10	9	1	21	11	3	43	485	404	31	57
Tb09.211.4190	Tb927.9.13340	1737	261	1	262	215	0	215	3	6	9	11	13	24	937	128	10	1339	147	16	33	8	8	40	14	12	1075	1502	49	66
Tb09.211.4200	Tb927.9.13350	1205	425	0	425	468	2	470	7	2	9	20	4	24	1616	176	10	2637	251	14	317	23	5	308	22	9	1802	2902	345	339
Tb09.211.4210	Tb927.9.13360	7580	32	0	32	26	0	26	0	0	0	0	0	0	127	0	15	54	0	22	0	1	103	4	0	166	142	76	104	170
Tb09.211.4240	Tb927.9.13380	2081	344	1	345	75	0	75	1	0	1	0	0	0	1484	37	19	739	8	8	30	0	36	30	0	52	1540	755	66	82
Tb09.211.4260	#N/A	#N/A	1	2	3	0	1	1	0	0	0	0	1	1	5	1	37	2	1	49	0	0	9	0	0	7	43	52	9	7
Tb09.211.4270	Tb927.9.13430	1872	17	0	17	7	0	7	0	0	0	0	0	0	77	24	20	48	8	12	1	0	15	0	3	22	121	68	16	25
Tb09.211.4280	Tb927.9.13440	5476	76	0	76	31	0	31	0	0	0	0	0	0	220	10	11	138	5	18	1	1	29	0	2	55	241	161	31	57
Tb09.211.4290	Tb927.9.13460	662	399	2	401	285	2	287	1	0	1	2	0	2	631	75	16	1008	58	22	12	2	4	4	1	6	722	1088	18	11
Tb09.211.4300	Tb927.9.13470	2524	159	0	159	94	0	94	2	0	2	0	0	0	927	50	5	772	38	8	11	0	13	8	1	20	982	818	24	29
Tb09.211.4320	Tb927.9.13480	504	386	1	387	317	1	318	8	2	10	31	17	48	1028	271	4	1201	295	6	140	25	4	151	35	5	1303	1502	169	191
Tb09.211.4330	Tb927.9.13490	2404	310	2	312	83	1	84	4	2	6	3	0	3	1337	105	6	1651	108	12	37	2	12	39	3	11	1448	1771	51	53
Tb09.211.4350	Tb927.9.13510	1970	461	6	467	424	3	427	15	7	22	23	9	32	1789	678	19	1335	531	18	70	46	14	155	76	25	2486	1884	130	256
Tb09.211.4360	Tb927.9.13520	3808	324	1	325	134	0	134	1	0	1	1	0	1	1197	58	5	819	36	6	9	0	12	6	2	17	1260	861	21	25
Tb09.211.4370	Tb927.9.13530	876	602	1	603	436	0	436	33	6	39	59	28	87	1808	349	2	2693	497	9	429	86	12	541	114	19	2159	3199	527	674
Tb09.211.4380	Tb927.9.13540	1299	559	3	562	297	2	299	7	0	7	10	4	14	1910	158	3	2817	211	9	331	18	641	383	23	904	2071	3037	990	1310
Tb09.211.4390	Tb927.9.13570	3273	96	0	96	75	0	75	0	0	0	0	0	0	284	1	12	257	2	10	0	0	23	1	0	34	297	269	23	35
Tb09.211.4400	Tb927.9.13580	1837	194	0	194	105	0	105	10	1	11	11	1	12	670	57	6	1083	69	13	132	14	14	201	19	16	733	1165	160	236
Tb09.211.4420	#N/A	318	30	0	30	10	0	10	0	0	0	0	0	0	21	4	8	19	2	16	0	0	0	1	0	0	33	37	0	1
Tb09.211.4430	Tb927.9.13610	4954	54	0	54	29	1	30	0	0	0	0	1	1	149	35	17	69	16	36	1	0	56	4	1	134	201	121	57	139
Tb09.211.4440	Tb927.9.13620	6126	68	0	68	37	0	37	0	0	0	0	0	0	114	0	22	113	1	54	5	7	49	0	6	68	136	168	61	74
Tb09.211.4450	Tb927.9.13630	1432	662	2	664	527	2	529	0	1	1	5	2	7	2149	217	8	2624	270	20	31	1	14	29	2	24	2374	2914	46	55
Tb09.211.4460	Tb927.9.13650	1532	16011	15	16026	16954	14	16968	1077	190	1267	2428	453	2881	83358	7315	23	106548	8483	23	18312	1037	7	32642	2199	9	90696	115054	19356	34850
Tb09.211.4470	#N/A	1463	16617	4	16621	17616	4	17620	1045	17	1062	2427	43	2470	85182	527	24	108051	631	26	18315	112	7	32891	203	9	85733	108708	18434	33103
Tb09.211.4480	#N/A	652	18329	2	18331	19336	3	19339	1087	20	1107	2546	44	2590	90650	517	23	114644	624	25	19534	113	7	35183	212	10	91190	115293	19654	35405
Tb09.211.4490	#N/A	2486	17137	3	17140	18395	5	18400	1059	24	1083	2495	62	2557	87033	1387	26	109981	1360	30	18362	133	8	33035	259	10	88446	111371	18503	33304
Tb09.211.4500	Tb927.9.13770	1034	838	2	840	621	2	623	17	6	23	77	17	94	2583	386	3	4945	721	5	653	90	7	954	136	20	2972	5671	750	1110
Tb09.211.4510	Tb927.9.13780	1177	690	2	692	575	1	576	38	12	50	63	16	79	2925	329	12	3334	316	17	369	19	8	395	38	5	3266	3667	396	438
Tb09.211.4511	#N/A	#N/A	26647	17	26664	39734	9	39743	3166	1	3167	6515	5	6520	190766	1022	21	217788	1043	9	31799	77	73	63798	128	183	191809	218840	31949	64109
Tb09.211.4512	#N/A	456	29444	187	29631	42049	139	42188	3288	2628	5916	6718	5013	11731	206225	89640	1226	233535	104215	1205	33547	15134	267	67265	30237	580	297091	338955	48948	98082
Tb09.211.4513	#N/A	446	27884	167	28051	41350	128	41478	3190	2627	5817	6593	5012	11605	196327	89636	23	222623	104212	12	32105	15134	73	64261	30237	184	285986	326847	47312	94682
Tb09.211.4520	Tb927.9.13970	1139	1360	7	1367	1834	7	1841	83	45	128	106	54	160	2617	548	12	2196	474	15	277	79	9	476	104	18	3177	2685	365	598
Tb09.211.4530	#N/A	360	849	0	849	1378	2	1380	78	0	78	97	0	97	1543	0	4	1535	0	8	240	0	1	433	0	4	1547	1543	241	437
Tb09.211.4540	Tb927.9.13990	4635	346	5	351	434	10	444	18	28	46	64	39	103	1014	1141	105	671	741	144	53	29	12	78	65	22	2260	1556	94	165
Tb09.211.4550	#N/A	722	5450	19	5469	4805	10	4815	182	83	265	315	118	433	39020	9140	11	57261	11979	5	7012	1450	3	12118	2855	5	48171	69245	8465	14978
Tb09.211.4560	Tb927.9.14030	2490	292	0	292	148	0	148	2	0	2	2	0	2	850	60	11	624	24	17	26	5	17	28	1	20	921	665	48	49
Tb09.211.4570	Tb927.9.14040	1519	139	0	139	72	0	72	2	0	2	1	0	1	495	1	2	783	5	8	53	0	7	35	0	6	498	796	60	41
Tb09.211.4580	Tb927.9.14050	1925	105	0	105	35	0	35	0	0	0	0	0	0	410	0	2	360	0	3	5	0	12	6	0	12	412	363	17	18
Tb09.211.4600	Tb927.9.14070	1505	44	0	44	31	0	31	0	0	0	0	0	0	164	9	4	73	1	2	0	1	46	0	0	56	177	76	47	56
Tb09.211.4610	Tb927.9.14080	2131	880	3	883	738	0	738	7	4	11	14	6	20	1521	330	17	785	243	29	24	11	4	33	30	10	1868	1057	39	73
Tb09.211.4630	Tb927.9.14100	982	526	2	528	345	1	346	3	1	4	3	0	3	1139	162	5	1190	168	4	12	3	4	8	0	14	1306	1362	19	22
Tb09.211.4670	Tb927.9.14120	2153	44	0	44	31	0	31	1	2	3	1	0	1	116	70	14	93	54	19	9	0	13	13	12	21	200	166	22	46
Tb09.211.4680	Tb927.9.14130	2477	149	6	155	71	1	72	2	1	3	0	2	2	124	43	12	49	18	25	0	1	13	1	1	15	179	92	14	17
Tb09.211.4690	Tb927.9.14140	1415	666	8	674	538	2	540	13	12	25	13	9	22	1779	502	9	2205	454	14	76	14	7	79	33	9	2290	2673	97	121
Tb09.211.4700	Tb927.9.14160	2305	182	0	182	174	0	174	2	1	3	2	1	3	484	66	6	167	15	11	6	2	18	6	1	29	556	193	26	36
Tb09.211.4710	Tb927.9.14170	2634	142	0	142	51	1	52	0	0	0	0	0	0	437	0	1	406	1	5	1	0	7	1	4	12	438	412	8	17
Tb09.211.4720	Tb927.9.14180	1396	1370	1	1371	1369	0	1369	20	0	20	26	0	26	2558	23	8	3361	72	16	304	4	4	278	6	8	2589	3449	312	292
Tb09.211.4730	Tb927.9.14190	4693	30	0	30	16	0	16	0	0	0	0	0	0	85	1	16	65	0	26	0	1	41	1	0	76	102	91	42	77
Tb09.211.4740	Tb927.9.14200	1906	177	0	177	180	0	180	2	1	3	1	0	1	318	18	3	373	14	8	0	0	22	2	0	24	339	395	22	26
Tb09.211.4750	#N/A	381	114	2	116	89	0	89	1	1	2	1	0	1	87	16	15	80	13	26	1	3	10	1	2	16	118	119	14	19
Tb09.211.4760	Tb927.9.14220	1813	324	4	328	104	1	105	0	1	1	0	3	3	1130	109	8	952	58	14	6	0	60	8	1	94	1247	1024	66	103
Tb09.211.4770	Tb927.9.14230	1680	170	2	172	89	0	89	1	0	1	2	0	2	764	157	4	1010	174	6	5	0	14	7	2	23	925	1190	19	32
Tb09.211.4780	Tb927.9.14240	2739	237	0	237	101	0	101	0	0	0	1	0	1	654	45	2	234	9	7	2	0	28	5	1	46	701	250	30	52
Tb09.211.4800	Tb927.9.14260	2929	144	0	144	103	0	103	0	0	0	0	0	0	69	0	9	91	1	8	0	0	20	1	0	18	78	100	20	19
Tb09.211.4810	Tb927.9.14280	5127	132	0	132	80	1	81	0	0	0	0	0	0	156	1	26	172	0	45	2	3	148	1	0	286	183	217	153	287
Tb09.211.4820	Tb927.9.14290	1698	579	1	580	278	0	278	2	1	3	7	0	7	3165	77	6	4372	94	6	609	6	9	588	14	14	3248	4472	624	616
Tb09.211.4830	Tb927.9.14300	2168	93	0	93	76	0	76	0	0	0	0	0	0	426	35	4	435	23	6	5	1	67	5	2	80	465	464	73	87
Tb09.211.4840	Tb927.9.14330	2700	387	0	387	121	1	122	1	0	1	2	0	2	1494	69	3	1869	46	6	26	0	17	36	0	27	1566	1921	43	63
Tb09.211.4850	#N/A	576	8530	22	8552	5560	16	5576	128	32	160	184	60	244	56377	11498	33	103195	22160	33	11488	1679	13	17604	2797	20	67908	125388	13180	20421
Tb09.211.4870	Tb927.9.14410	1229	326	0	326	225	0	225	4	4	8	18	4	22	1041	92	2	1636	187	1	290	29	12	264	44	27	1135	1824	331	335
Tb09.211.4880	Tb927.9.14420	1571	334	0	334	253	0	253	1	2	3	3	0	3	1067	100	15	1645	147	17	77	9	4	73	7	12	1182	1809	90	92
Tb09.211.4890	Tb927.9.14430	1458	1316	0	1316	1062	1	1063	14	3	17	36	3	39	3408	351	3	4681	466	5	544	55	3	547	49	7	3762	5152	602	603
Tb09.211.4900	Tb927.9.14440	1088	864	1	865	867	0	867	44	15	59	80	23	103	2297	339	1	3482	413	5	1138	88	4	1346	145	3	2637	3900	1230	1494
Tb09.211.4910	Tb927.9.14470	3633	352	0	352	167	0	167	1	0	1	3	1	4	1073	33	23	1117	49	19	18	6	40	26	23	68	1129	1185	64	117
Tb09.211.4920	Tb927.9.14480	678	6838	32	6870	4769	26	4795	679	418	1097	1392	691	2083	31923	7564	17	25848	6242	14	4455	972	20	8326	1883	36	39504	32104	5447	10245
Tb09.211.4930	Tb927.9.14510	2521	33	1	34	50	0	50	0	0	0	1	0	1	116	13	3	65	12	4	0	0	4	3	1	8	132	81	4	12
Tb09.211.4950	#N/A	759	54	0	54	103	0	103	0	0	0	2	0	2	192	0	24	236	0	29	19	0	7	31	0	10	216	265	26	41
Tb09.211.4970	#N/A	426	703	1	704	479	1	480	9	0	9	15	0	15	1020	4	2	1217	1	6	59	0	1	35	0	3	1026	1224	60	38
Tb09.211.4990	Tb927.9.14600	3477	1160	4	1164	1022	1	1023	12	4	16	35	6	41	2094	355	19	2709	417	32	250	43	19	526	67	44	2468	3158	312	637
Tb09.211.5010	#N/A	3884	30	0	30	42	0	42	0	0	0	0	0	0	65	0	50	74	0	63	0	1	19	2	1	33	115	137	20	36
Tb09.244.0005	#N/A	319	0	0	0	0	0	0	0	0	0	0	0	0	0	0	5	0	0	4	0	0	1	0	0	3	5	4	1	3
Tb09.244.0040	#N/A	354	0	0	0	0	0	0	0	0	0	0	0	0	0	0	1	0	0	0	0	0	6	0	0	9	1	0	6	9
Tb09.244.0060	#N/A	1426	0	2	2	0	0	0	4	3	7	17	0	17	26984	0	7	34274	0	12	4443	0	29	5676	0	34	26991	34286	4472	5710
Tb09.244.0090	#N/A	159	0	0	0	0	0	0	0	0	0	0	0	0	0	0	9	0	0	12	0	0	7	0	2	12	9	12	7	14
Tb09.244.0120	#N/A	939	0	0	0	0	0	0	0	0	0	0	0	0	0	0	4	0	0	17	0	0	13	0	0	27	4	17	13	27
Tb09.244.0140	#N/A	1562	0	0	0	0	0	0	0	0	0	0	0	0	0	0	5	0	0	8	0	1	10	0	0	12	5	8	11	12
Tb09.244.0150	#N/A	210	0	0	0	0	0	0	0	0	0	0	0	0	0	0	6	0	0	10	0	0	9	0	0	11	6	10	9	11
Tb09.244.0190	#N/A	141	0	0	0	0	0	0	0	0	0	0	0	0	0	0	1	0	0	0	0	0	4	0	0	1	1	0	4	1
Tb09.244.0210	#N/A	685	0	0	0	0	0	0	3	0	3	4	0	4	812	5	24	696	1	22	76	1	16	80	5	29	841	719	93	114
Tb09.244.0230	#N/A	1500	0	0	0	0	0	0	0	0	0	0	0	0	1	0	23	0	0	28	1	0	2	0	0	10	24	28	3	10
Tb09.244.0250	#N/A	27	0	0	0	0	0	0	0	0	0	0	0	0	0	0	3	0	0	5	0	2	43	0	1	62	3	5	45	63
Tb09.244.0280	#N/A	78	0	0	0	0	0	0	2	0	2	1	0	1	1438	0	26	987	0	16	53	0	6	59	0	6	1464	1003	59	65
Tb09.244.0300	#N/A	213	0	0	0	0	0	0	0	0	0	0	0	0	0	0	5	0	0	3	0	1	1	0	1	2	5	3	2	3
Tb09.244.0330	#N/A	1501	0	0	0	0	0	0	0	0	0	0	0	0	1	0	20	1	0	23	0	0	14	0	0	18	21	24	14	18
Tb09.244.0340	Tb927.9.17760	276	0	0	0	0	0	0	0	0	0	0	0	0	0	0	2	0	0	1	0	0	0	0	0	4	2	1	0	4
Tb09.244.0360	#N/A	837	0	0	0	0	0	0	0	0	0	0	0	0	0	0	10	0	0	10	0	0	6	0	0	13	10	10	6	13
Tb09.244.0370	Tb927.9.17730	492	0	0	0	0	0	0	0	0	0	0	0	0	0	0	0	0	0	1	0	2	1	0	0	2	0	1	3	2
Tb09.244.0375	#N/A	318	0	0	0	0	0	0	0	0	0	0	0	0	0	0	0	0	0	5	0	0	4	0	0	2	0	5	4	2
Tb09.244.0390	#N/A	1401	0	0	0	0	0	0	0	0	0	0	0	0	1	0	9	0	0	14	0	0	9	0	0	10	10	14	9	10
Tb09.244.0410	Tb927.9.17670	462	0	0	0	1	0	1	0	0	0	0	0	0	0	0	1	3	0	2	0	0	0	0	0	2	1	5	0	2
Tb09.244.0440	#N/A	381	107	0	107	85	0	85	8	0	8	14	0	14	267	0	1	400	0	0	41	0	2	49	0	3	268	400	43	52
Tb09.244.0475	#N/A	147	0	0	0	0	0	0	0	0	0	0	0	0	0	0	2	0	0	5	0	0	6	0	0	6	2	5	6	6
Tb09.244.0500	#N/A	1360	0	0	0	1	0	1	0	0	0	0	0	0	0	0	14	0	0	22	0	0	2	0	0	10	14	22	2	10
Tb09.244.0530	#N/A	1329	0	0	0	0	0	0	0	0	0	0	0	0	1	0	10	0	0	12	0	0	5	0	0	5	11	12	5	5
Tb09.244.0550	#N/A	969	0	0	0	2	0	2	0	0	0	0	0	0	2	0	5	1	0	9	0	0	3	0	0	2	7	10	3	2
Tb09.244.0570	#N/A	1179	0	0	0	0	0	0	0	0	0	0	0	0	0	0	6	2	5	11	0	0	21	0	0	30	6	18	21	30
Tb09.244.0610	#N/A	1517	1	0	1	0	0	0	0	0	0	0	0	0	1	1	7	7	1	17	0	0	13	0	0	12	9	25	13	12
Tb09.244.0620	#N/A	1494	0	0	0	0	0	0	0	0	0	0	0	0	1	0	7	4	0	21	0	0	5	0	0	17	8	25	5	17
Tb09.244.0640	#N/A	1464	1	0	1	0	0	0	0	0	0	0	0	0	8	1	3	21	0	8	3	1	8	0	0	6	12	29	12	6
Tb09.244.0660	#N/A	1459	0	0	0	0	0	0	0	0	0	0	0	0	0	0	6	1	0	5	0	0	9	0	0	20	6	6	9	20
Tb09.244.0680	#N/A	1453	0	0	0	0	0	0	0	0	0	0	0	0	0	0	3	0	0	7	0	0	7	0	0	8	3	7	7	8
Tb09.244.0700	#N/A	807	0	0	0	0	0	0	0	0	0	1	0	1	33	4	4	20	2	9	0	0	2	0	1	5	41	31	2	6
Tb09.244.0770	#N/A	1534	0	0	0	1	0	1	0	0	0	0	0	0	1	0	6	0	0	5	0	0	5	0	0	18	7	5	5	18
Tb09.244.0790	#N/A	1210	0	0	0	0	0	0	0	0	0	0	0	0	0	0	18	0	0	29	0	0	5	0	0	12	18	29	5	12
Tb09.244.0810	#N/A	#N/A	96	0	96	46	0	46	1	0	1	0	0	0	814	0	7	375	0	1	2	0	0	1	0	7	821	376	2	8
Tb09.244.0860	#N/A	1136	2	0	2	1	0	1	0	0	0	2	0	2	10	5	43	12	1	40	2	0	25	2	0	51	58	53	27	53
Tb09.244.0880	#N/A	761	0	0	0	0	0	0	0	0	0	0	0	0	0	0	8	0	0	6	0	0	3	0	0	10	8	6	3	10
Tb09.244.0900	#N/A	1454	0	0	0	0	0	0	0	0	0	0	0	0	1	0	5	2	0	7	1	0	10	0	0	9	6	9	11	9
Tb09.244.0920	#N/A	1534	0	0	0	0	0	0	0	0	0	0	0	0	0	0	7	0	0	9	0	0	6	0	0	12	7	9	6	12
Tb09.244.0940	#N/A	260	0	0	0	0	0	0	0	0	0	0	0	0	0	0	7	0	1	6	0	2	4	0	1	4	7	7	6	5
Tb09.244.0970	#N/A	1514	2	0	2	0	0	0	0	0	0	0	0	0	2	0	9	2	0	11	0	1	9	0	0	8	11	13	10	8
Tb09.244.0990	#N/A	486	0	0	0	0	0	0	0	0	0	0	0	0	0	0	0	0	0	5	0	0	23	0	1	39	0	5	23	40
Tb09.244.1020	#N/A	1445	0	0	0	0	0	0	0	0	0	0	0	0	0	0	5	1	0	15	0	0	21	0	0	32	5	16	21	32
Tb09.244.1070	#N/A	1155	0	0	0	0	0	0	0	0	0	0	0	0	0	0	12	0	0	14	0	2	10	0	1	16	12	14	12	17
Tb09.244.1100	#N/A	625	30	2	32	25	3	28	23	0	23	34	2	36	363	4	2	302	3	1	31	0	5	52	2	3	369	306	36	57
Tb09.244.1120	#N/A	288	3	0	3	0	0	0	0	0	0	1	0	1	0	0	2	0	0	7	0	0	2	0	0	1	2	7	2	1
Tb09.244.1140	#N/A	748	1	0	1	1	0	1	0	0	0	0	0	0	1	0	2	0	0	13	0	0	19	0	0	26	3	13	19	26
Tb09.244.1170	#N/A	812	333	0	333	167	0	167	31	0	31	65	0	65	2566	7	37	2067	8	29	163	0	6	236	1	6	2610	2104	169	243
Tb09.244.1190	#N/A	1533	0	0	0	0	0	0	0	0	0	0	0	0	3	0	5	3	0	8	0	0	14	0	2	7	8	11	14	9
Tb09.244.1210	#N/A	671	2	0	2	3	0	3	1	0	1	5	0	5	202	2	10	142	1	19	9	2	6	13	1	13	214	162	17	27
Tb09.244.1230	#N/A	1101	0	0	0	0	0	0	0	0	0	0	0	0	0	0	8	1	1	11	0	0	12	0	0	14	8	13	12	14
Tb09.244.1250	#N/A	1560	0	0	0	0	0	0	0	0	0	0	0	0	3	0	2	1	0	10	0	0	19	0	2	27	5	11	19	29
Tb09.244.1280	#N/A	1372	0	0	0	0	0	0	0	0	0	0	0	0	0	0	10	0	0	13	0	0	7	0	1	8	10	13	7	9
Tb09.244.1310	#N/A	1056	0	0	0	0	0	0	0	0	0	0	0	0	0	0	3	0	0	8	0	1	6	0	0	10	3	8	7	10
Tb09.244.1340	#N/A	623	34	0	34	11	0	11	4	0	4	7	0	7	154	2	8	127	1	9	8	1	4	19	1	5	164	137	13	25
Tb09.244.1360	#N/A	1379	0	0	0	0	0	0	0	0	0	0	0	0	0	0	17	0	0	25	0	0	32	0	0	47	17	25	32	47
Tb09.244.1390	#N/A	1597	0	0	0	0	0	0	0	0	0	0	0	0	1	0	10	3	0	4	0	0	16	0	1	23	11	7	16	24
Tb09.244.1410	#N/A	1581	24	0	24	4	0	4	0	0	0	0	0	0	18	0	1770	31	2	2259	4	1	467	1	0	410	1788	2292	472	411
Tb09.244.1450	#N/A	1161	0	0	0	0	0	0	0	0	0	0	0	0	0	2	2	1	2	4	0	0	4	0	0	7	4	7	4	7
Tb09.244.1480	#N/A	1406	0	0	0	2	0	2	0	0	0	0	0	0	2	0	5	1	0	10	0	1	7	0	0	9	7	11	8	9
Tb09.244.1510	#N/A	1169	0	0	0	0	0	0	0	0	0	0	0	0	0	0	5	1	2	9	0	1	2	1	1	12	5	12	3	14
Tb09.244.1540	#N/A	1259	0	0	0	0	0	0	0	0	0	0	0	0	0	0	9	0	0	7	0	0	61	0	0	85	9	7	61	85
Tb09.244.1570	#N/A	1551	0	0	0	0	0	0	0	0	0	0	0	0	3	0	9	11	0	13	2	1	6	0	2	13	12	24	9	15
Tb09.244.1590	#N/A	979	0	0	0	0	0	0	0	0	0	0	0	0	0	1	8	0	0	12	0	1	39	0	0	78	9	12	40	78
Tb09.244.1620	#N/A	819	0	0	0	0	0	0	0	0	0	0	0	0	0	2	3	2	0	7	0	0	6	0	0	9	5	9	6	9
Tb09.244.1650	Tb927.9.16410	2289	0	0	0	0	0	0	0	0	0	0	0	0	0	1	0	0	0	4	0	0	7	0	0	3	1	4	7	3
Tb09.244.1690	#N/A	53	0	0	0	0	0	0	0	0	0	0	0	0	0	0	7	1	0	9	0	0	10	0	1	13	7	10	10	14
Tb09.244.1700	#N/A	987	10	0	10	8	0	8	0	0	0	0	0	0	35	0	9	38	1	13	5	0	31	1	2	46	44	52	36	49
Tb09.244.1720	#N/A	1475	2	0	2	1	0	1	0	0	0	0	0	0	4	0	101	13	0	88	0	0	16	0	0	20	105	101	16	20
Tb09.244.1740	#N/A	1512	0	1	1	1	0	1	0	0	0	0	0	0	6	0	9	5	0	14	0	0	11	0	0	11	15	19	11	11
Tb09.244.1780	#N/A	1248	0	0	0	0	0	0	0	0	0	0	0	0	1	0	3	1	0	7	0	0	8	0	0	18	4	8	8	18
Tb09.244.1800	#N/A	699	0	0	0	0	0	0	0	0	0	0	0	0	1	4	49	0	4	40	0	0	10	1	2	15	54	44	10	18
Tb09.244.1840	Tb927.9.16190	612	0	0	0	0	0	0	0	0	0	0	0	0	1	0	1	3	0	4	0	0	4	0	0	9	2	7	4	9
Tb09.244.1860	#N/A	1356	3	0	3	3	0	3	0	0	0	0	0	0	12	0	3	25	1	10	3	0	6	0	0	14	15	36	9	14
Tb09.244.1880	#N/A	1391	0	0	0	0	0	0	0	0	0	0	0	0	0	0	10	0	0	12	0	0	16	0	0	32	10	12	16	32
Tb09.244.1910	#N/A	384	0	0	0	1	0	1	0	0	0	0	0	0	0	0	2	0	0	2	0	0	2	0	0	4	2	2	2	4
Tb09.244.1930	#N/A	233	0	0	0	1	0	1	0	0	0	0	0	0	8	3	4	20	4	6	7	1	9	6	2	17	15	30	17	25
Tb09.244.1950	Tb927.9.16070	507	0	0	0	1	0	1	0	0	0	0	0	0	1	0	1	1	0	4	0	0	4	2	0	6	2	5	4	8
Tb09.244.1960	Tb927.9.16060	306	0	0	0	0	0	0	0	0	0	0	0	0	1	0	1	1	0	3	0	0	1	0	0	3	2	4	1	3
Tb09.244.1980	#N/A	75	36	2	38	47	0	47	1	0	1	0	0	0	70	0	5	145	0	2	2	0	30	7	0	16	75	147	32	23
Tb09.244.2000	#N/A	279	13	0	13	12	0	12	2	0	2	1	0	1	38	2	1	56	4	1	4	0	1	5	0	0	41	61	5	5
Tb09.244.2020	Tb927.9.15980	1449	196	0	196	81	0	81	0	0	0	7	3	10	359	1	4	519	0	1	7	1	24	6	0	30	364	520	32	36
Tb09.244.2040	#N/A	282	0	0	0	0	0	0	0	0	0	0	0	0	2	0	1	0	0	8	0	0	15	1	0	23	3	8	15	24
Tb09.244.2050	Tb927.9.15950	459	0	0	0	0	0	0	0	0	0	0	0	0	0	0	12	1	0	11	0	0	5	0	0	16	12	12	5	16
Tb09.244.2070	Tb927.9.15930	1276	1675	5	1680	1422	2	1424	36	0	36	59	0	59	3442	1	3	5789	1	4	1118	0	10	1283	0	7	3446	5794	1128	1290
Tb09.244.2090	#N/A	369	237	0	237	209	2	211	9	2	11	13	6	19	280	45	7	287	43	6	15	7	3	10	13	5	332	336	25	28
Tb09.244.2110	#N/A	318	5	0	5	5	0	5	0	0	0	0	0	0	7	1	4	11	1	9	1	0	3	0	0	4	12	21	4	4
Tb09.244.2140	#N/A	1008	73	2	75	55	1	56	0	0	0	0	0	0	216	0	4	215	0	2	15	1	2	14	2	2	220	217	18	18
Tb09.244.2150	Tb927.9.15870	1307	663	4	667	453	3	456	9	0	9	7	5	12	1902	249	39	1414	142	45	57	7	15	98	10	29	2190	1601	79	137
Tb09.244.2160	Tb927.9.15850	869	841	10	851	1095	27	1122	9	10	19	9	11	20	807	364	39	617	305	67	13	8	11	22	10	26	1210	989	32	58
Tb09.244.2170	#N/A	1792	182	7	189	139	6	145	18	28	46	30	64	94	749	190	29	835	140	38	71	11	8	120	16	26	968	1013	90	162
Tb09.244.2190	#N/A	465	0	0	0	0	0	0	0	0	0	0	0	0	2	0	0	4	2	1	0	0	2	0	0	1	2	7	2	1
Tb09.244.2230	#N/A	648	0	0	0	0	0	0	0	0	0	0	0	0	12	0	1	17	3	2	0	0	2	0	0	3	13	22	2	3
Tb09.244.2270	#N/A	648	0	0	0	0	0	0	0	0	0	0	0	0	9	0	1	17	3	3	1	0	5	0	0	5	10	23	6	5
Tb09.244.2290	Tb927.9.15720	366	0	0	0	0	0	0	0	0	0	0	0	0	0	0	0	0	0	0	0	0	0	0	0	2	0	0	0	2
Tb09.244.2340	Tb927.9.15690	381	266	1	267	315	2	317	1	5	6	2	5	7	204	76	1	307	142	3	17	28	1	12	18	2	281	452	46	32
Tb09.244.2360	#N/A	399	152	9	161	95	4	99	2	1	3	5	13	18	468	41	6	416	40	16	9	7	6	17	15	13	515	472	22	45
Tb09.244.2390	Tb927.9.15650	2242	1857	16	1873	1683	11	1694	83	3	86	155	5	160	6160	7293	12	5254	4193	19	107	111	24	199	252	68	13465	9466	242	519
Tb09.244.2400	#N/A	1311	3080	41	3121	2952	21	2973	141	184	325	291	390	681	11571	8617	5	8774	6142	2	512	322	8	833	482	11	20193	14918	842	1326
Tb09.244.2410	#N/A	1324	864	12	876	833	2	835	26	0	26	66	2	68	2569	1360	2	4201	2004	5	441	191	2	479	197	2	3931	6210	634	678
Tb09.244.2420	#N/A	1301	2665	36	2701	2551	24	2575	114	184	298	246	390	636	10849	8598	5	7672	6129	8	428	319	3	649	477	0	19452	13809	750	1126
Tb09.244.2430	#N/A	1322	2481	12	2493	2360	8	2368	123	36	159	245	83	328	10733	8545	12	7846	6103	7	465	316	5	670	469	3	19290	13956	786	1142
Tb09.244.2440	#N/A	1322	2253	32	2285	2112	17	2129	90	145	235	212	305	517	10701	7178	15	8214	4016	22	539	114	5	689	261	2	17894	12252	658	952
Tb09.244.2450	#N/A	1466	607	12	619	609	6	615	92	36	128	175	83	258	5187	8546	18	4967	6102	22	370	316	8	438	469	12	13751	11091	694	919
Tb09.244.2460	#N/A	1313	1118	114	1232	1260	58	1318	80	181	261	202	387	589	5866	8619	10	6441	6145	15	515	319	3	607	473	6	14495	12601	837	1086
Tb09.244.2470	#N/A	1378	2831	18	2849	2740	6	2746	116	0	116	258	1	259	11639	8456	15	8986	5969	25	604	301	1	777	454	5	20110	14980	906	1236
Tb09.244.2480	#N/A	1307	574	1	575	557	3	560	9	14	23	33	21	54	1881	595	1	3172	966	2	317	85	4	348	125	6	2477	4140	406	479
Tb09.244.2490	#N/A	1414	538	3	541	494	2	496	24	14	38	47	21	68	2240	594	1	3800	965	2	368	84	1	384	124	2	2835	4767	453	510
Tb09.244.2500	#N/A	1417	270	0	270	281	0	281	6	0	6	23	0	23	1492	1346	16	2356	1986	32	246	190	6	241	196	12	2854	4374	442	449
Tb09.244.2510	#N/A	1325	899	4	903	858	6	864	26	0	26	76	0	76	3483	1430	4	5664	2115	4	581	204	3	536	215	1	4917	7783	788	752
Tb09.244.2520	#N/A	1321	575	8	583	402	2	404	15	0	15	27	0	27	2286	1361	2	3905	2006	1	478	191	3	405	197	4	3649	5912	672	606
Tb09.244.2530	#N/A	1427	476	3	479	472	1	473	21	0	21	43	2	45	1975	24	5	3304	36	4	402	5	6	519	5	6	2004	3344	413	530
Tb09.244.2540	Tb927.9.15490	1416	508	3	511	326	6	332	20	2	22	6	4	10	1038	25	147	1021	18	196	7	0	15	15	1	28	1210	1235	22	44
Tb09.244.2550	Tb927.9.15480	3310	277	1	278	151	0	151	7	0	7	9	0	9	511	21	10	457	25	10	26	2	55	51	3	99	542	492	83	153
Tb09.244.2560	Tb927.9.15470	2812	680	8	688	316	5	321	4	6	10	7	19	26	455	674	71	324	523	92	11	28	19	9	52	33	1200	939	58	94
Tb09.244.2570	Tb927.9.15460	5020	44	0	44	17	0	17	0	0	0	0	0	0	161	45	19	19	8	12	1	2	32	0	4	46	225	39	35	50
Tb09.244.2580	Tb927.9.15450	2816	142	1	143	75	1	76	0	0	0	0	2	2	313	162	50	222	63	83	3	5	15	11	8	40	525	368	23	59
Tb09.244.2590	#N/A	809	10530	37	10567	11100	23	11123	300	174	474	447	209	656	38647	10815	34	61810	17888	34	7765	2247	14	12335	3444	22	49496	79732	10026	15801
Tb09.244.2600	Tb927.9.15400	9397	25	0	25	23	0	23	0	0	0	0	0	0	65	114	24	64	177	33	1	42	95	0	41	157	203	274	138	198
Tb09.244.2620	Tb927.9.15380	2238	176	0	176	36	0	36	0	0	0	0	0	0	394	36	4	396	29	3	0	0	13	0	0	11	434	428	13	11
Tb09.244.2630	#N/A	962	11901	65	11966	12729	53	12782	1075	409	1484	1478	540	2018	56529	9967	23	83657	14648	37	27696	4529	19	33847	6151	23	66519	98342	32244	40021
Tb09.244.2640	Tb927.9.15350	293	224	0	224	103	0	103	1	0	1	1	0	1	667	6	4	854	4	9	6	0	14	8	0	16	677	867	20	24
Tb09.244.2650	Tb927.9.15330	2909	87	0	87	129	2	131	0	0	0	0	0	0	263	89	23	180	58	34	6	4	24	2	3	45	375	272	34	50
Tb09.244.2660	Tb927.9.15290	4233	7	0	7	1	0	1	0	0	0	0	0	0	105	10	4	45	0	7	1	0	47	0	1	64	119	52	48	65
Tb09.244.2670	Tb927.9.15270	1677	82	0	82	24	0	24	0	0	0	0	0	0	419	29	14	235	23	8	4	1	15	10	0	24	462	266	20	34
Tb09.244.2680	Tb927.9.15260	1399	312	1	313	95	0	95	12	2	14	28	4	32	1322	133	19	1895	179	17	442	39	7	463	42	13	1474	2091	488	518
Tb09.244.2700	Tb927.9.15240	988	569	0	569	342	0	342	3	0	3	3	1	4	4191	661	2	5536	909	3	665	106	0	831	125	3	4854	6448	771	959
Tb09.244.2710	Tb927.9.15230	2066	1377	3	1380	1277	7	1284	104	37	141	187	71	258	5316	887	18	7390	1144	14	1041	206	8	1874	440	19	6221	8548	1255	2333
Tb09.244.2720	#N/A	759	12142	35	12177	10244	25	10269	279	117	396	387	114	501	57855	11251	23	94727	17284	11	10932	1637	5	15657	2527	8	69129	112022	12574	18192
Tb09.244.2725	Tb927.9.15210	444	7401	33	7434	5869	10	5879	38	22	60	73	35	108	46898	20020	59	70559	30126	36	3562	1515	4	5802	2580	10	66977	100721	5081	8392
Tb09.244.2730	Tb927.9.15150	1050	13915	17	13932	5581	5	5586	103	5	108	191	3	194	103805	6524	23	155286	9498	16	17342	418	15	20715	652	18	110352	164800	17775	21385
Tb09.244.2740	#N/A	1117	12659	17	12676	5191	2	5193	97	25	122	180	48	228	98392	7001	25	146829	9127	21	16474	1422	16	19651	1825	22	105418	155977	17912	21498
Tb09.244.2750	Tb927.9.15100	1481	435	0	435	279	0	279	3	0	3	10	0	10	1587	135	6	2075	165	15	162	8	13	82	5	16	1728	2255	183	103
Tb09.244.2760	Tb927.9.15090	1139	1765	2	1767	989	0	989	29	8	37	61	12	73	6022	955	11	10985	1632	9	878	102	13	904	150	31	6988	12626	993	1085
Tb09.244.2770	Tb927.9.15080	853	445	0	445	439	1	440	17	4	21	25	13	38	1095	264	5	2077	444	2	374	75	3	577	147	3	1364	2523	452	727
Tb09.244.2780	Tb927.9.15070	2950	313	0	313	123	0	123	1	0	1	2	0	2	1055	42	7	791	27	18	15	0	25	15	2	40	1104	836	40	57
Tb09.244.2790	Tb927.9.15060	1125	251	0	251	111	0	111	1	1	2	2	0	2	1269	205	2	739	143	4	23	4	11	10	1	25	1476	886	38	36
Tb09.244.2800	Tb927.9.15050	1424	499	0	499	302	0	302	2	0	2	8	1	9	1995	151	3	3504	270	6	211	21	31	120	46	61	2149	3780	263	227
Tb09.244.2810	Tb927.9.15040	2702	912	2	914	807	0	807	13	3	16	25	1	26	2697	429	2	3788	631	2	483	82	12	869	105	19	3128	4421	577	993
Tb09.244.2820	Tb927.9.15030	30	225	0	225	163	0	163	3	0	3	1	1	2	907	67	4	854	50	7	11	1	9	11	0	11	978	911	21	22
Tb09.244.2830	Tb927.9.15020	2050	1302	8	1310	1152	2	1154	18	8	26	33	8	41	3374	482	18	4943	718	13	333	50	68	572	101	110	3874	5674	451	783
Tb09.244.2840	Tb927.9.15010	642	1279	9	1288	1374	4	1378	39	14	53	80	31	111	4590	1050	1	6603	1525	2	1192	260	3	1580	408	3	5641	8130	1455	1991
Tb09.244.2850	Tb927.9.15000	977	1505	4	1509	1455	1	1456	171	42	213	302	92	394	3273	399	7	5027	581	6	1107	106	3	1744	207	7	3679	5614	1216	1958
Tb09.244.2860	Tb927.9.14990	700	441	0	441	457	2	459	15	6	21	28	14	42	2758	685	3	3731	948	2	238	69	2	397	101	3	3446	4681	309	501
Tb09.244.2880	#N/A	75	67	0	67	45	0	45	3	3	6	6	1	7	226	106	0	304	120	2	31	14	1	19	12	1	332	426	46	32
Tb09.244.2990	#N/A	219	79	0	79	38	0	38	4	0	4	8	0	8	214	0	0	372	0	2	35	0	2	26	0	3	214	374	37	29
Tb09.354.0020	#N/A	318	0	0	0	0	0	0	0	0	0	0	0	0	0	0	1	0	0	2	0	0	2	0	0	0	1	2	2	0
Tb09.354.0030	#N/A	1293	0	0	0	0	0	0	0	0	0	0	0	0	0	0	7	0	0	9	0	1	10	0	0	21	7	9	11	21
Tb09.354.0050	Tb927.9.140	339	0	0	0	0	0	0	0	0	0	0	0	0	8	0	6	16	1	12	1	0	5	2	1	14	14	29	6	17
Tb09.354.0060	#N/A	1464	0	0	0	0	0	0	0	0	0	0	0	0	0	0	8	0	0	4	0	1	18	0	0	37	8	4	19	37
Tb09.354.0080	#N/A	585	615	3	618	405	0	405	65	10	75	105	21	126	1194	191	7	1272	252	7	217	61	295	351	100	495	1392	1531	573	946
Tb09.354.0100	#N/A	423	0	0	0	0	0	0	0	0	0	0	0	0	0	1	2	0	0	2	0	0	9	0	0	5	3	2	9	5
Tb09.354.0140	#N/A	1465	0	0	0	0	0	0	0	0	0	0	0	0	0	0	8	0	0	15	0	0	27	0	0	25	8	15	27	25
Tb09.354.0160	#N/A	1458	0	0	0	0	0	0	0	0	0	0	0	0	0	0	7	2	0	9	0	0	14	2	0	12	7	11	14	14
Tb09.354.0180	#N/A	1527	0	0	0	0	0	0	0	0	0	0	0	0	0	0	1	1	0	15	0	0	10	0	0	15	1	16	10	15
Tb09.354.0200	#N/A	996	0	0	0	0	0	0	0	0	0	0	0	0	1	0	4	1	0	11	0	1	8	0	0	10	5	12	9	10
Tb09.354.0220	#N/A	1518	0	0	0	0	0	0	0	0	0	0	0	0	0	0	9	0	0	7	0	11	10	0	9	6	9	7	21	15
Tb09.354.0230	#N/A	810	0	0	0	0	1	1	0	0	0	0	0	0	1	0	1693	1	0	2136	0	0	471	0	0	441	1694	2137	471	441
Tb09.354.0250	#N/A	1444	0	0	0	0	0	0	0	0	0	0	0	0	0	0	1	0	0	7	0	0	6	0	0	16	1	7	6	16
Tb09.v1.0020	#N/A	240	0	0	0	0	0	0	0	0	0	0	0	0	0	0	0	0	0	0	0	0	0	0	0	0	0	0	0	0
Tb09.v1.0030	Tb927.9.1120	336	0	0	0	0	0	0	0	0	0	0	0	0	0	0	0	0	1	3	0	0	0	0	0	2	0	4	0	2
Tb09.v1.0060	#N/A	625	148	1	149	135	0	135	4	0	4	9	0	9	286	0	21	309	0	22	2	0	2	4	0	5	307	331	4	9
Tb09.v1.0090	#N/A	236	13	0	13	9	0	9	0	0	0	0	0	0	44	2	1	26	0	3	0	0	0	4	0	2	47	29	0	6
Tb09.v1.0100	#N/A	654	64	0	64	23	0	23	4	1	5	0	0	0	85	6	4	49	4	5	3	0	2	1	0	5	95	58	5	6
Tb09.v1.0130	Tb927.9.3930	1160	1798	7	1805	1547	4	1551	12	6	18	22	11	33	4999	1124	8	7524	1562	10	340	86	23	594	135	32	6131	9096	449	761
Tb09.v1.0150	#N/A	1998	2030	7	2037	1708	4	1712	12	6	18	23	11	34	5402	1124	8	8141	1562	10	363	86	20	640	135	31	6534	9713	469	806
Tb09.v1.0170	#N/A	177	2	1	3	0	0	0	0	3	3	0	0	0	3	80	3	3	107	1	0	2	31	0	1	56	86	111	33	57
Tb09.v1.0190	#N/A	537	26	0	26	29	0	29	0	0	0	0	2	2	101	80	0	126	73	3	1	1	1	1	8	1	181	202	3	10
Tb09.v1.0220	#N/A	375	57	2	59	26	0	26	0	0	0	0	0	0	32	4	11	35	4	17	2	0	0	0	1	6	47	56	2	7
Tb09.v1.0240	#N/A	1264	826	0	826	743	0	743	78	0	78	108	0	108	1890	0	2	2165	0	2	568	0	2	1053	0	2	1892	2167	570	1055
Tb09.v1.0260	#N/A	387	0	0	0	0	0	0	0	0	0	0	0	0	0	0	0	1	0	0	0	0	0	1	0	0	0	1	0	1
Tb09.v1.0280	#N/A	432	28	0	28	21	0	21	0	0	0	0	0	0	30	0	3	24	0	4	0	0	3	1	0	6	33	28	3	7
Tb09.v1.0300	#N/A	1146	12	0	12	13	0	13	1	0	1	0	0	0	31	6	1	61	7	8	0	1	3	2	1	0	38	76	4	3
Tb09.v1.0310	#N/A	1123	380	12	392	152	8	160	22	2	24	31	2	33	2902	1900	197	2519	1625	170	71	40	17	81	52	22	4999	4314	128	155
Tb09.v1.0330	Tb927.9.7420	786	0	0	0	0	0	0	0	0	0	0	0	0	0	0	4	0	0	16	0	0	8	0	0	12	4	16	8	12
Tb09.v1.0350	Tb927.9.7740	2785	1029	6	1035	723	9	732	28	22	50	60	33	93	3805	1198	24	3050	1042	37	190	64	16	383	157	27	5027	4129	270	567
Tb09.v1.0370	Tb927.9.7760	3236	130	0	130	42	0	42	0	0	0	0	0	0	267	0	8	299	0	3	2	0	18	5	1	27	275	302	20	33
Tb09.v1.0380	Tb927.9.7770	1156	2817	1	2818	2490	1	2491	40	9	49	91	16	107	5742	726	6	11734	1378	6	1559	170	4	1809	203	8	6474	13118	1733	2020
Tb09.v1.0390	Tb927.9.7800	1034	685	2	687	703	0	703	33	10	43	44	15	59	1362	172	0	1895	261	4	272	21	11	267	21	18	1534	2160	304	306
Tb09.v1.0400	Tb927.9.7810	1188	348	1	349	330	1	331	10	2	12	16	7	23	1560	367	3	2435	591	3	247	63	1	170	57	2	1930	3029	311	229
Tb09.v1.0410	Tb927.9.7820	2489	235	1	236	81	0	81	2	0	2	0	0	0	1282	73	8	1496	55	8	14	2	28	9	2	38	1363	1559	44	49
Tb09.v1.0420	Tb927.9.7830	817	1588	6	1594	1685	13	1698	34	2	36	46	23	69	7333	1086	4	7381	1002	2	764	109	4	1251	193	6	8423	8385	877	1450
Tb09.v1.0450	Tb927.9.7850	918	1	0	1	2	1	3	1	0	1	0	0	0	74	1	9	100	0	16	14	0	11	24	0	13	84	116	25	37
Tb09.v1.0460	Tb927.9.7860	858	0	0	0	0	0	0	1	0	1	1	0	1	5	0	10	4	0	8	1	0	4	0	0	7	15	12	5	7
Tb09.v1.0470	Tb927.9.7870	2832	13	1	14	12	0	12	1	0	1	0	0	0	93	0	3	118	0	5	18	0	2	34	0	5	96	123	20	39
Tb09.v1.0480	Tb927.9.7880	849	0	0	0	0	0	0	1	0	1	0	0	0	4	0	4	2	0	7	0	4	13	0	11	32	8	9	17	43
Tb09.v1.0490	#N/A	1076	587	0	587	483	1	484	6	0	6	16	0	16	1398	14	2	2367	35	0	108	2	3	71	1	2	1414	2402	113	74
Tb09.v1.0500	Tb927.9.7900	942	19	1	20	13	0	13	3	0	3	4	0	4	115	0	17	147	0	22	21	0	6	45	0	8	132	169	27	53
Tb09.v1.0510	Tb927.9.7910	858	0	0	0	0	0	0	0	0	0	2	0	2	10	49	4	8	45	5	0	5	9	5	3	14	63	58	14	22
Tb09.v1.0525	#N/A	1047	445	1	446	337	3	340	7	0	7	13	0	13	1139	14	3	1941	35	0	95	2	3	73	1	2	1156	1976	100	76
Tb09.v1.0530	#N/A	942	19	1	20	13	0	13	3	0	3	4	0	4	115	0	17	147	0	22	21	0	6	45	0	8	132	169	27	53
Tb09.v1.0540	#N/A	858	0	0	0	0	0	0	0	0	0	2	0	2	10	49	4	8	45	5	0	5	9	5	3	14	63	58	14	22
Tb09.v1.0560	#N/A	156	43	0	43	18	0	18	0	0	0	1	0	1	45	0	0	39	0	2	0	0	1	1	1	1	45	41	1	3
Tb09.v1.0580	#N/A	123	57	0	57	33	0	33	0	0	0	0	0	0	26	0	1	34	0	4	1	0	1	0	1	0	27	38	2	1
Tb09.v1.0600	#N/A	210	67	0	67	66	0	66	7	1	8	2	6	8	191	110	3	266	135	1	24	19	4	27	20	1	304	402	47	48
Tb09.v1.0630	#N/A	348	20	0	20	12	0	12	0	0	0	0	0	0	41	1	5	32	0	11	0	0	10	2	0	3	47	43	10	5
Tb09.v1.0640	#N/A	508	42867	103	42970	33425	96	33521	297	93	390	378	110	488	201688	64629	314	226145	71164	321	13432	3382	29	22507	5792	38	266631	297630	16843	28337
Tb09.v1.0650	Tb927.9.11480	2086	1326	2	1328	729	1	730	16	23	39	61	73	134	5280	130	10	8534	156	11	813	18	13	714	24	16	5420	8701	844	754
Tb09.v1.0670	#N/A	180	54	0	54	39	0	39	0	0	0	0	0	0	27	0	0	29	0	1	0	0	0	0	0	1	27	30	0	1
Tb09.v1.0710	#N/A	195	14	0	14	7	0	7	0	0	0	0	0	0	25	0	1	39	0	1	0	2	3	0	0	2	26	40	5	2
Tb09.v1.0730	#N/A	372	27	0	27	22	0	22	0	0	0	1	0	1	111	0	7	68	0	6	1	0	4	1	0	4	118	74	5	5
Tb09.v1.0750	#N/A	551	6	0	6	5	0	5	0	0	0	0	0	0	3	0	12	0	0	9	0	12	0	0	20	3	15	9	12	23
Tb09.v1.0770	#N/A	1345	21	2	23	7	4	11	0	0	0	0	0	0	2	0	3	0	0	13	0	0	1	0	0	0	5	13	1	0
Tb09.v1.0820	#N/A	366	0	0	0	0	0	0	0	0	0	0	0	0	0	0	0	0	0	0	0	0	0	0	0	2	0	0	0	2
Tb09.v1.0830	#N/A	366	0	0	0	0	0	0	0	0	0	0	0	0	0	0	0	0	0	0	0	0	0	0	0	2	0	0	0	2
Tb09.v1.0850	#N/A	297	36	4	40	22	3	25	0	0	0	0	0	0	17	1	11	14	1	15	0	1	0	0	0	1	29	30	1	1
Tb09.v1.0900	Tb927.9.16950	471	0	0	0	1	0	1	0	0	0	0	0	0	0	0	0	0	0	1	0	0	1	0	0	2	0	1	1	2
Tb09.v1.0950	#N/A	1161	0	0	0	0	0	0	0	0	0	0	0	0	0	2	2	1	2	4	0	0	4	0	0	7	4	7	4	7
Tb09.v1.0970	Tb927.9.17940	504	0	0	0	0	0	0	0	0	0	0	0	0	0	0	2	0	0	5	0	0	1	1	0	0	2	5	1	1
Tb09.v2.0010	#N/A	3249	33	0	33	0	0	0	0	0	0	0	0	0	116	0	0	37	0	1	0	0	0	0	0	15	116	38	0	15
Tb09.v2.0020	#N/A	1890	3711	1	3712	4348	0	4348	32	19	51	84	12	96	5146	709	6	8831	1172	4	247	28	5	217	30	4	5861	10007	280	251
Tb09.v2.0030	#N/A	1916	4817	3	4820	5303	6	5309	45	19	64	110	12	122	7157	709	4	11720	1173	4	305	28	3	307	30	3	7870	12897	336	340
Tb09.v2.0060	#N/A	890	0	0	0	0	0	0	0	0	0	0	0	0	0	0	10	0	0	7	0	0	8	0	0	5	10	7	8	5
Tb09.v2.0080	#N/A	1331	0	0	0	1	0	1	0	0	0	0	1	1	0	0	12	0	0	19	0	0	16	2	0	18	12	19	16	20
Tb09.v2.0100	#N/A	232	0	0	0	0	0	0	0	0	0	0	0	0	0	0	1	0	0	4	0	0	3	1	0	2	1	4	3	3
Tb09.v2.0120	#N/A	147	0	0	0	0	0	0	0	0	0	0	0	0	0	0	2	0	0	3	0	0	0	0	0	3	2	3	0	3
Tb09.v2.0140	#N/A	460	0	0	0	0	0	0	0	0	0	0	0	0	0	0	0	4	0	2	0	0	4	0	0	3	0	6	4	3
Tb09.v2.0160	#N/A	230	0	0	0	0	0	0	0	0	0	0	0	0	1	0	3	2	0	5	0	0	99	0	0	166	4	7	99	166
Tb09.v2.0190	#N/A	79	0	0	0	0	0	0	0	0	0	0	0	0	0	0	2	1	0	1	0	0	0	0	0	0	2	2	0	0
Tb09.v2.0210	#N/A	529	0	0	0	0	0	0	0	0	0	0	0	0	33	6	4	14	7	8	0	0	9	2	0	10	43	29	9	12
Tb09.v2.0230	#N/A	159	0	0	0	0	0	0	0	0	0	0	0	0	0	0	0	0	0	3	0	0	14	0	0	26	0	3	14	26
Tb09.v2.0250	#N/A	276	0	0	0	0	0	0	0	0	0	0	0	0	1	0	0	0	0	4	0	0	20	0	0	31	1	4	20	31
Tb09.v2.0270	#N/A	240	0	0	0	0	0	0	0	0	0	0	0	0	0	0	1	0	0	2	0	1	2	0	0	2	1	2	3	2
Tb09.v2.0290	#N/A	195	0	0	0	0	0	0	0	0	0	0	0	0	0	0	6	0	0	18	0	0	1	0	0	3	6	18	1	3
Tb09.v2.0310	#N/A	1279	1	0	1	0	0	0	0	0	0	0	0	0	3	0	7	5	0	5	1	0	8	0	1	19	10	10	9	20
Tb09.v2.0330	#N/A	197	0	0	0	0	0	0	0	0	0	0	0	0	0	0	1	0	0	1	0	0	4	0	0	7	1	1	4	7
Tb09.v2.0350	#N/A	123	0	0	0	0	0	0	0	0	0	0	0	0	0	0	0	0	0	4	0	0	3	0	0	4	0	4	3	4
Tb09.v2.0370	#N/A	1019	0	0	0	0	0	0	0	0	0	0	0	0	1	0	11	0	0	26	0	0	14	0	0	11	12	26	14	11
Tb09.v2.0390	#N/A	78	0	0	0	0	0	0	0	0	0	0	0	0	0	0	1	0	0	3	0	0	2	0	0	6	1	3	2	6
Tb09.v2.0410	#N/A	246	0	0	0	0	0	0	0	0	0	0	0	0	0	0	1	0	0	2	0	1	2	0	0	2	1	2	3	2
Tb09.v2.0430	#N/A	1510	0	0	0	0	0	0	0	0	0	0	0	0	3	0	2	5	1	3	0	0	5	1	0	15	5	9	5	16
Tb09.v2.0450	#N/A	302	1	0	1	4	0	4	1	0	1	0	3	3	17	5	5	28	13	5	0	3	0	3	2	5	27	46	3	10
Tb09.v4.0001	#N/A	1422	0	0	0	0	0	0	0	0	0	0	0	0	29	0	6	18	0	13	1	0	19	1	0	57	35	31	20	58
Tb09.v4.0003	#N/A	96	0	0	0	0	0	0	0	0	0	0	0	0	0	0	4	0	0	9	0	0	3	0	1	10	4	9	3	11
Tb09.v4.0005	#N/A	1482	0	0	0	0	0	0	0	0	0	0	0	0	0	0	4	1	0	12	0	3	10	0	2	8	4	13	13	10
Tb09.v4.0006	Tb927.9.910	519	0	0	0	0	0	0	0	0	0	0	0	0	0	0	0	1	0	0	0	0	1	0	0	2	0	1	1	2
Tb09.v4.0007	Tb927.9.920	582	0	0	0	0	0	0	0	0	0	0	0	0	0	0	0	0	0	2	0	0	2	0	0	6	0	2	2	6
Tb09.v4.0009	#N/A	3729	0	0	0	0	0	0	0	0	0	0	0	0	0	0	0	0	0	0	0	0	0	0	0	0	0	0	0	0
Tb09.v4.0010	#N/A	1356	0	0	0	0	0	0	0	0	0	0	0	0	0	0	0	0	0	0	0	0	0	0	0	0	0	0	0	0
Tb09.v4.0011	#N/A	1422	0	0	0	0	0	0	0	0	0	0	0	0	0	0	0	0	0	0	0	0	0	0	0	0	0	0	0	0
Tb09.v4.0012	#N/A	1428	0	0	0	0	0	0	0	0	0	0	0	0	0	0	0	0	0	0	0	0	0	0	0	0	0	0	0	0
Tb09.v4.0013	#N/A	5492	0	0	0	0	0	0	0	0	0	0	0	0	0	0	0	0	0	0	0	0	0	0	0	0	0	0	0	0
Tb09.v4.0014	#N/A	869	0	0	0	0	0	0	0	0	0	0	0	0	0	0	0	0	0	0	0	0	0	0	0	0	0	0	0	0
Tb09.v4.0015	#N/A	1821	0	0	0	0	0	0	0	0	0	0	0	0	0	0	0	0	0	0	0	0	0	0	0	0	0	0	0	0
Tb09.v4.0016	#N/A	1458	0	0	0	0	0	0	0	0	0	0	0	0	0	0	0	0	0	0	0	0	0	0	0	0	0	0	0	0
Tb09.v4.0017	#N/A	831	0	0	0	0	0	0	0	0	0	0	0	0	0	0	0	0	0	0	0	0	0	0	0	0	0	0	0	0
Tb09.v4.0018	#N/A	1229	0	0	0	0	0	0	0	0	0	0	0	0	0	0	0	0	0	0	0	0	0	0	0	0	0	0	0	0
Tb09.v4.0019	#N/A	471	0	0	0	0	0	0	0	0	0	0	0	0	0	0	0	0	0	0	0	0	0	0	0	0	0	0	0	0
Tb09.v4.0020	#N/A	417	0	0	0	0	0	0	0	0	0	0	0	0	0	0	0	0	0	0	0	0	0	0	0	0	0	0	0	0
Tb09.v4.0021	#N/A	1470	0	0	0	0	0	0	0	0	0	0	0	0	0	0	0	0	0	0	0	0	0	0	0	0	0	0	0	0
Tb09.v4.0022	#N/A	1404	0	0	0	0	0	0	0	0	0	0	0	0	0	0	0	0	0	0	0	0	0	0	0	0	0	0	0	0
Tb09.v4.0023	#N/A	1401	0	0	0	0	0	0	0	0	0	0	0	0	0	0	0	0	0	0	0	0	0	0	0	0	0	0	0	0
Tb09.v4.0024	#N/A	1110	0	0	0	0	0	0	0	0	0	0	0	0	0	0	0	0	0	0	0	0	0	0	0	0	0	0	0	0
Tb09.v4.0025	#N/A	1394	0	0	0	0	0	0	0	0	0	0	0	0	0	0	0	0	0	0	0	0	0	0	0	0	0	0	0	0
Tb09.v4.0026	#N/A	1536	0	0	0	0	0	0	0	0	0	0	0	0	0	0	0	0	0	0	0	0	0	0	0	0	0	0	0	0
Tb09.v4.0027	#N/A	1036	0	0	0	0	0	0	0	0	0	0	0	0	0	0	0	0	0	0	0	0	0	0	0	0	0	0	0	0
Tb09.v4.0028	#N/A	707	0	0	0	0	0	0	0	0	0	0	0	0	0	0	0	0	0	0	0	0	0	0	0	0	0	0	0	0
Tb09.v4.0029	#N/A	1524	0	0	0	0	0	0	0	0	0	0	0	0	0	0	0	0	0	0	0	0	0	0	0	0	0	0	0	0
Tb09.v4.0030	#N/A	1500	0	0	0	0	0	0	0	0	0	0	0	0	0	0	0	0	0	0	0	0	0	0	0	0	0	0	0	0
Tb09.v4.0031	#N/A	1428	0	0	0	0	0	0	0	0	0	0	0	0	0	0	0	0	0	0	0	0	0	0	0	0	0	0	0	0
Tb09.v4.0032	#N/A	758	0	0	0	0	0	0	0	0	0	0	0	0	0	0	0	0	0	0	0	0	0	0	0	0	0	0	0	0
Tb09.v4.0033	#N/A	820	0	0	0	0	0	0	0	0	0	0	0	0	0	0	0	0	0	0	0	0	0	0	0	0	0	0	0	0
Tb09.v4.0034	#N/A	1310	0	0	0	0	0	0	0	0	0	0	0	0	0	0	0	0	0	0	0	0	0	0	0	0	0	0	0	0
Tb09.v4.0035	#N/A	705	0	0	0	0	0	0	0	0	0	0	0	0	0	0	0	0	0	0	0	0	0	0	0	0	0	0	0	0
Tb09.v4.0036	#N/A	1476	0	0	0	0	0	0	0	0	0	0	0	0	0	0	0	0	0	0	0	0	0	0	0	0	0	0	0	0
Tb09.v4.0037	#N/A	1398	0	0	0	0	0	0	0	0	0	0	0	0	0	0	0	0	0	0	0	0	0	0	0	0	0	0	0	0
Tb09.v4.0038	#N/A	1007	0	0	0	0	0	0	0	0	0	0	0	0	0	0	0	0	0	0	0	0	0	0	0	0	0	0	0	0
Tb09.v4.0039	#N/A	1521	0	0	0	0	0	0	0	0	0	0	0	0	0	0	0	0	0	0	0	0	0	0	0	0	0	0	0	0
Tb09.v4.0040	#N/A	906	0	0	0	0	0	0	0	0	0	0	0	0	0	0	0	0	0	0	0	0	0	0	0	0	0	0	0	0
Tb09.v4.0041	#N/A	1477	0	0	0	0	0	0	0	0	0	0	0	0	0	0	0	0	0	0	0	0	0	0	0	0	0	0	0	0
Tb09.v4.0042	#N/A	603	0	0	0	0	0	0	0	0	0	0	0	0	0	0	0	0	0	0	0	0	0	0	0	0	0	0	0	0
Tb09.v4.0043	#N/A	1497	0	0	0	0	0	0	0	0	0	0	0	0	0	0	0	0	0	0	0	0	0	0	0	0	0	0	0	0
Tb09.v4.0044	#N/A	1407	0	0	0	0	0	0	0	0	0	0	0	0	0	0	0	0	0	0	0	0	0	0	0	0	0	0	0	0
Tb09.v4.0045	#N/A	525	0	0	0	0	0	0	0	0	0	0	0	0	0	0	0	0	0	0	0	0	0	0	0	0	0	0	0	0
Tb09.v4.0046	#N/A	1278	0	0	0	0	0	0	0	0	0	0	0	0	0	0	0	0	0	0	0	0	0	0	0	0	0	0	0	0
Tb09.v4.0047	#N/A	1161	0	0	0	0	0	0	0	0	0	0	0	0	0	0	0	0	0	0	0	0	0	0	0	0	0	0	0	0
Tb09.v4.0048	#N/A	1141	0	0	0	0	0	0	0	0	0	0	0	0	0	0	0	0	0	0	0	0	0	0	0	0	0	0	0	0
Tb09.v4.0049	#N/A	1227	0	0	0	0	0	0	0	0	0	0	0	0	0	0	0	0	0	0	0	0	0	0	0	0	0	0	0	0
Tb09.v4.0050	#N/A	1452	0	0	0	0	0	0	0	0	0	0	0	0	0	0	0	0	0	0	0	0	0	0	0	0	0	0	0	0
Tb09.v4.0051	#N/A	1482	0	0	0	0	0	0	0	0	0	0	0	0	0	0	0	0	0	0	0	0	0	0	0	0	0	0	0	0
Tb09.v4.0052	#N/A	1281	0	0	0	0	0	0	0	0	0	0	0	0	0	0	0	0	0	0	0	0	0	0	0	0	0	0	0	0
Tb09.v4.0053	#N/A	852	0	0	0	0	0	0	0	0	0	0	0	0	0	0	0	0	0	0	0	0	0	0	0	0	0	0	0	0
Tb09.v4.0054	#N/A	787	0	0	0	0	0	0	0	0	0	0	0	0	0	0	0	0	0	0	0	0	0	0	0	0	0	0	0	0
Tb09.v4.0055	#N/A	438	0	0	0	0	0	0	0	0	0	0	0	0	0	0	0	0	0	0	0	0	0	0	0	0	0	0	0	0
Tb09.v4.0056	#N/A	1068	0	0	0	0	0	0	0	0	0	0	0	0	0	0	0	0	0	0	0	0	0	0	0	0	0	0	0	0
Tb09.v4.0057	#N/A	1608	0	0	0	0	0	0	0	0	0	0	0	0	0	0	0	0	0	0	0	0	0	0	0	0	0	0	0	0
Tb10_rRNA_2:rRNA	#N/A	1828	4648	3	4651	1367	0	1367	9	0	9	4	0	4	20837	3	29	5828	11	10	78	0	5	55	1	11	20869	5849	83	67
Tb10_snoRNA_0041:snoRNA	#N/A	69	72	0	72	79	0	79	2	0	2	5	0	5	136	2	0	146	2	0	9	0	0	13	1	0	138	148	9	14
Tb10_snoRNA_0055:snoRNA	#N/A	66	181	2	183	166	0	166	0	0	0	1	0	1	86	0	0	143	0	0	8	0	0	9	0	0	86	143	8	9
Tb10_snRNA_2:snRNA	#N/A	62	0	0	0	0	0	0	0	0	0	0	0	0	0	0	2	0	0	0	0	0	0	0	0	0	2	0	0	0
Tb10_tRNA_Ala_1:tRNA	#N/A	72	0	0	0	0	0	0	0	0	0	0	0	0	0	0	0	0	0	0	0	0	0	0	0	1	0	0	0	1
Tb10_tRNA_Arg_2:tRNA	#N/A	73	0	0	0	0	0	0	0	0	0	0	0	0	0	0	1	0	0	0	0	0	3	0	0	0	1	0	3	0
Tb10_tRNA_Gly_1:tRNA	#N/A	71	0	0	0	0	0	0	0	0	0	0	0	0	18	0	0	22	0	1	4	0	0	1	0	0	18	23	4	1
Tb10_tRNA_Lys_1:tRNA	#N/A	72	0	0	0	0	0	0	0	0	0	0	0	0	0	0	0	0	0	0	0	0	0	0	0	2	0	0	0	2
Tb10_tRNA_Pro_1:tRNA	#N/A	72	0	0	0	0	0	0	0	0	0	0	0	0	3	0	1	1	0	0	0	0	3	1	0	0	4	1	3	1
Tb10_tRNA_Thr_1:tRNA	#N/A	72	0	0	0	0	0	0	0	0	0	0	0	0	1	0	1	0	0	0	0	0	0	0	0	0	2	0	0	0
Tb10.v4.0032	#N/A	1308	0	0	0	0	0	0	0	0	0	0	0	0	0	0	0	0	0	0	0	0	0	0	0	0	0	0	0	0
Tb10.v4.0033	Tb10.v4.0033	4630	0	0	0	0	0	0	0	0	0	0	0	0	0	0	0	0	0	0	0	0	0	0	0	0	0	0	0	0
Tb10.v4.0034	#N/A	919	0	0	0	0	0	0	0	0	0	0	0	0	0	0	0	0	0	0	0	0	0	0	0	0	0	0	0	0
Tb10.v4.0035	Tb10.v4.0035	1106	0	0	0	0	0	0	0	0	0	0	0	0	0	0	0	0	0	0	0	0	0	0	0	0	0	0	0	0
Tb10.v4.0036	#N/A	984	0	0	0	0	0	0	0	0	0	0	0	0	0	0	0	0	0	0	0	0	0	0	0	0	0	0	0	0
Tb10.v4.0037	#N/A	3614	0	0	0	0	0	0	0	0	0	0	0	0	0	0	0	0	0	0	0	0	0	0	0	0	0	0	0	0
Tb10.v4.0038	#N/A	1992	0	0	0	0	0	0	0	0	0	0	0	0	0	0	0	0	0	0	0	0	0	0	0	0	0	0	0	0
Tb10.v4.0039	#N/A	3024	0	0	0	0	0	0	0	0	0	0	0	0	0	0	0	0	0	0	0	0	0	0	0	0	0	0	0	0
Tb10.v4.0040	#N/A	1219	0	0	0	0	0	0	0	0	0	0	0	0	0	0	0	0	0	0	0	0	0	0	0	0	0	0	0	0
Tb10.v4.0041	#N/A	1454	0	0	0	0	0	0	0	0	0	0	0	0	0	0	0	0	0	0	0	0	0	0	0	0	0	0	0	0
Tb10.v4.0042	#N/A	688	0	0	0	0	0	0	0	0	0	0	0	0	0	0	0	0	0	0	0	0	0	0	0	0	0	0	0	0
Tb10.v4.0043	#N/A	1269	0	0	0	0	0	0	0	0	0	0	0	0	0	0	0	0	0	0	0	0	0	0	0	0	0	0	0	0
Tb10.v4.0044	#N/A	2116	0	0	0	0	0	0	0	0	0	0	0	0	0	0	0	0	0	0	0	0	0	0	0	0	0	0	0	0
Tb10.v4.0045	Tb10.v4.0045	1288	0	0	0	0	0	0	0	0	0	0	0	0	0	0	0	0	0	0	0	0	0	0	0	0	0	0	0	0
Tb10.v4.0046	#N/A	1676	0	0	0	0	0	0	0	0	0	0	0	0	0	0	0	0	0	0	0	0	0	0	0	0	0	0	0	0
Tb10.v4.0047	#N/A	1630	0	0	0	0	0	0	0	0	0	0	0	0	0	0	0	0	0	0	0	0	0	0	0	0	0	0	0	0
Tb10.v4.0048	#N/A	1659	0	0	0	0	0	0	0	0	0	0	0	0	0	0	0	0	0	0	0	0	0	0	0	0	0	0	0	0
Tb10.v4.0049	#N/A	537	0	0	0	0	0	0	0	0	0	0	0	0	0	0	0	0	0	0	0	0	0	0	0	0	0	0	0	0
Tb10.v4.0050	#N/A	432	0	0	0	0	0	0	0	0	0	0	0	0	0	0	0	0	0	0	0	0	0	0	0	0	0	0	0	0
Tb10.v4.0051	#N/A	486	0	0	0	0	0	0	0	0	0	0	0	0	0	0	0	0	0	0	0	0	0	0	0	0	0	0	0	0
Tb10.v4.0052	#N/A	14643	0	0	0	0	0	0	0	0	0	0	0	0	0	0	0	0	0	0	0	0	0	0	0	0	0	0	0	0
Tb11_rRNA_1	#N/A	169	224	0	224	223	9	232	0	0	0	0	1	1	41	14	1	26	9	1	0	0	0	0	1	0	56	36	0	1
Tb11_snoRNA_0001	#N/A	#N/A	459	0	459	594	0	594	17	0	17	19	0	19	847	0	0	824	0	0	93	0	0	164	0	1	847	824	93	165
Tb11_snoRNA_0002	#N/A	#N/A	645	1	646	513	0	513	33	0	33	55	0	55	1353	2	2	1242	1	0	176	0	0	223	1	0	1357	1243	176	224
Tb11_snoRNA_0003	#N/A	#N/A	32	0	32	22	1	23	0	25	25	6	39	45	78	753	0	63	703	0	13	59	1	12	105	1	831	766	73	118
Tb11_snoRNA_0004	#N/A	#N/A	186	4	190	170	6	176	10	0	10	14	0	14	220	2	0	236	2	3	30	0	2	37	0	4	222	241	32	41
Tb11_snoRNA_0006	#N/A	#N/A	119	2	121	100	0	100	2	0	2	12	0	12	448	0	1	373	0	1	53	0	1	79	0	1	449	374	54	80
Tb11_snoRNA_0007	#N/A	#N/A	583	0	583	849	0	849	18	0	18	23	0	23	799	0	0	791	0	0	92	0	0	155	0	1	799	791	92	156
Tb11_snoRNA_0008	#N/A	#N/A	542	1	543	453	0	453	31	0	31	53	0	53	1028	2	2	974	1	0	136	0	0	172	1	0	1032	975	136	173
Tb11_snoRNA_0009	#N/A	#N/A	136	0	136	111	1	112	0	0	0	13	0	13	174	749	0	188	696	0	22	59	1	38	102	1	923	884	82	141
Tb11_snoRNA_0010	#N/A	#N/A	210	4	214	198	6	204	11	0	11	15	0	15	220	2	0	236	2	3	30	0	2	37	0	4	222	241	32	41
Tb11_snoRNA_0012	#N/A	#N/A	119	2	121	100	0	100	2	0	2	12	0	12	448	0	1	373	0	1	53	0	1	79	0	1	449	374	54	80
Tb11_snoRNA_0013	#N/A	#N/A	435	0	435	589	0	589	17	0	17	22	0	22	792	0	0	778	0	0	91	0	0	150	0	1	792	778	91	151
Tb11_snoRNA_0014	#N/A	#N/A	409	1	410	374	0	374	28	0	28	50	0	50	985	2	2	936	1	0	125	0	0	161	1	0	989	937	125	162
Tb11_snoRNA_0015	#N/A	#N/A	32	0	32	22	1	23	0	25	25	5	39	44	77	753	0	63	703	0	13	59	1	12	105	1	830	766	73	118
Tb11_snoRNA_0016	#N/A	#N/A	186	4	190	170	6	176	10	0	10	14	0	14	220	2	0	236	2	3	30	0	2	37	0	4	222	241	32	41
Tb11_snoRNA_0018	#N/A	#N/A	119	2	121	100	0	100	2	0	2	12	0	12	448	0	1	373	0	1	53	0	1	79	0	1	449	374	54	80
Tb11_snoRNA_0019	#N/A	#N/A	435	0	435	589	0	589	17	0	17	22	0	22	792	0	0	778	0	0	91	0	0	150	0	1	792	778	91	151
Tb11_snoRNA_0020	#N/A	#N/A	645	1	646	513	0	513	33	0	33	55	0	55	1353	2	2	1242	1	0	176	0	0	223	1	0	1357	1243	176	224
Tb11_snoRNA_0021	#N/A	#N/A	11	0	11	3	0	3	0	0	0	4	2	6	39	748	0	40	696	0	5	59	1	7	102	4	787	736	65	113
Tb11_snoRNA_0022	#N/A	#N/A	203	4	207	183	6	189	10	0	10	18	0	18	241	2	0	256	2	3	32	0	2	38	0	4	243	261	34	42
Tb11_snoRNA_0024	#N/A	#N/A	119	2	121	100	0	100	2	0	2	12	0	12	448	0	1	373	0	1	53	0	1	79	0	1	449	374	54	80
Tb11_snoRNA_0025	#N/A	#N/A	435	0	435	589	0	589	17	0	17	22	0	22	792	0	0	778	0	0	91	0	0	150	0	1	792	778	91	151
Tb11_snoRNA_0026	#N/A	#N/A	661	1	662	520	0	520	33	0	33	55	0	55	1353	2	2	1242	1	0	176	0	0	223	1	0	1357	1243	176	224
Tb11_snoRNA_0027	#N/A	#N/A	142	0	142	116	1	117	0	0	0	12	2	14	192	749	0	198	696	0	24	59	1	39	102	4	941	894	84	145
Tb11_snoRNA_0028	#N/A	#N/A	184	4	188	170	6	176	10	0	10	14	0	14	220	2	0	236	2	3	30	0	2	37	0	4	222	241	32	41
Tb11_snoRNA_0030	#N/A	#N/A	119	2	121	100	0	100	2	0	2	12	0	12	448	0	1	373	0	1	53	0	1	79	0	1	449	374	54	80
Tb11_snoRNA_0031	#N/A	#N/A	171	0	171	393	0	393	8	0	8	17	0	17	367	0	0	356	0	0	48	0	0	74	0	0	367	356	48	74
Tb11_snoRNA_0033	#N/A	#N/A	517	2	519	538	1	539	22	3	25	28	1	29	993	50	0	1072	46	0	94	0	0	167	4	0	1043	1118	94	171
Tb11_snoRNA_0034	#N/A	#N/A	345	2	347	195	0	195	4	0	4	33	1	34	922	11	0	1144	5	1	119	0	0	188	0	1	933	1150	119	189
Tb11_snoRNA_0035	#N/A	#N/A	209	0	209	237	0	237	6	0	6	11	0	11	455	2	0	462	1	0	47	0	0	74	1	0	457	463	47	75
Tb11_snoRNA_0036	#N/A	#N/A	44	0	44	27	1	28	4	0	4	6	0	6	89	8	0	115	3	2	12	0	0	16	0	2	97	120	12	18
Tb11_snoRNA_0037	#N/A	#N/A	3	0	3	6	0	6	0	0	0	0	0	0	8	0	0	19	0	0	1	0	1	0	0	0	8	19	2	0
Tb11_snoRNA_0039	#N/A	#N/A	846	23	869	1651	11	1662	3	0	3	4	0	4	658	0	17	451	1	7	24	0	0	44	0	0	675	459	24	44
Tb11_snoRNA_0040	#N/A	#N/A	48	0	48	21	0	21	0	0	0	0	0	0	89	806	2	109	719	0	19	88	0	29	157	0	897	828	107	186
Tb11_snoRNA_0042	#N/A	#N/A	69	23	92	70	11	81	0	0	0	2	0	2	243	0	17	158	0	7	5	0	0	13	0	0	260	165	5	13
Tb11_snoRNA_0043	#N/A	#N/A	54	0	54	25	1	26	0	7	7	0	14	14	115	809	2	129	723	0	20	88	0	31	158	0	926	852	108	189
Tb11_snoRNA_0044	#N/A	#N/A	244	0	244	162	0	162	22	0	22	34	0	34	526	0	3	623	0	0	51	0	1	101	0	1	529	623	52	102
Tb11_snoRNA_0045	#N/A	#N/A	258	0	258	178	0	178	7	0	7	19	0	19	517	0	1	535	0	1	76	0	1	124	0	0	518	536	77	124
Tb11_snoRNA_0046	#N/A	#N/A	492	0	492	661	0	661	10	0	10	20	0	20	484	0	51	516	0	45	60	0	5	113	0	9	535	561	65	122
Tb11_snoRNA_0047	#N/A	#N/A	132	0	132	85	0	85	6	0	6	4	0	4	575	0	0	815	0	0	40	0	0	20	0	1	575	815	40	21
Tb11_tRNA_Arg_1	#N/A	72	0	0	0	0	0	0	0	0	0	0	0	0	0	0	2	0	0	2	0	0	1	0	0	0	2	2	1	0
Tb11_tRNA_Gly_1	#N/A	71	0	0	0	0	0	0	0	0	0	0	0	0	0	0	0	0	0	0	0	0	1	0	0	0	0	0	1	0
Tb11_tRNA_Phe_1	#N/A	73	0	0	0	0	0	0	0	0	0	0	0	0	0	0	0	0	0	0	0	0	1	0	0	0	0	0	1	0
Tb11.01.0010	#N/A	#N/A	648	1	649	561	1	562	17	7	24	32	15	47	2257	351	5	3854	561	7	195	29	18	171	25	38	2613	4422	242	234
Tb11.01.0020	#N/A	#N/A	1120	1	1121	1126	2	1128	19	7	26	39	15	54	2830	349	4	5015	560	9	246	29	16	229	28	35	3183	5584	291	292
Tb11.01.0030	#N/A	2401	700	1	701	584	1	585	14	7	21	35	15	50	2219	349	5	3887	561	9	210	30	16	167	27	36	2573	4457	256	230
Tb11.01.0040	#N/A	2301	747	1	748	587	1	588	11	7	18	33	15	48	2657	350	10	4565	563	13	225	30	19	170	27	40	3017	5141	274	237
Tb11.01.0050	#N/A	2404	546	1	547	468	2	470	9	7	16	32	15	47	2120	349	5	3801	560	8	200	30	16	164	27	36	2474	4369	246	227
Tb11.01.0060	#N/A	2242	166	1	167	113	0	113	3	7	10	18	15	33	793	349	3	1444	561	1	67	29	2	56	25	1	1145	2006	98	82
Tb11.01.0070	#N/A	#N/A	90	0	90	24	0	24	0	0	0	3	0	3	275	0	2	299	0	1	6	0	2	5	1	6	277	300	8	12
Tb11.01.0080	#N/A	2404	784	1	785	688	2	690	13	7	20	33	15	48	2343	349	3	4060	562	4	207	31	16	185	27	36	2695	4626	254	248
Tb11.01.0090	Tb927.11.8470	6358	2	0	2	0	0	0	0	0	0	0	0	0	9	0	1	7	0	2	0	0	0	0	0	2	10	9	0	2
Tb11.01.0100	Tb927.11.8460	1653	647	1	648	267	0	267	7	1	8	6	2	8	1458	102	7	1961	100	11	57	6	6	51	5	3	1567	2072	69	59
Tb11.01.0110	Tb927.11.8450	1011	521	11	532	423	8	431	1	1	2	7	1	8	543	45	43	656	29	61	13	1	4	11	3	17	631	746	18	31
Tb11.01.0120	Tb927.11.8440	1446	1621	6	1627	1331	4	1335	41	5	46	88	10	98	6150	1631	35	6670	1637	41	420	101	17	674	171	41	7816	8348	538	886
Tb11.01.0130	Tb927.11.8430	2593	284	0	284	155	0	155	3	0	3	0	1	1	787	24	3	738	22	5	13	0	9	11	0	13	814	765	22	24
Tb11.01.0135	Tb927.11.8420	559	368	5	373	255	1	256	19	5	24	7	6	13	1364	248	1	722	160	5	54	11	6	37	9	2	1613	887	71	48
Tb11.01.0140	Tb927.11.8410	2955	136	0	136	63	0	63	0	0	0	0	0	0	489	0	4	408	0	7	6	2	10	10	0	19	493	415	18	29
Tb11.01.0150	Tb927.11.8400	1942	514	2	516	368	0	368	2	2	4	7	2	9	1187	144	6	1687	140	12	56	13	29	99	16	48	1337	1839	98	163
Tb11.01.0160	Tb927.11.8390	1524	375	0	375	223	0	223	5	2	7	12	1	13	1131	37	11	1628	53	13	69	0	13	46	1	17	1179	1694	82	64
Tb11.01.0170	#N/A	2870	392	1	393	135	0	135	1	1	2	2	0	2	1955	171	5	2065	139	8	37	1	13	29	0	14	2131	2212	51	43
Tb11.01.0180	Tb927.11.8370	3333	120	0	120	23	0	23	0	0	0	0	0	0	717	34	3	523	13	9	5	0	34	1	1	38	754	545	39	40
Tb11.01.0190	Tb927.11.8360	545	41	0	41	19	0	19	0	0	0	0	1	1	118	3	9	135	2	12	6	0	1	2	0	1	130	149	7	3
Tb11.01.0200	Tb927.11.8350	1680	143	0	143	45	0	45	0	0	0	7	1	8	750	75	9	893	78	5	19	2	16	7	2	28	834	976	37	37
Tb11.01.0210	Tb927.11.8340	853	70	3	73	49	0	49	0	0	0	0	2	2	28	4	13	24	1	33	0	0	1	0	0	8	45	58	1	8
Tb11.01.0220	Tb927.11.8330	1305	42	0	42	9	0	9	0	0	0	0	0	0	137	5	10	75	1	8	21	0	4	15	1	13	152	84	25	29
Tb11.01.0230	Tb927.11.8320	3187	136	0	136	85	0	85	0	0	0	2	0	2	387	26	12	330	13	22	5	0	18	1	0	29	425	365	23	30
Tb11.01.0240	Tb927.11.8310	2783	571	0	571	375	1	376	23	3	26	33	9	42	1676	172	16	1829	126	6	56	2	17	37	4	28	1864	1961	75	69
Tb11.01.0250	Tb927.11.8300	2754	242	0	242	219	0	219	1	0	1	2	0	2	615	43	3	993	48	5	43	1	3	45	0	12	661	1046	47	57
Tb11.01.0260	Tb927.11.8290	2798	251	0	251	136	0	136	0	0	0	0	1	1	934	15	13	781	12	12	3	0	34	3	0	40	962	805	37	43
Tb11.01.0270	Tb927.11.8280	1605	1591	10	1601	1588	6	1594	81	34	115	128	71	199	6296	1950	11	6711	1804	22	801	142	10	1063	273	14	8257	8537	953	1350
Tb11.01.0280	Tb927.11.8270	3279	175	2	177	89	0	89	0	0	0	1	0	1	608	40	6	506	28	9	2	5	17	6	2	22	654	543	24	30
Tb11.01.0290	Tb927.11.8260	1650	638	0	638	209	0	209	3	0	3	7	2	9	2312	184	6	2205	128	10	105	8	5	92	3	14	2502	2343	118	109
Tb11.01.0300	Tb927.11.8250	634	521	0	521	322	0	322	14	0	14	16	0	16	2102	3	0	2817	8	2	245	2	6	224	1	3	2105	2827	253	228
Tb11.01.0310	Tb927.11.8240	2645	78	0	78	25	0	25	0	0	0	0	0	0	270	27	4	155	9	11	2	30	26	0	69	31	301	175	58	100
Tb11.01.0320	Tb927.11.8230	1295	906	0	906	815	1	816	95	1	96	119	0	119	2058	3	1	2860	4	2	907	1	10	882	1	16	2062	2866	918	899
Tb11.01.0330	Tb927.11.8220	1886	463	0	463	382	1	383	2	0	2	2	1	3	1401	152	2	1842	193	8	20	4	2	21	3	3	1555	2043	26	27
Tb11.01.0340	Tb927.11.8210	5207	112	0	112	72	0	72	0	0	0	0	0	0	349	0	6	214	0	13	2	0	20	3	1	35	355	227	22	39
Tb11.01.0355	Tb927.11.8200	643	9566	26	9592	6901	16	6917	516	270	786	946	492	1438	46420	14763	48	80264	24841	14	20290	6077	2	32800	11063	7	61231	105119	26369	43870
Tb11.01.0360	Tb927.11.8190	3100	1642	12	1654	1203	3	1206	109	44	153	137	55	192	5448	611	14	6040	687	23	822	106	15	1472	187	15	6073	6750	943	1674
Tb11.01.0370	Tb927.11.8180	1692	311	0	311	192	0	192	6	2	8	5	1	6	1139	62	4	1052	49	5	12	3	15	2	1	27	1205	1106	30	30
Tb11.01.0380	Tb927.11.8170	4091	1507	12	1519	1359	6	1365	128	82	210	263	141	404	8527	2619	95	8260	2487	119	1520	455	32	2582	774	49	11241	10866	2007	3405
Tb11.01.0390	Tb927.11.8160	13630	119	0	119	46	0	46	1	0	1	0	0	0	124	8	38	119	14	37	2	18	120	1	33	147	170	170	140	181
Tb11.01.0400	Tb927.11.8150	4583	250	4	254	164	1	165	0	4	4	0	19	19	458	354	10	281	208	18	4	4	24	6	13	38	822	507	32	57
Tb11.01.0410	Tb927.11.8140	1978	499	2	501	176	0	176	6	2	8	8	4	12	1353	219	6	907	126	7	12	0	5	13	1	4	1578	1040	17	18
Tb11.01.0415	Tb927.11.8130	996	430	0	430	395	3	398	18	9	27	15	15	30	1051	601	2	973	507	1	35	17	2	34	19	2	1654	1481	54	55
Tb11.01.0420	Tb927.11.8120	1357	488	0	488	292	0	292	3	4	7	18	3	21	1598	216	1	2593	277	8	380	39	65	271	37	79	1815	2878	484	387
Tb11.01.0430	Tb927.11.8110	1250	428	1	429	249	0	249	5	0	5	4	1	5	916	118	6	1326	148	9	81	11	6	60	5	7	1040	1483	98	72
Tb11.01.0440	Tb927.11.8100	759	733	3	736	1044	1	1045	36	14	50	65	26	91	4090	782	3	5362	1059	2	1255	222	8	1753	357	12	4875	6423	1485	2122
Tb11.01.0450	Tb927.11.8090	4270	33	0	33	6	0	6	0	0	0	0	0	0	124	15	13	25	0	15	2	1	13	3	0	13	152	40	16	16
Tb11.01.0460	Tb927.11.8080	918	405	0	405	216	0	216	6	1	7	15	2	17	1060	163	5	1616	217	10	102	10	15	132	15	36	1228	1843	127	183
Tb11.01.0470	Tb927.11.8070	895	323	4	327	271	2	273	5	5	10	11	8	19	1342	227	2	2536	371	1	382	45	4	503	103	3	1571	2908	431	609
Tb11.01.0480	Tb927.11.8060	1751	1314	1	1315	684	0	684	5	0	5	5	0	5	4040	208	12	4223	197	14	16	17	13	15	14	29	4260	4434	46	58
Tb11.01.0490	Tb927.11.8050	1915	644	0	644	228	0	228	3	0	3	8	0	8	3257	285	5	4535	296	7	148	8	15	75	2	15	3547	4838	171	92
Tb11.01.0500	Tb927.11.8040	670	1748	14	1762	1298	18	1316	93	49	142	220	103	323	6803	1425	10	8140	1669	17	863	171	17	1451	353	36	8238	9826	1051	1840
Tb11.01.0510	Tb927.11.8030	2197	744	2	746	317	1	318	0	1	1	12	4	16	2213	173	5	3988	264	6	282	10	30	359	20	32	2391	4258	322	411
Tb11.01.0520	Tb927.11.8020	623	362	1	363	306	0	306	8	10	18	13	10	23	2170	580	4	2320	491	3	313	82	2	371	89	0	2754	2814	397	460
Tb11.01.0530	Tb927.11.8010	2297	361	0	361	306	1	307	6	1	7	6	0	6	644	27	7	852	29	16	38	1	15	41	3	38	678	897	54	82
Tb11.01.0540	Tb927.11.8000	1640	1255	14	1269	1275	12	1287	20	7	27	32	7	39	1941	212	14	3052	285	14	104	8	4	95	10	8	2167	3351	116	113
Tb11.01.0550	Tb927.11.7990	3261	6	1	7	23	0	23	0	0	0	0	0	0	6	0	3	11	0	1	0	0	20	0	0	27	9	12	20	27
Tb11.01.0560	#N/A	381	4	0	4	0	0	0	0	0	0	0	0	0	12	0	1	9	0	2	1	0	3	0	0	6	13	11	4	6
Tb11.01.0580	Tb927.11.20730	1154	1607	4	1611	1476	2	1478	49	6	55	55	12	67	2963	328	54	3944	403	62	337	32	18	410	49	40	3345	4409	387	499
Tb11.01.0590	Tb927.11.8850	555	1525	0	1525	1660	4	1664	77	23	100	105	48	153	5240	1384	2	6865	1774	3	509	136	2	1055	295	2	6626	8642	647	1352
Tb11.01.0600	Tb927.11.8860	1920	521	1	522	410	0	410	1	0	1	17	1	18	1361	89	9	1884	122	9	246	13	27	313	19	37	1459	2015	286	369
Tb11.01.0610	Tb927.11.8870	1993	177	0	177	67	0	67	0	0	0	1	0	1	1092	65	10	1080	64	16	25	0	16	21	2	19	1167	1160	41	42
Tb11.01.0620	Tb927.11.8880	1184	815	3	818	584	0	584	7	4	11	17	6	23	1991	202	5	2494	239	14	139	17	22	148	12	22	2198	2747	178	182
Tb11.01.0625	Tb927.11.8890	746	1463	6	1469	1180	4	1184	34	34	68	50	25	75	6034	1373	6	7193	1487	5	1040	225	4	1402	354	6	7413	8685	1269	1762
Tb11.01.0630	Tb927.11.8900	801	692	0	692	714	0	714	49	2	51	87	2	89	2811	13	4	3872	9	0	1127	3	9	1914	11	13	2828	3881	1139	1938
Tb11.01.0640	Tb927.11.8910	1120	254	0	254	120	1	121	10	2	12	16	7	23	1489	333	15	1650	296	6	173	37	4	167	25	19	1837	1952	214	211
Tb11.01.0650	Tb927.11.8920	2091	235	0	235	95	0	95	0	0	0	0	0	0	837	0	4	1126	0	5	38	0	2	23	0	5	841	1131	40	28
Tb11.01.0660	Tb927.11.8930	1562	488	0	488	255	0	255	6	1	7	14	7	21	1324	19	6	1954	34	4	225	9	8	260	3	14	1349	1992	242	277
Tb11.01.0670	Tb927.11.8940	2658	18	0	18	17	0	17	0	0	0	1	0	1	66	1	4	87	0	3	2	0	27	6	0	50	71	90	29	56
Tb11.01.0680	Tb927.11.8950	2888	182	0	182	64	0	64	0	0	0	0	0	0	1012	68	6	645	35	5	35	7	49	47	4	53	1086	685	91	104
Tb11.01.0690	Tb927.11.8960	5054	51	0	51	17	0	17	1	0	1	0	0	0	202	10	28	100	5	21	2	0	52	7	2	73	240	126	54	82
Tb11.01.0700	Tb927.11.8970	1125	1638	2	1640	937	0	937	75	49	124	113	63	176	5883	1392	34	7386	1687	44	2961	567	12	2617	547	31	7309	9117	3540	3195
Tb11.01.0710	Tb927.11.8980	2470	67	0	67	34	0	34	0	0	0	1	0	1	277	9	8	167	5	11	2	1	18	2	3	21	294	183	21	26
Tb11.01.0720	Tb927.11.8990	4199	131	0	131	56	0	56	0	0	0	3	0	3	274	32	5	316	30	5	0	1	28	2	0	31	311	351	29	33
Tb11.01.0725	#N/A	2035	2029	4	2033	898	2	900	19	14	33	84	28	112	7164	976	3	14221	1741	8	1496	147	3	1540	238	14	8143	15970	1646	1792
Tb11.01.0730	#N/A	1277	4984	12	4996	5378	9	5387	28	18	46	106	36	142	10443	2039	11	18363	2435	15	1720	162	8	1833	281	22	12493	20813	1890	2136
Tb11.01.0760	#N/A	1244	2680	3	2683	2730	6	2736	23	14	37	98	28	126	7987	986	15	14559	1761	25	1373	149	19	1525	244	39	8988	16345	1541	1808
Tb11.01.0770	#N/A	1256	3385	4	3389	3285	6	3291	32	14	46	116	29	145	9092	1028	16	16914	1794	26	1662	149	19	1863	251	42	10136	18734	1830	2156
Tb11.01.0780	Tb927.11.9040	518	1274	4	1278	1675	0	1675	22	0	22	30	1	31	5821	13	0	5696	12	4	146	1	2	253	3	5	5834	5712	149	261
Tb11.01.0790	Tb927.11.9050	1634	431	1	432	210	0	210	11	1	12	6	1	7	1332	93	3	1637	122	7	40	5	54	41	1	87	1428	1766	99	129
Tb11.01.0800	Tb927.11.9060	1231	774	1	775	494	1	495	10	6	16	9	2	11	2654	234	8	3439	279	8	408	38	25	497	44	24	2896	3726	471	565
Tb11.01.0810	Tb927.11.9070	1979	682	1	683	513	2	515	5	4	9	12	12	24	1780	184	9	1739	228	9	95	41	5	120	60	19	1973	1976	141	199
Tb11.01.0820	Tb927.11.9080	4220	54	0	54	37	0	37	0	0	0	0	0	0	301	0	23	203	1	36	4	1	34	4	1	61	324	240	39	66
Tb11.01.0830	Tb927.11.9090	2508	630	3	633	444	11	455	7	8	15	31	18	49	1548	294	12	1787	288	14	55	23	8	74	37	16	1854	2089	86	127
Tb11.01.0840	Tb927.11.9100	1372	559	0	559	325	0	325	1	1	2	8	1	9	1975	244	8	2647	264	3	39	0	18	23	2	16	2227	2914	57	41
Tb11.01.0850	Tb927.11.9110	2326	230	2	232	67	1	68	0	0	0	0	0	0	1076	89	6	1123	51	28	18	1	13	25	9	17	1171	1202	32	51
Tb11.01.0860	Tb927.11.9120	3213	59	1	60	15	0	15	0	0	0	0	0	0	192	0	10	136	0	6	0	0	20	1	0	28	202	142	20	29
Tb11.01.0870	Tb927.11.9130	2274	265	1	266	91	0	91	0	1	1	2	2	4	923	69	14	1009	63	10	12	1	6	9	2	21	1006	1082	19	32
Tb11.01.0880	Tb927.11.9140	555	141	1	142	44	0	44	1	1	2	3	4	7	283	71	2	191	25	4	0	1	6	0	0	8	356	220	7	8
Tb11.01.0890	Tb927.11.9150	5537	122	3	125	110	0	110	0	0	0	0	0	0	208	2	22	205	3	28	4	2	111	5	6	127	232	236	117	138
Tb11.01.0900	Tb927.11.9160	1560	141	0	141	84	0	84	0	0	0	4	0	4	361	1	3	485	0	5	12	1	3	7	1	9	365	490	16	17
Tb11.01.0910	Tb927.11.9170	2637	294	0	294	192	0	192	1	0	1	0	0	0	536	16	10	448	3	6	0	0	13	1	0	17	562	457	13	18
Tb11.01.0920	Tb927.11.9180	1626	20	0	20	4	0	4	1	0	1	1	0	1	217	26	3	164	20	3	15	1	7	8	2	19	246	187	23	29
Tb11.01.0930	Tb927.11.9190	4228	68	0	68	27	0	27	0	0	0	0	0	0	218	10	11	92	6	14	5	4	22	1	0	64	239	112	31	65
Tb11.01.0940	Tb927.11.9200	1909	198	0	198	86	0	86	3	0	3	2	0	2	529	35	9	874	51	6	61	5	6	69	5	20	573	931	72	94
Tb11.01.0950	Tb927.11.9210	2280	224	0	224	99	0	99	0	1	1	0	0	0	931	56	3	857	51	5	8	1	26	2	1	31	990	913	35	34
Tb11.01.0960	Tb927.11.9220	3166	405	0	405	211	0	211	1	0	1	0	0	0	1393	81	39	860	32	53	6	1	27	5	1	33	1513	945	34	39
Tb11.01.0970	Tb927.11.9230	1382	404	1	405	281	0	281	2	1	3	1	1	2	1462	163	1	2252	273	6	161	19	9	156	14	6	1626	2531	189	176
Tb11.01.1000	Tb927.11.9250	3722	207	2	209	101	0	101	0	0	0	1	0	1	937	73	7	788	51	12	3	2	11	1	1	15	1017	851	16	17
Tb11.01.1020	Tb927.11.9260	2546	391	7	398	267	5	272	20	18	38	28	32	60	1172	673	5	1413	505	4	117	35	8	124	68	19	1850	1922	160	211
Tb11.01.1030	Tb927.11.9270	3020	373	0	373	125	0	125	2	0	2	2	0	2	1048	48	20	1204	31	15	9	3	59	14	3	103	1116	1250	71	120
Tb11.01.1040	Tb927.11.9280	2097	75	0	75	51	0	51	0	0	0	0	0	0	327	26	7	275	19	8	28	4	11	19	4	19	360	302	43	42
Tb11.01.1050	Tb927.11.9290	5343	28	0	28	10	0	10	0	0	0	0	0	0	101	7	56	35	6	50	0	3	10	1	3	15	164	91	13	19
Tb11.01.1070	Tb927.11.9300	2782	768	6	774	572	2	574	9	8	17	39	18	57	2539	626	24	3859	949	49	282	57	23	456	128	38	3189	4857	362	622
Tb11.01.1080	Tb927.11.9310	2814	128	0	128	58	0	58	0	0	0	3	0	3	462	29	17	322	10	24	6	0	21	3	1	32	508	356	27	36
Tb11.01.1090	Tb927.11.9320	1010	581	2	583	542	0	542	19	11	30	45	15	60	1886	239	3	2449	308	5	538	63	3	524	69	5	2128	2762	604	598
Tb11.01.1100	Tb927.11.9330	3030	43	0	43	33	0	33	0	0	0	0	0	0	130	6	5	61	8	9	3	1	19	0	1	31	141	78	23	32
Tb11.01.1110	Tb927.11.9340	1073	199	2	201	147	1	148	4	1	5	4	0	4	285	21	8	352	28	7	13	2	6	12	3	9	314	387	21	24
Tb11.01.1120	Tb927.11.9350	1375	442	0	442	318	0	318	6	0	6	15	3	18	1272	105	5	1417	86	12	46	6	85	70	0	124	1382	1515	137	194
Tb11.01.1130	Tb927.11.9360	2191	234	0	234	104	0	104	0	0	0	1	1	2	611	48	9	873	50	2	38	3	8	19	4	10	668	925	49	33
Tb11.01.1140	Tb927.11.9370	2450	328	0	328	144	0	144	0	0	0	7	0	7	1095	0	5	1681	0	8	130	0	17	149	0	44	1100	1689	147	193
Tb11.01.1150	Tb927.11.9380	513	16	0	16	10	0	10	0	0	0	0	0	0	32	0	19	12	1	28	0	0	2	1	0	3	51	41	2	4
Tb11.01.1160	Tb927.11.9390	1570	222	0	222	104	0	104	2	0	2	7	0	7	644	1	1	891	1	7	76	3	12	54	4	18	646	899	91	76
Tb11.01.1170	Tb927.11.9400	3884	945	5	950	656	2	658	2	0	2	5	2	7	5913	768	33	5251	616	43	61	8	34	58	11	52	6714	5910	103	121
Tb11.01.1180	Tb927.11.9410	492	601	3	604	387	1	388	6	0	6	10	0	10	1911	2	6	2750	0	5	271	0	7	284	0	13	1919	2755	278	297
Tb11.01.1190	Tb927.11.9420	1598	2804	14	2818	2164	13	2177	97	46	143	185	79	264	9839	2304	24	12581	2552	20	1650	291	18	2432	571	18	12167	15153	1959	3021
Tb11.01.1200	Tb927.11.9430	2252	656	1	657	358	0	358	17	1	18	36	3	39	1508	135	5	2709	252	0	837	58	7	1005	85	11	1648	2961	902	1101
Tb11.01.1210	Tb927.11.9440	2079	741	0	741	421	0	421	3	0	3	6	1	7	1925	117	1	1967	98	3	66	16	3	65	20	9	2043	2068	85	94
Tb11.01.1215	Tb927.11.9450	849	1238	3	1241	1180	2	1182	48	17	65	46	12	58	3936	803	5	4725	921	3	467	86	4	656	111	6	4744	5649	557	773
Tb11.01.1220	Tb927.11.9460	1028	614	1	615	511	0	511	9	1	10	23	6	29	1464	281	3	2684	557	2	199	30	10	279	45	19	1748	3243	239	343
Tb11.01.1230	Tb927.11.9470	1298	356	0	356	116	0	116	7	1	8	5	3	8	1261	151	20	1448	146	30	60	5	20	63	7	20	1432	1624	85	90
Tb11.01.1240	Tb927.11.9480	932	722	2	724	633	0	633	6	1	7	11	4	15	1311	213	3	2351	339	5	219	25	7	265	26	6	1527	2695	251	297
Tb11.01.1250	Tb927.11.9490	1146	1314	1	1315	1118	1	1119	24	7	31	77	15	92	2903	347	1	5776	560	3	1032	117	19	1537	162	36	3251	6339	1168	1735
Tb11.01.1260	Tb927.11.9500	904	456	2	458	381	0	381	24	4	28	34	13	47	875	2	0	1438	5	1	347	0	3	406	0	3	877	1444	350	409
Tb11.01.1270	Tb927.11.9510	2374	362	1	363	217	3	220	3	2	5	3	13	16	1458	156	10	1883	158	9	24	2	4	19	1	9	1624	2050	30	29
Tb11.01.1280	Tb927.11.9520	2908	452	1	453	298	0	298	0	0	0	0	0	0	1470	57	14	1471	47	25	3	0	34	18	2	57	1541	1543	37	77
Tb11.01.1290	Tb927.11.9530	2161	2070	5	2075	890	1	891	15	4	19	45	4	49	13474	1352	19	18144	1454	13	816	45	2	819	62	8	14845	19611	863	889
Tb11.01.1300	Tb927.11.9540	1709	305	0	305	177	0	177	1	0	1	2	0	2	1487	119	15	2110	158	10	23	3	14	20	2	12	1621	2278	40	34
Tb11.01.1310	Tb927.11.9550	1405	1132	4	1136	593	0	593	7	1	8	16	1	17	2813	340	42	2369	269	17	51	3	32	48	9	78	3195	2655	86	135
Tb11.01.1320	Tb927.11.9560	1692	465	1	466	339	0	339	4	0	4	4	2	6	945	84	4	1736	124	5	44	4	9	29	2	10	1033	1865	57	41
Tb11.01.1330	Tb927.11.9570	1099	806	1	807	619	2	621	12	4	16	15	1	16	2474	275	4	4478	361	7	507	61	4	455	68	7	2753	4846	572	530
Tb11.01.1340	Tb927.11.9580	912	3248	68	3316	2539	21	2560	31	12	43	86	33	119	5425	648	24	7132	813	36	728	120	13	1201	268	34	6097	7981	861	1503
Tb11.01.1350	Tb927.11.9590	1992	12876	21	12897	5009	4	5013	72	12	84	192	46	238	51388	3812	17	75536	4378	17	2165	95	12	1864	118	9	55217	79931	2272	1991
Tb11.01.1360	Tb927.11.9600	1457	972	3	975	473	2	475	7	2	9	20	2	22	4421	637	7	7067	1068	5	700	109	0	787	111	6	5065	8140	809	904
Tb11.01.1370	Tb927.11.9610	1379	1323	0	1323	1020	0	1020	33	10	43	150	37	187	5979	647	10	9116	860	13	1326	109	9	1568	167	8	6636	9989	1444	1743
Tb11.01.1380	Tb927.11.9620	3052	848	12	860	642	5	647	19	22	41	31	28	59	2855	672	20	3373	771	25	129	44	43	246	71	47	3547	4169	216	364
Tb11.01.1390	Tb927.11.9630	2075	336	0	336	167	1	168	7	3	10	8	2	10	1451	241	4	1544	182	3	52	5	17	26	7	12	1696	1729	74	45
Tb11.01.1400	Tb927.11.9640	2229	788	1	789	259	1	260	4	0	4	14	1	15	4000	211	9	5295	218	12	641	24	8	445	15	8	4220	5525	673	468
Tb11.01.1410	Tb927.11.9650	2300	184	1	185	80	0	80	0	0	0	0	1	1	944	74	5	1208	79	2	10	2	10	5	0	6	1023	1289	22	11
Tb11.01.1420	Tb927.11.9660	1222	644	1	645	600	2	602	16	5	21	26	9	35	2550	359	18	2612	315	27	297	34	8	365	52	8	2927	2954	339	425
Tb11.01.1440	Tb927.11.9670	2393	605	1	606	341	0	341	7	3	10	5	1	6	1298	109	2	2381	160	3	144	14	8	134	8	3	1409	2544	166	145
Tb11.01.1450	Tb927.11.9680	1936	424	4	428	343	0	343	1	3	4	24	11	35	1091	213	8	1259	213	9	35	19	13	52	33	16	1312	1481	67	101
Tb11.01.1460	Tb927.11.9690	1158	440	0	440	222	0	222	8	2	10	9	4	13	1045	127	4	1418	157	5	41	4	7	13	6	18	1176	1580	52	37
Tb11.01.1465	Tb927.11.9700	423	11359	37	11396	13512	22	13534	480	307	787	882	517	1399	81464	36030	1	94624	40964	7	8271	3616	1	14383	6492	2	117495	135595	11888	20877
Tb11.01.1470	#N/A	752	13186	13	13199	8746	6	8752	411	87	498	807	169	976	56078	8000	13	103370	13504	16	27781	2551	11	40906	4936	12	64091	116890	30343	45854
Tb11.01.1475	#N/A	308	10489	84	10573	10079	81	10160	64	49	113	85	45	130	72709	38594	18	81184	43828	9	4470	2377	1	7623	4034	3	111321	125021	6848	11660
Tb11.01.1480	#N/A	772	21129	41	21170	15556	38	15594	187	28	215	168	38	206	114412	16183	19	159515	23802	20	7011	1276	4	8830	1650	7	130614	183337	8291	10487
Tb11.01.1490	Tb927.11.9740	624	300	1	301	223	0	223	17	3	20	35	13	48	552	124	22	887	190	31	185	46	15	249	63	21	698	1108	246	333
Tb11.01.1500	Tb927.11.9750	2052	30	1	31	19	0	19	0	0	0	0	0	0	145	14	4	70	5	8	1	0	26	2	0	29	163	83	27	31
Tb11.01.1510	Tb927.11.9760	1703	617	0	617	344	0	344	7	0	7	10	5	15	2371	192	6	4184	357	4	622	60	5	694	50	11	2569	4545	687	755
Tb11.01.1530	Tb927.11.9770	3052	20	0	20	1	0	1	0	0	0	0	0	0	100	19	3	38	6	0	1	0	19	0	0	30	122	44	20	30
Tb11.01.1540	Tb927.11.9780	3453	225	0	225	170	0	170	1	0	1	1	0	1	585	21	15	535	15	17	6	0	20	5	3	34	621	567	26	42
Tb11.01.1550	Tb927.11.9790	752	1456	5	1461	1015	1	1016	130	61	191	171	55	226	10032	2293	4	7997	1966	4	1134	256	21	2044	412	24	12329	9967	1411	2480
Tb11.01.1560	Tb927.11.9800	1103	713	0	713	677	1	678	10	6	16	10	3	13	2965	276	1	3557	295	5	101	12	11	138	7	31	3242	3857	124	176
Tb11.01.1570	Tb927.11.9810	769	1908	3	1911	1946	1	1947	80	24	104	171	70	241	6327	1081	16	8262	1396	13	1050	180	9	1838	290	12	7424	9671	1239	2140
Tb11.01.1590	Tb927.11.9820	1799	368	0	368	255	0	255	9	2	11	11	4	15	916	70	15	1305	68	22	26	3	14	42	4	31	1001	1395	43	77
Tb11.01.1600	Tb927.11.9830	624	914	2	916	810	7	817	22	5	27	24	4	28	2930	656	6	3722	852	20	210	47	38	367	66	47	3592	4594	295	480
Tb11.01.1610	Tb927.11.9840	1229	831	0	831	934	0	934	22	0	22	47	7	54	1710	130	11	2384	152	9	206	10	3	284	19	9	1851	2545	219	312
Tb11.01.1620	Tb927.11.9850	379	1136	10	1146	1514	4	1518	40	40	80	109	73	182	5586	2837	25	4189	2112	6	190	89	1	421	221	6	8448	6307	280	648
Tb11.01.1625	Tb927.11.9860	502	6093	11	6104	4596	15	4611	146	120	266	296	177	473	44859	14516	8	46797	15153	8	1976	653	1	3825	1259	1	59383	61958	2630	5085
Tb11.01.1630	Tb927.11.9870	2559	1313	2	1315	1214	8	1222	18	4	22	35	7	42	2669	323	12	4127	479	13	405	43	21	516	56	38	3004	4619	469	610
Tb11.01.1640	Tb927.11.9880	1413	793	0	793	608	0	608	8	0	8	13	0	13	2346	234	8	4331	371	7	286	21	11	350	28	11	2588	4709	318	389
Tb11.01.1650	Tb927.11.9890	2671	152	0	152	45	0	45	0	0	0	0	0	0	502	1	1	254	0	7	1	1	7	3	0	17	504	261	9	20
Tb11.01.1660	Tb927.11.9900	2361	285	1	286	124	0	124	1	0	1	2	0	2	889	78	6	929	57	17	14	0	21	7	2	34	973	1003	35	43
Tb11.01.1670	Tb927.11.9910	1130	1444	5	1449	1204	2	1206	72	23	95	239	73	312	4606	662	7	9374	1251	10	3896	469	85	6506	796	185	5275	10635	4450	7487
Tb11.01.1680	#N/A	3063	7920	82	8002	3726	61	3787	163	0	163	253	1	254	68700	508	11	58505	284	6	2648	27	156	4229	27	408	69219	58795	2831	4664
Tb11.01.1690	Tb927.11.9930	881	627	0	627	384	0	384	8	0	8	12	4	16	2220	363	3	3575	521	3	270	37	11	326	44	10	2586	4099	318	380
Tb11.01.1700	Tb927.11.9940	786	663	0	663	494	0	494	1	0	1	0	0	0	2243	397	22	3055	510	31	32	5	10	46	3	13	2662	3596	47	62
Tb11.01.1710	Tb927.11.9950	2394	492	0	492	199	1	200	3	0	3	3	0	3	1731	90	3	2292	87	6	27	2	24	37	5	39	1824	2385	53	81
Tb11.01.1720	Tb927.11.9960	1118	300	0	300	138	0	138	15	4	19	38	13	51	1240	169	0	2315	279	0	726	70	8	747	103	14	1409	2594	804	864
Tb11.01.1730	Tb927.11.9970	1262	139	0	139	78	0	78	2	3	5	10	4	14	626	104	0	898	125	4	146	33	13	226	35	13	730	1027	192	274
Tb11.01.1740	Tb927.11.9980	3688	23	0	23	12	0	12	0	0	0	0	0	0	328	26	6	65	8	12	0	0	12	1	2	33	360	85	12	36
Tb11.01.1750	Tb927.11.9990	1227	376	1	377	255	1	256	7	1	8	36	7	43	1138	107	6	1992	187	7	375	31	5	282	31	16	1251	2186	411	329
Tb11.01.1760	Tb927.11.10000	1683	432	0	432	219	0	219	5	4	9	11	1	12	1207	175	4	1613	173	11	56	5	2	53	5	8	1386	1797	63	66
Tb11.01.1770	Tb927.11.10010	1899	519	1	520	341	3	344	9	1	10	8	1	9	1668	129	5	1732	99	20	49	4	9	57	6	6	1802	1851	62	69
Tb11.01.1780	Tb927.11.10020	1583	756	0	756	680	1	681	14	3	17	28	13	41	1561	207	8	2882	339	4	446	47	10	569	88	16	1776	3225	503	673
Tb11.01.1790	#N/A	939	34429	237	34666	45182	149	45331	635	214	849	1076	409	1485	222232	66930	214	230506	69515	165	11004	3152	11	19906	5658	12	289376	300186	14167	25576
Tb11.01.1800	Tb927.11.10040	874	432	0	432	295	0	295	46	0	46	69	1	70	987	95	0	1488	138	0	455	22	1	631	46	3	1082	1626	478	680
Tb11.01.1810	Tb927.11.10050	699	602	1	603	569	1	570	31	14	45	41	31	72	2456	662	1	3206	913	2	414	102	0	594	180	3	3119	4121	516	777
Tb11.01.1820	Tb927.11.10060	1405	666	0	666	415	1	416	13	8	21	23	3	26	1949	256	6	2765	346	6	38	8	14	33	4	40	2211	3117	60	77
Tb11.01.1830	Tb927.11.10070	1271	252	0	252	73	0	73	4	1	5	13	7	20	1805	231	2	2251	265	2	471	46	4	477	55	8	2038	2518	521	540
Tb11.01.1840	Tb927.11.10080	1677	2227	21	2248	2338	22	2360	93	40	133	151	75	226	6217	1429	32	9579	2116	29	2143	426	14	2875	623	21	7678	11724	2583	3519
Tb11.01.1850	Tb927.11.10090	1938	143	0	143	66	0	66	2	2	4	3	2	5	491	44	11	322	18	11	5	0	3	0	1	6	546	351	8	7
Tb11.01.1860	Tb927.11.10100	1132	289	2	291	164	1	165	11	2	13	12	2	14	996	192	11	611	108	10	13	1	9	12	3	6	1199	729	23	21
Tb11.01.1870	Tb927.11.10110	1246	741	1	742	448	1	449	3	0	3	10	1	11	3243	270	3	4372	365	3	131	10	4	97	15	10	3516	4740	145	122
Tb11.01.1880	Tb927.11.10120	3080	91	0	91	56	0	56	1	0	1	0	0	0	529	25	465	424	12	673	6	1	88	1	0	130	1019	1109	95	131
Tb11.01.1890	Tb927.11.10130	1146	309	0	309	183	0	183	5	2	7	3	4	7	1100	126	2	1638	167	7	178	16	13	279	25	11	1228	1812	207	315
Tb11.01.1900	Tb927.11.10140	1270	374	0	374	340	0	340	5	1	6	9	1	10	1212	211	2	2455	407	4	127	26	2	117	19	2	1425	2866	155	138
Tb11.01.1910	Tb927.11.10150	4003	190	0	190	99	0	99	0	0	0	0	0	0	308	7	5	293	1	11	1	10	29	0	26	27	320	305	40	53
Tb11.01.1920	#N/A	527	7407	13	7420	7359	11	7370	762	92	854	1352	155	1507	59054	14033	25	86934	19001	18	16308	2843	13	30823	5569	27	73112	105953	19164	36419
Tb11.01.1930	Tb927.11.10170	943	775	8	783	561	5	566	2	5	7	6	5	11	4046	561	3	4885	568	7	147	11	1	128	13	3	4610	5460	159	144
Tb11.01.1940	Tb927.11.10180	2063	301	2	303	113	0	113	4	0	4	5	1	6	1066	90	12	1528	94	18	59	5	18	76	5	32	1168	1640	82	113
Tb11.01.1950	Tb927.11.10190	4001	339	0	339	250	0	250	1	0	1	0	0	0	542	17	17	555	5	24	12	5	24	10	2	26	576	584	41	38
Tb11.01.1960	Tb927.11.10200	2229	497	0	497	173	1	174	4	0	4	10	1	11	1709	113	15	2099	112	13	36	1	20	28	2	25	1837	2224	57	55
Tb11.01.1970	Tb927.11.10210	3066	118	0	118	39	0	39	0	0	0	0	0	0	413	12	27	292	3	35	3	1	8	3	1	17	452	330	12	21
Tb11.01.1980	Tb927.11.10220	797	648	1	649	382	1	383	39	38	77	34	16	50	2069	488	3	2291	566	7	299	82	5	337	77	6	2560	2864	386	420
Tb11.01.1990	Tb927.11.10230	1634	870	2	872	411	1	412	3	0	3	3	0	3	2015	228	8	2302	226	1	40	4	2	43	9	6	2251	2529	46	58
Tb11.01.2000	Tb927.11.10240	2181	713	0	713	425	0	425	11	6	17	20	10	30	2509	214	3	4154	360	9	210	10	6	180	14	18	2726	4523	226	212
Tb11.01.2010	Tb927.11.10250	1681	1388	3	1391	919	1	920	93	33	126	154	69	223	4132	816	15	4658	825	17	518	69	7	646	101	11	4963	5500	594	758
Tb11.01.2020	Tb927.11.10260	1682	262	0	262	151	0	151	0	0	0	2	0	2	529	17	6	693	19	8	37	1	18	19	0	25	552	720	56	44
Tb11.01.2030	Tb927.11.10270	1679	590	1	591	539	1	540	6	1	7	4	1	5	1089	178	0	1713	240	2	22	4	7	25	7	10	1267	1955	33	42
Tb11.01.2050	Tb927.11.10280	4447	77	0	77	26	0	26	0	1	1	0	0	0	307	135	52	139	58	51	1	5	41	16	6	29	494	248	47	51
Tb11.01.2060	Tb927.11.10290	630	32	1	33	14	0	14	0	1	1	0	8	8	161	170	19	103	105	28	2	1	4	1	4	9	350	236	7	14
Tb11.01.2070	Tb927.11.10300	1648	262	0	262	120	0	120	1	0	1	0	0	0	840	0	6	677	0	6	5	1	8	6	1	6	846	683	14	13
Tb11.01.2090	Tb927.11.10320	1463	483	0	483	254	1	255	2	0	2	12	4	16	1569	108	6	1902	149	5	131	10	139	106	8	200	1683	2056	280	314
Tb11.01.2100	Tb927.11.10330	2004	347	1	348	161	0	161	6	0	6	19	2	21	1595	76	20	2464	88	22	86	4	22	63	6	20	1691	2574	112	89
Tb11.01.2110	Tb927.11.10340	1191	297	1	298	174	0	174	24	0	24	17	0	17	973	0	2	1405	1	6	57	0	6	99	0	19	975	1412	63	118
Tb11.01.2120	Tb927.11.10350	1039	811	2	813	690	0	690	17	1	18	15	4	19	3231	359	2	4744	485	2	222	30	18	127	17	27	3592	5231	270	171
Tb11.01.2130	Tb927.11.10360	1460	137	0	137	76	0	76	0	0	0	1	0	1	570	62	9	561	53	8	6	1	25	3	0	32	641	622	32	35
Tb11.01.2140	Tb927.11.10370	4910	67	0	67	28	0	28	2	0	2	0	0	0	235	7	22	105	2	22	0	2	35	1	1	58	264	129	37	60
Tb11.01.2150	Tb927.11.10380	1349	265	0	265	73	0	73	1	0	1	1	4	5	955	85	5	909	69	7	16	1	31	6	0	54	1045	985	48	60
Tb11.01.2160	Tb927.11.10390	2325	190	0	190	102	0	102	0	0	0	1	0	1	638	23	1	747	25	6	27	0	17	19	1	23	662	778	44	43
Tb11.01.2170	Tb927.11.10400	919	832	20	852	743	14	757	26	25	51	42	51	93	2078	276	1	3386	394	4	599	69	4	828	101	3	2355	3784	672	932
Tb11.01.2180	Tb927.11.10410	737	358	0	358	291	0	291	7	7	14	16	3	19	520	69	6	1031	150	5	109	19	1	213	22	5	595	1186	129	240
Tb11.01.2190	Tb927.11.10420	848	509	0	509	548	2	550	16	5	21	39	10	49	2016	474	2	3357	684	2	661	127	4	806	172	5	2492	4043	792	983
Tb11.01.2200	Tb927.11.10430	1891	364	1	365	108	0	108	0	2	2	4	1	5	2194	120	6	2541	110	14	49	6	12	34	3	22	2320	2665	67	59
Tb11.01.2210	Tb927.11.10440	939	442	2	444	287	1	288	6	0	6	17	8	25	2384	429	1	2544	333	4	296	43	4	204	38	4	2814	2881	343	246
Tb11.01.2220	Tb927.11.10450	1844	383	1	384	137	0	137	1	0	1	15	0	15	1884	211	9	2259	207	7	100	9	12	148	15	24	2104	2473	121	187
Tb11.01.2230	Tb927.11.10460	1819	173	0	173	80	2	82	1	0	1	2	1	3	951	98	8	1250	128	7	114	14	14	110	13	15	1057	1385	142	138
Tb11.01.2240	Tb927.11.10470	3554	66	0	66	33	0	33	0	0	0	1	0	1	253	0	3	194	0	5	2	2	13	2	4	17	256	199	17	23
Tb11.01.2250	Tb927.11.10480	3188	70	0	70	39	0	39	0	0	0	0	0	0	150	0	10	120	0	14	1	1	40	2	0	52	160	134	42	54
Tb11.01.2260	Tb927.11.10490	1825	436	0	436	198	0	198	1	1	2	1	1	2	1082	80	5	1647	89	9	22	0	10	29	2	11	1167	1745	32	42
Tb11.01.2270	Tb927.11.10500	1701	355	0	355	289	1	290	3	0	3	6	0	6	672	43	5	767	45	7	22	1	10	22	1	15	720	819	33	38
Tb11.01.2280	Tb927.11.10510	1049	724	1	725	483	1	484	16	8	24	50	12	62	3292	473	4	5659	747	7	1031	108	51	976	138	90	3769	6413	1190	1204
Tb11.01.2290	Tb927.11.10520	4312	33	0	33	20	0	20	0	0	0	0	0	0	102	15	14	39	9	25	8	3	100	15	10	112	131	73	111	137
Tb11.01.2300	Tb927.11.10530	916	327	0	327	211	0	211	2	0	2	6	0	6	535	0	1	1090	0	4	148	0	4	214	0	9	536	1094	152	223
Tb11.01.2310	Tb927.11.10540	2931	207	1	208	46	0	46	1	0	1	0	0	0	2010	102	5	1772	72	1	17	3	10	11	4	24	2117	1845	30	39
Tb11.01.2320	Tb927.11.10550	3094	190	0	190	120	0	120	0	0	0	4	0	4	380	29	8	336	27	21	7	6	20	5	4	19	417	384	33	28
Tb11.01.2330	Tb927.11.10560	4445	52	0	52	7	0	7	1	0	1	0	0	0	230	41	16	71	17	15	0	0	16	1	0	20	287	103	16	21
Tb11.01.2340	Tb927.11.10570	1362	336	0	336	178	0	178	10	3	13	19	6	25	992	52	23	1695	84	22	223	15	14	166	7	14	1067	1801	252	187
Tb11.01.2350	Tb927.11.10580	2724	84	0	84	37	0	37	1	0	1	0	0	0	442	23	7	355	15	6	2	0	8	6	1	21	472	376	10	28
Tb11.01.2360	Tb927.11.10590	1798	169	0	169	110	0	110	0	0	0	0	0	0	456	0	5	568	0	3	8	0	6	7	0	11	461	571	14	18
Tb11.01.2370	Tb927.11.10600	1561	224	0	224	94	0	94	1	0	1	1	0	1	758	70	6	993	68	9	187	13	7	202	15	9	834	1070	207	226
Tb11.01.2380	Tb927.11.10610	3255	101	0	101	35	0	35	0	0	0	0	0	0	243	24	5	88	10	5	0	2	20	4	4	22	272	103	22	30
Tb11.01.2390	Tb927.11.10620	848	380	6	386	380	4	384	36	10	46	77	33	110	1114	466	5	1785	637	11	205	51	6	237	59	4	1585	2433	262	300
Tb11.01.2400	Tb927.11.10630	3144	223	0	223	129	0	129	0	0	0	0	0	0	733	29	4	884	26	5	23	3	18	31	3	15	766	915	44	49
Tb11.01.2410	Tb927.11.10640	2119	260	0	260	183	1	184	0	0	0	0	0	0	1541	1	5	1887	1	3	68	9	7	43	11	11	1547	1891	84	65
Tb11.01.2420	Tb927.11.10650	3319	251	0	251	102	0	102	0	1	1	2	0	2	903	76	6	740	31	12	9	1	36	20	2	42	985	783	46	64
Tb11.01.2430	#N/A	16492	128	0	128	69	0	69	0	0	0	1	0	1	265	0	29	298	4	36	4	1	195	3	4	265	294	338	200	272
Tb11.01.2440	Tb927.11.10670	4031	38	0	38	14	0	14	0	0	0	0	0	0	76	5	11	46	0	17	0	0	38	0	0	37	92	63	38	37
Tb11.01.2450	Tb927.11.10680	468	43	2	45	31	0	31	1	28	29	3	54	57	38	570	8	48	634	15	0	31	3	0	56	5	616	697	34	61
Tb11.01.2460	Tb927.11.10690	1227	2161	3	2164	1211	5	1216	63	0	63	102	0	102	7843	0	8	11238	0	10	944	0	8	1112	1	17	7851	11248	952	1130
Tb11.01.2470	Tb927.11.10700	848	499	5	504	341	1	342	9	3	12	22	7	29	2252	348	8	5022	767	9	570	67	2	640	100	2	2608	5798	639	742
Tb11.01.2480	Tb927.11.10710	3722	155	1	156	98	1	99	0	0	0	0	0	0	524	0	12	353	1	10	3	0	77	6	0	126	536	364	80	132
Tb11.01.2490	Tb927.11.10720	3092	381	0	381	136	0	136	2	0	2	2	1	3	1511	66	55	1294	32	68	17	0	21	15	2	35	1632	1394	38	52
Tb11.01.2500	Tb927.11.10730	4360	125	0	125	54	0	54	0	0	0	0	0	0	512	15	12	286	3	16	3	1	39	1	0	78	539	305	43	79
Tb11.01.2510	Tb927.11.10740	742	503	1	504	644	1	645	29	5	34	59	27	86	3072	559	12	4692	759	6	1175	169	2	1967	282	2	3643	5457	1346	2251
Tb11.01.2520	Tb927.11.10750	2183	247	0	247	99	0	99	0	0	0	1	0	1	1117	76	2	956	69	8	8	0	8	1	0	7	1195	1033	16	8
Tb11.01.2530	Tb927.11.10760	2705	109	1	110	27	0	27	0	0	0	1	0	1	565	31	17	457	10	18	7	0	33	5	2	45	613	485	40	52
Tb11.01.2540	Tb927.11.10770	3047	1646	8	1654	1215	5	1220	68	44	112	157	87	244	5408	1060	35	6740	1078	42	585	97	57	856	196	104	6503	7860	739	1156
Tb11.01.2550	Tb927.11.10780	1307	423	1	424	284	0	284	11	8	19	32	6	38	1563	157	2	2473	233	10	144	17	3	214	19	4	1722	2716	164	237
Tb11.01.2560	#N/A	#N/A	7336	12	7348	2487	2	2489	81	19	100	88	22	110	56476	9667	20	66134	10689	18	21420	3318	6	28044	4388	14	66163	76841	24744	32446
Tb11.01.2570	Tb927.11.10800	6853	783	1	784	351	0	351	18	4	22	20	5	25	3038	479	3	5144	729	6	1231	127	1	938	139	4	3520	5879	1359	1081
Tb11.01.2580	#N/A	#N/A	42	0	42	11	0	11	0	0	0	0	0	0	337	20	8	181	12	15	6	0	30	3	0	38	365	208	36	41
Tb11.01.2590	Tb927.11.10820	1383	274	8	282	87	2	89	5	9	14	9	33	42	1013	178	23	920	146	27	30	20	10	54	41	16	1214	1093	60	111
Tb11.01.2600	Tb927.11.10830	483	188	4	192	60	0	60	2	0	2	4	0	4	277	3	4	283	0	4	4	0	3	0	0	1	284	287	7	1
Tb11.01.2610	Tb927.11.10840	1646	168	0	168	119	0	119	2	0	2	4	1	5	758	45	6	1216	76	15	115	6	6	119	10	8	809	1307	127	137
Tb11.01.2620	Tb927.11.10850	1434	454	0	454	211	0	211	3	2	5	9	0	9	2021	163	3	2401	161	8	203	18	10	202	13	5	2187	2570	231	220
Tb11.01.2630	Tb927.11.10860	1336	407	0	407	298	0	298	0	1	1	6	0	6	1995	211	6	2837	260	4	106	7	14	97	13	22	2212	3101	127	132
Tb11.01.2640	Tb927.11.10870	1010	155	0	155	63	1	64	1	2	3	2	1	3	641	113	11	1004	163	6	33	7	6	39	5	6	765	1173	46	50
Tb11.01.2650	Tb927.11.10880	2051	93	0	93	34	0	34	2	0	2	0	0	0	518	45	2	529	54	4	29	4	8	29	4	11	565	587	41	44
Tb11.01.2660	Tb927.11.10890	1413	500	1	501	322	1	323	5	0	5	8	1	9	2548	241	4	2042	187	2	28	4	5	37	2	7	2793	2231	37	46
Tb11.01.2670	Tb927.11.10900	2622	227	0	227	150	0	150	0	0	0	0	0	0	1730	104	8	2710	141	6	49	14	16	79	15	13	1842	2857	79	107
Tb11.01.2680	Tb927.11.10910	968	7337	12	7349	2488	2	2490	81	19	100	88	22	110	56478	9667	20	66134	10689	18	21420	3318	6	28044	4388	15	66165	76841	24744	32447
Tb11.01.2690	Tb927.11.10920	1422	189	1	190	87	0	87	2	4	6	6	5	11	867	482	7	1062	731	13	200	127	25	154	139	38	1356	1806	352	331
Tb11.01.2695	Tb927.11.10930	1749	356	0	356	150	0	150	0	1	1	2	0	2	2003	127	2	2058	109	11	33	1	6	17	1	11	2132	2178	40	29
Tb11.01.2700	Tb927.11.10940	3381	10	0	10	1	0	1	0	0	0	0	0	0	99	21	25	50	6	41	0	0	15	0	0	11	145	97	15	11
Tb11.01.2720	Tb927.11.10950	1188	254	1	255	75	0	75	11	1	12	20	4	24	1416	215	4	2628	315	4	1277	114	5	1097	130	11	1635	2947	1396	1238
Tb11.01.2730	#N/A	#N/A	152	0	152	87	0	87	1	0	1	5	0	5	315	32	95	425	45	159	18	11	55	21	4	86	442	629	84	111
Tb11.01.2740	Tb927.11.10960	2449	85	0	85	30	0	30	0	0	0	1	0	1	324	11	4	228	8	7	2	0	16	3	0	24	339	243	18	27
Tb11.01.2750	Tb927.11.10970	998	439	1	440	363	0	363	3	0	3	4	0	4	1025	0	1	1738	2	4	125	0	5	136	1	2	1026	1744	130	139
Tb11.01.2770	Tb927.11.10980	783	175	0	175	123	0	123	0	0	0	0	0	0	553	2	2	178	1	0	1	0	2	5	1	2	557	179	3	8
Tb11.01.2780	Tb927.11.10990	1176	388	0	388	149	0	149	2	0	2	5	0	5	2164	242	6	2950	277	5	251	26	12	219	23	11	2412	3232	289	253
Tb11.01.2790	Tb927.11.11000	2517	92	0	92	28	0	28	0	0	0	1	0	1	713	58	6	421	37	10	0	0	54	3	1	104	777	468	54	108
Tb11.01.2800	Tb927.11.11010	1624	897	2	899	212	0	212	9	2	11	8	1	9	5582	536	14	8958	713	15	1024	77	11	783	75	14	6132	9686	1112	872
Tb11.01.2810	Tb927.11.11020	5266	59	0	59	27	0	27	0	0	0	0	0	0	115	28	11	78	18	24	0	2	35	1	1	66	154	120	37	68
Tb11.01.2820	Tb927.11.11030	845	719	1	720	705	2	707	4	2	6	3	3	6	2525	479	9	4493	760	4	311	49	4	438	50	4	3013	5257	364	492
Tb11.01.2830	Tb927.11.11040	1052	624	3	627	607	1	608	30	13	43	38	12	50	2755	421	5	2548	371	3	479	65	6	595	75	4	3181	2922	550	674
Tb11.01.2840	Tb927.11.11050	1311	482	0	482	336	1	337	2	2	4	1	0	1	1597	144	5	1542	119	5	33	3	8	34	5	13	1746	1666	44	52
Tb11.01.2860	#N/A	714	1	0	1	0	0	0	0	0	0	0	0	0	3	0	1	5	1	8	0	0	11	0	1	13	4	14	11	14
Tb11.01.2880	#N/A	5098	1650	13	1663	1314	10	1324	76	48	124	136	65	201	8906	1019	31	11541	1436	45	1064	205	9	1998	449	34	9956	13022	1278	2481
Tb11.01.2885	#N/A	4452	269	6	275	171	2	173	0	0	0	0	1	1	1057	48	4	891	17	2	4	2	152	17	5	245	1109	910	158	267
Tb11.01.2886	Tb927.11.11100	580	1011	2	1013	930	1	931	68	25	93	98	58	156	4397	1096	8	4283	1077	5	1007	185	0	1362	324	1	5501	5365	1192	1687
Tb11.01.2900	Tb927.11.11110	1523	609	0	609	570	0	570	17	5	22	19	7	26	808	120	1	1601	194	5	157	20	1	265	26	3	929	1800	178	294
Tb11.01.2910	Tb927.11.11120	1077	373	0	373	218	0	218	26	4	30	39	21	60	1070	249	3	1508	306	8	212	49	6	193	36	9	1322	1822	267	238
Tb11.01.2920	Tb927.11.11130	1143	1081	2	1083	1171	0	1171	13	4	17	33	6	39	4594	981	16	4433	832	36	284	37	1	368	63	13	5591	5301	322	444
Tb11.01.2930	Tb927.11.11140	4838	2477	8	2485	2351	3	2354	59	31	90	129	50	179	6893	1154	36	9406	1560	34	1060	169	34	2021	382	62	8083	11000	1263	2465
Tb11.01.2940	Tb927.11.11150	993	621	0	621	581	5	586	4	1	5	18	3	21	1742	251	2	3519	551	4	484	59	1	711	111	3	1995	4074	544	825
Tb11.01.2950	Tb927.11.11160	3143	158	0	158	47	0	47	1	0	1	1	2	3	562	41	5	412	23	7	6	2	13	19	3	28	608	442	21	50
Tb11.01.2960	Tb927.11.11170	958	907	2	909	664	3	667	28	13	41	51	24	75	3786	667	9	5413	879	10	644	94	3	984	173	3	4462	6302	741	1160
Tb11.01.2970	Tb927.11.11180	553	151	0	151	66	0	66	0	0	0	0	0	0	405	95	2	484	119	3	11	5	2	17	4	1	502	606	18	22
Tb11.01.2990	Tb927.11.11200	1703	486	1	487	242	0	242	6	0	6	6	0	6	2002	125	7	3193	177	11	189	3	8	213	14	18	2134	3381	200	245
Tb11.01.3000	Tb927.11.11210	1231	1444	2	1446	1129	1	1130	26	12	38	69	13	82	3611	129	6	5179	126	4	668	10	2	572	5	1	3746	5309	680	578
Tb11.01.3010	Tb927.11.11220	13610	84	0	84	34	0	34	0	0	0	0	0	0	60	3	35	85	1	41	2	6	127	0	2	181	98	127	135	183
Tb11.01.3020	#N/A	718	13755	35	13790	11908	21	11929	345	155	500	490	170	660	74302	13895	9	115423	20909	8	21177	4465	3	33247	6802	10	88206	136340	25645	40059
Tb11.01.3030	Tb927.11.11240	705	518	0	518	282	0	282	26	9	35	24	6	30	2138	382	5	2943	441	9	458	55	12	554	93	11	2525	3393	525	658
Tb11.01.3040	Tb927.11.11250	1435	2291	1	2292	1729	2	1731	89	0	89	147	0	147	6877	4	3	14175	0	9	2245	0	7	1695	1	9	6884	14184	2252	1705
Tb11.01.3050	Tb927.11.11260	1524	568	0	568	337	0	337	17	2	19	31	2	33	1425	103	5	2615	168	11	349	21	15	398	21	17	1533	2794	385	436
Tb11.01.3060	Tb927.11.11270	1781	345	1	346	215	2	217	9	0	9	13	3	16	1153	82	3	1786	111	8	183	15	15	185	15	19	1238	1905	213	219
Tb11.01.3070	Tb927.11.11280	3778	226	0	226	71	0	71	0	0	0	0	0	0	1065	38	9	872	23	10	5	0	26	3	1	41	1112	905	31	45
Tb11.01.3080	#N/A	2321	1967	1	1968	463	0	463	7	0	7	8	0	8	19407	2	20	20750	3	18	581	0	17	438	0	14	19429	20771	598	452
Tb11.01.3085	Tb927.11.11300	731	241	0	241	306	1	307	1	3	4	9	4	13	1334	257	26	2021	359	35	81	20	3	156	33	10	1617	2415	104	199
Tb11.01.3090	Tb927.11.11310	2701	300	0	300	213	0	213	0	0	0	1	0	1	659	2	6	731	1	6	10	1	5	16	1	4	667	738	16	21
Tb11.01.3100	Tb927.11.11320	2322	1078	8	1086	930	4	934	24	5	29	58	18	76	2622	470	28	4624	810	22	876	164	14	1254	241	13	3120	5456	1054	1508
Tb11.01.3110	Tb927.11.11330	2039	17881	16	17897	6838	7	6845	46	5	51	66	7	73	100373	5737	40	115041	5470	53	2721	150	45	2076	131	62	106150	120564	2916	2269
Tb11.01.3150	Tb927.11.11340	2947	415	0	415	262	0	262	3	0	3	5	0	5	1081	77	7	1388	57	11	11	0	27	11	1	40	1165	1456	38	52
Tb11.01.3160	Tb927.11.11350	1855	1441	2	1443	946	0	946	18	1	19	29	5	34	3869	246	13	4893	241	27	45	2	15	33	4	35	4128	5161	62	72
Tb11.01.3170	Tb927.11.11360	1166	30226	100	30326	22023	81	22104	816	212	1028	1261	321	1582	102429	13159	48	181054	21217	90	47973	5462	35	53018	6443	41	115636	202361	53470	59502
Tb11.01.3180	#N/A	1166	27783	52	27835	20292	58	20350	782	0	782	1197	0	1197	97026	13058	47	171331	21045	90	45460	5412	38	50073	6387	47	110131	192466	50910	56507
Tb11.01.3190	Tb927.11.11380	2586	343	0	343	173	1	174	0	0	0	1	0	1	1163	91	10	1539	105	14	11	1	42	9	0	82	1264	1658	54	91
Tb11.01.3200	Tb927.11.11390	1796	553	1	554	392	1	393	9	8	17	24	14	38	2360	323	19	1784	349	15	191	43	3	420	102	7	2702	2148	237	529
Tb11.01.3220	#N/A	672	1	0	1	0	0	0	0	0	0	0	0	0	3	0	1	5	1	8	0	0	11	0	1	13	4	14	11	14
Tb11.01.3240	Tb927.11.11410	2503	75	0	75	49	0	49	0	0	0	0	2	2	207	21	9	114	23	17	8	1	15	5	6	26	237	154	24	37
Tb11.01.3250	Tb927.11.11420	201	0	0	0	0	0	0	0	0	0	0	0	0	3	0	3	1	0	5	0	0	1	1	0	3	6	6	1	4
Tb11.01.3260	Tb927.11.11430	6495	499	0	499	381	0	381	5	3	8	19	2	21	1579	132	28	1484	124	27	67	6	58	66	2	92	1739	1635	131	160
Tb11.01.3270	Tb927.11.11440	3124	3667	18	3685	3397	9	3406	73	45	118	113	39	152	11635	1965	94	14269	2439	106	2506	464	25	3999	687	55	13694	16814	2995	4741
Tb11.01.3280	Tb927.11.11450	2086	213	0	213	86	0	86	1	0	1	0	1	1	492	29	5	495	33	16	21	1	11	15	2	19	526	544	33	36
Tb11.01.3290	Tb927.11.11460	2217	233	0	233	68	0	68	1	0	1	2	0	2	913	61	5	657	43	4	6	1	14	9	0	16	979	704	21	25
Tb11.01.3300	Tb927.11.11470	1651	380	0	380	255	0	255	0	0	0	5	0	5	1165	18	6	1875	16	7	54	1	2	65	2	6	1189	1898	57	73
Tb11.01.3320	#N/A	3865	20398	80	20478	15696	67	15763	852	428	1280	1566	714	2280	113668	30307	55	131894	37222	58	14887	4803	46	27602	8672	56	144030	169174	19736	36330
Tb11.01.3340	Tb927.11.11490	2113	197	0	197	91	0	91	0	0	0	5	0	5	992	57	10	1056	44	10	6	0	4	11	0	9	1059	1110	10	20
Tb11.01.3350	Tb927.11.11500	3129	116	0	116	41	0	41	1	0	1	1	0	1	590	28	28	362	19	32	5	2	52	4	3	87	646	413	59	94
Tb11.01.3360	Tb927.11.11510	1170	558	0	558	444	0	444	35	7	42	84	24	108	1505	196	6	3364	390	12	945	114	4	992	120	7	1707	3766	1063	1119
Tb11.01.3370	Tb927.11.11520	1131	2342	5	2347	1187	2	1189	67	28	95	102	28	130	9744	1588	10	9542	1524	6	508	72	5	882	150	9	11342	11072	585	1041
Tb11.01.3380	Tb927.11.11530	2963	1449	6	1455	1548	9	1557	71	26	97	71	21	92	4434	769	23	3977	592	29	219	49	26	313	85	39	5226	4598	294	437
Tb11.01.3390	Tb927.11.11540	10802	132	0	132	61	0	61	0	0	0	0	0	0	406	12	13	284	4	26	2	3	10	3	2	27	431	314	15	32
Tb11.01.3400	Tb927.11.11570	3126	148	0	148	73	0	73	0	0	0	5	0	5	773	45	10	774	54	8	29	11	18	31	17	35	828	836	58	83
Tb11.01.3410	Tb927.11.11580	2220	190	0	190	139	0	139	1	0	1	0	0	0	748	60	8	1106	70	14	12	0	22	6	5	30	816	1190	34	41
Tb11.01.3420	Tb927.11.11590	2153	610	2	612	234	0	234	4	0	4	17	0	17	4324	247	10	4785	207	13	274	8	19	186	10	17	4581	5005	301	213
Tb11.01.3470	#N/A	5979	627	10	637	544	1	545	0	0	0	0	0	0	482	1	13	605	6	21	21	2	12	10	1	22	496	632	35	33
Tb11.01.3480	Tb927.11.11610	2024	266	0	266	194	0	194	3	0	3	4	0	4	1167	69	3	1227	65	3	88	3	15	107	6	14	1239	1295	106	127
Tb11.01.3490	Tb927.11.11620	1482	641	2	643	460	0	460	7	4	11	14	1	15	1411	179	4	2322	267	7	136	19	1	80	11	5	1594	2596	156	96
Tb11.01.3500	Tb927.11.11630	1385	194	0	194	80	0	80	0	0	0	0	0	0	775	111	0	1420	191	4	75	3	10	76	11	7	886	1615	88	94
Tb11.01.3510	Tb927.11.11640	2750	97	0	97	41	0	41	0	0	0	0	0	0	860	35	2	683	18	9	18	5	11	23	4	27	897	710	34	54
Tb11.01.3520	Tb927.11.11650	3021	49	0	49	25	0	25	0	0	0	0	0	0	285	0	9	150	0	15	1	5	20	2	13	30	294	165	26	45
Tb11.01.3530	Tb927.11.11660	1125	1048	2	1050	741	2	743	26	6	32	43	11	54	5422	677	3	7088	704	9	1680	174	17	2138	202	9	6102	7801	1871	2349
Tb11.01.3540	Tb927.11.11670	1939	433	0	433	179	0	179	3	0	3	5	0	5	1289	103	7	2010	124	10	246	12	9	291	33	13	1399	2144	267	337
Tb11.01.3550	Tb927.11.11680	3129	33	0	33	3	0	3	0	0	0	0	0	0	428	125	11	96	13	12	0	1	1	0	1	2	564	121	2	3
Tb11.01.3560	Tb927.11.11690	2473	635	0	635	165	0	165	0	0	0	0	0	0	2785	233	13	1042	83	10	18	1	11	17	1	5	3031	1135	30	23
Tb11.01.3570	Tb927.11.11700	2129	556	1	557	302	0	302	4	1	5	7	5	12	1511	45	7	2034	62	9	87	1	16	63	5	17	1563	2105	104	85
Tb11.01.3580	Tb927.11.11710	1423	768	0	768	483	2	485	10	4	14	17	2	19	2956	371	43	3951	468	46	494	39	4	465	54	19	3370	4465	537	538
Tb11.01.3590	Tb927.11.11720	2604	1216	1	1217	836	2	838	10	1	11	26	13	39	1872	123	8	3183	179	14	60	1	7	58	2	23	2003	3376	68	83
Tb11.01.3600	Tb927.11.11730	1558	25457	68	25525	23843	33	23876	857	212	1069	1598	371	1969	122918	24114	43	143630	26258	32	15768	2401	13	29554	4638	18	147075	169920	18182	34210
Tb11.01.3610	Tb927.11.11740	1612	283	1	284	124	0	124	2	1	3	4	0	4	934	70	15	1131	71	15	4	0	35	1	0	36	1019	1217	39	37
Tb11.01.3620	Tb927.11.11760	1822	300	0	300	85	0	85	4	2	6	4	2	6	1330	145	5	2234	194	11	118	9	10	37	14	11	1480	2439	137	62
Tb11.01.3630	Tb927.11.11770	3784	250	2	252	287	0	287	17	9	26	20	12	32	1430	647	2	1040	475	8	115	50	23	196	93	40	2079	1523	188	329
Tb11.01.3640	Tb927.11.11780	2259	761	0	761	483	0	483	1	1	2	5	1	6	524	21	20	486	10	29	1	1	161	6	1	229	565	525	163	236
Tb11.01.3650	Tb927.11.11790	2072	409	0	409	159	0	159	9	0	9	5	1	6	2697	182	7	3036	178	6	69	4	73	62	7	114	2886	3220	146	183
Tb11.01.3660	Tb927.11.11800	2856	255	0	255	122	0	122	2	0	2	1	0	1	635	45	3	664	45	12	13	1	34	13	3	43	683	721	48	59
Tb11.01.3670	Tb927.11.11810	3540	46	0	46	21	0	21	0	0	0	0	0	0	162	14	18	117	2	23	3	3	49	2	5	85	194	142	55	92
Tb11.01.3675	Tb927.11.11820	622	19984	45	20029	16632	28	16660	681	207	888	1046	301	1347	115938	8230	61	159904	12296	31	21480	1973	7	36789	3807	14	124229	172231	23460	40610
Tb11.01.3676	#N/A	530	20536	57	20593	17044	35	17079	679	291	970	1054	325	1379	118178	25584	59	163457	30300	29	21956	3069	7	37595	5903	14	143821	193786	25032	43512
Tb11.01.3680	Tb927.11.11840	409	333	1	334	234	0	234	13	9	22	17	3	20	1112	332	0	1194	345	6	104	29	3	138	34	12	1444	1545	136	184
Tb11.01.3690	Tb927.11.11850	3963	97	0	97	46	0	46	0	0	0	0	0	0	402	14	6	271	5	15	1	0	30	0	0	33	422	291	31	33
Tb11.01.3710	Tb927.11.11870	1197	597	2	599	380	0	380	15	2	17	30	3	33	2061	234	2	3082	254	2	344	29	8	444	63	5	2297	3338	381	512
Tb11.01.3720	Tb927.11.11880	4283	4	0	4	2	0	2	0	0	0	0	0	0	32	4	7	5	0	12	1	0	13	1	1	12	43	17	14	14
Tb11.01.3730	Tb927.11.11890	3094	58	0	58	44	0	44	0	0	0	0	0	0	80	0	11	60	0	23	1	0	8	1	0	16	91	83	9	17
Tb11.01.3740	Tb927.11.11900	3775	220	0	220	43	0	43	1	0	1	0	0	0	1118	0	5	689	0	6	3	0	27	4	2	37	1123	695	30	43
Tb11.01.3745	Tb927.11.11910	1096	373	0	373	315	0	315	3	3	6	9	1	10	1315	236	3	2802	489	4	594	88	13	833	155	10	1554	3295	695	998
Tb11.01.3750	Tb927.11.11920	2458	315	2	317	455	1	456	3	0	3	2	0	2	643	36	11	679	25	19	77	4	32	101	2	45	690	723	113	148
Tb11.01.3760	Tb927.11.11930	988	840	1	841	832	2	834	39	16	55	58	16	74	2738	691	6	3655	977	7	562	147	2	849	235	9	3435	4639	711	1093
Tb11.01.3770	Tb927.11.11940	1497	695	1	696	426	0	426	8	2	10	11	2	13	1901	144	7	1550	102	17	22	2	9	18	0	13	2052	1669	33	31
Tb11.01.3780	Tb927.11.11950	1828	108	1	109	68	1	69	1	0	1	0	0	0	360	26	2	336	18	11	1	0	25	3	1	23	388	365	26	27
Tb11.01.3790	Tb927.11.11960	1481	132	0	132	57	0	57	4	0	4	4	0	4	579	81	47	568	73	37	6	1	7	21	2	8	707	678	14	31
Tb11.01.3800	Tb927.11.11970	333	49	0	49	25	0	25	0	0	0	1	0	1	158	2	0	197	5	1	4	0	1	3	0	1	160	203	5	4
Tb11.01.3805	#N/A	#N/A	13074	29	13103	12482	26	12508	1583	771	2354	2819	1408	4227	59527	8372	20	75929	10546	24	10016	851	14	9837	1069	20	67919	86499	10881	10926
Tb11.01.3810	Tb927.11.11990	483	6	0	6	9	0	9	0	0	0	1	0	1	13	15	0	14	11	0	1	2	1	3	2	2	28	25	4	7
Tb11.01.3820	Tb927.11.12000	897	4	0	4	9	0	9	2	0	2	1	1	2	18	3	6	30	5	7	4	0	3	3	3	4	27	42	7	10
Tb11.01.3830	Tb927.11.12010	498	6	0	6	5	0	5	0	0	0	0	0	0	23	0	11	30	1	6	2	0	2	4	0	3	34	37	4	7
Tb11.01.3840	Tb927.11.12020	872	438	2	440	388	0	388	12	11	23	23	17	40	1533	336	13	1463	274	25	392	68	8	631	124	7	1882	1762	468	762
Tb11.01.3850	Tb927.11.12030	1201	157	0	157	138	0	138	5	0	5	3	2	5	738	59	5	1080	109	8	36	4	6	43	7	6	802	1197	46	56
Tb11.01.3860	Tb927.11.12040	532	1729	7	1736	2227	6	2233	51	31	82	98	80	178	5051	1893	4	5654	2253	3	291	111	2	619	256	3	6948	7910	404	878
Tb11.01.3870	Tb927.11.12050	2362	1574	9	1583	792	7	799	19	21	40	65	45	110	5501	1571	14	5620	1562	16	288	82	98	435	182	139	7086	7198	468	756
Tb11.01.3880	Tb927.11.12060	987	851	4	855	775	0	775	38	9	47	77	20	97	2793	160	8	4100	159	9	1142	14	8	1892	38	18	2961	4268	1164	1948
Tb11.01.3890	Tb927.11.12070	996	471	3	474	248	0	248	11	2	13	11	2	13	1672	309	10	2737	447	12	360	46	11	445	83	16	1991	3196	417	544
Tb11.01.3900	Tb927.11.12080	849	785	0	785	958	2	960	32	13	45	57	12	69	2104	374	4	3174	543	5	702	117	3	1153	191	6	2482	3722	822	1350
Tb11.01.3910	Tb927.11.12090	848	904	1	905	766	1	767	53	23	76	98	29	127	3171	519	3	4542	773	4	1492	224	2	1999	323	4	3693	5319	1718	2326
Tb11.01.3915	Tb927.11.12100	1145	293	0	293	222	0	222	9	3	12	1	1	2	805	290	1	450	154	0	9	2	6	18	6	2	1096	604	17	26
Tb11.01.3930	Tb927.11.12110	3993	198	0	198	115	1	116	0	0	0	0	0	0	616	16	11	497	6	17	5	1	17	3	1	35	643	520	23	39
Tb11.01.3940	Tb927.11.12120	838	36	2	38	37	0	37	0	1	1	0	0	0	520	149	8	303	111	6	22	5	4	34	19	1	677	420	31	54
Tb11.01.3960	Tb927.11.12150	2750	176	8	184	92	5	97	4	10	14	4	15	19	1041	440	33	853	234	36	10	9	20	15	10	32	1514	1123	39	57
Tb11.01.3970	Tb927.11.12160	665	249	0	249	271	0	271	4	2	6	5	5	10	607	119	1	1043	196	1	100	21	3	131	21	9	727	1240	124	161
Tb11.01.3980	Tb927.11.12170	2079	175	0	175	103	0	103	2	1	3	3	1	4	954	80	19	1516	106	17	89	12	8	94	11	12	1053	1639	109	117
Tb11.01.3990	Tb927.11.12180	4948	8	0	8	3	0	3	0	0	0	0	0	0	48	0	6	18	0	8	0	2	12	0	0	18	54	26	14	18
Tb11.01.4020	Tb927.11.12190	2067	336	1	337	155	0	155	0	1	1	6	0	6	1197	66	2	1752	107	12	50	3	8	51	7	10	1265	1871	61	68
Tb11.01.4025	Tb927.11.12200	1174	345	1	346	367	0	367	7	6	13	19	12	31	868	323	0	1302	488	1	101	34	0	126	62	1	1191	1791	135	189
Tb11.01.4030	Tb927.11.12210	2370	216	0	216	25	0	25	0	1	1	0	0	0	1638	183	4	641	48	6	6	1	7	3	0	13	1825	695	14	16
Tb11.01.4040	Tb927.11.12220	2904	275	1	276	156	0	156	0	0	0	1	0	1	1101	49	3	1147	34	9	4	0	9	6	2	16	1153	1190	13	24
Tb11.01.4050	Tb927.11.12230	2015	331	0	331	126	0	126	2	0	2	1	1	2	1936	91	5	1825	87	4	19	0	8	16	0	11	2032	1916	27	27
Tb11.01.4060	Tb927.11.12240	3470	93	1	94	65	0	65	0	0	0	0	0	0	376	12	9	152	6	6	3	0	11	3	0	31	397	164	14	34
Tb11.01.4070	Tb927.11.12250	2606	247	0	247	149	1	150	1	0	1	1	0	1	581	13	8	626	10	9	5	0	15	10	1	31	602	645	20	42
Tb11.01.4080	Tb927.11.12260	1894	335	0	335	168	0	168	5	0	5	0	0	0	1164	72	3	1260	61	2	16	1	10	18	0	21	1239	1323	27	39
Tb11.01.4090	Tb927.11.12270	1786	109	0	109	48	0	48	0	0	0	0	0	0	309	36	14	225	24	17	5	1	17	5	1	30	359	266	23	36
Tb11.01.4100	Tb927.11.12280	2264	660	0	660	563	0	563	41	33	74	60	41	101	1681	352	19	1737	289	14	34	14	11	80	31	13	2052	2040	59	124
Tb11.01.4110	Tb927.11.12290	1546	809	1	810	287	0	287	3	1	4	9	6	15	2836	223	4	4824	333	7	693	43	22	704	49	27	3063	5164	758	780
Tb11.01.4120	Tb927.11.12300	729	483	1	484	349	2	351	3	1	4	8	4	12	2360	577	5	2508	603	9	237	62	0	288	71	3	2942	3120	299	362
Tb11.01.4130	Tb927.11.12310	3792	87	1	88	30	0	30	0	0	0	0	0	0	262	6	9	151	3	10	2	5	10	1	14	34	277	164	17	49
Tb11.01.4140	Tb927.11.12320	3331	226	1	227	127	0	127	3	0	3	5	2	7	825	201	18	626	113	31	14	4	29	9	8	37	1044	770	47	54
Tb11.01.4150	Tb927.11.12330	548	603	8	611	616	1	617	120	59	179	170	87	257	1669	550	3	2220	670	1	764	213	3	1206	341	12	2222	2891	980	1559
Tb11.01.4160	Tb927.11.12340	1369	253	0	253	100	0	100	14	2	16	9	4	13	829	85	6	818	77	7	132	16	10	234	23	13	920	902	158	270
Tb11.01.4170	Tb927.11.12350	2711	78	0	78	43	0	43	2	0	2	0	0	0	210	0	7	171	0	13	2	0	7	1	0	10	217	184	9	11
Tb11.01.4180	Tb927.11.12360	1535	736	1	737	801	0	801	27	27	54	46	29	75	2771	576	5	4114	680	3	1021	142	3	1525	262	4	3352	4797	1166	1791
Tb11.01.4190	Tb927.11.12370	1488	1524	4	1528	1312	4	1316	17	6	23	36	7	43	5251	1101	7	7805	1520	12	597	135	6	843	197	7	6359	9337	738	1047
Tb11.01.4200	Tb927.11.12380	1466	874	1	875	644	0	644	8	0	8	15	2	17	2433	187	4	4017	339	5	291	18	13	352	21	17	2624	4361	322	390
Tb11.01.4210	Tb927.11.12390	3714	85	0	85	48	0	48	0	0	0	1	0	1	268	0	6	219	0	8	3	0	13	3	2	21	274	227	16	26
Tb11.01.4220	Tb927.11.12400	4244	178	0	178	62	0	62	0	1	1	0	0	0	382	55	16	306	32	21	2	3	12	5	2	19	453	359	17	26
Tb11.01.4230	#N/A	4834	218	3	221	197	2	199	6	2	8	7	11	18	604	365	45	311	431	65	9	25	16	27	65	40	1014	807	50	132
Tb11.01.4250	#N/A	4857	224	1	225	172	3	175	11	4	15	3	2	5	683	40	24	311	17	28	9	35	26	14	23	42	747	356	70	79
Tb11.01.4270	Tb927.11.12430	2494	62	0	62	29	0	29	0	0	0	0	0	0	310	17	12	144	5	3	1	0	16	1	0	31	339	152	17	32
Tb11.01.4280	Tb927.11.12440	1677	119	0	119	43	0	43	2	0	2	0	1	1	675	66	15	748	76	12	19	0	10	20	0	14	756	836	29	34
Tb11.01.4290	Tb927.11.12450	2352	554	5	559	272	2	274	5	3	8	9	7	16	1759	217	10	2515	234	9	184	24	11	263	49	19	1986	2758	219	331
Tb11.01.4300	Tb927.11.12460	3277	86	0	86	37	0	37	0	0	0	0	0	0	320	17	2	183	9	10	6	0	74	5	0	196	339	202	80	201
Tb11.01.4310	Tb927.11.12470	6878	93	0	93	50	0	50	0	0	0	0	0	0	145	4	36	163	2	43	6	1	67	3	1	79	185	208	74	83
Tb11.01.4320	Tb927.11.12480	2899	211	0	211	92	0	92	0	0	0	0	0	0	618	25	6	672	22	11	8	3	5	6	3	10	649	705	16	19
Tb11.01.4330	Tb927.11.12490	1902	49	0	49	13	0	13	0	0	0	0	0	0	256	2	9	174	0	30	1	0	30	1	0	42	267	204	31	43
Tb11.01.4340	Tb927.11.12500	1340	543	1	544	230	1	231	14	3	17	19	4	23	1746	178	9	2976	253	10	737	67	36	757	67	73	1933	3239	840	897
Tb11.01.4350	Tb927.11.12510	3492	96	1	97	45	0	45	0	0	0	1	0	1	546	21	13	386	24	5	25	4	31	10	1	53	580	415	60	64
Tb11.01.4360	Tb927.11.12520	1040	272	4	276	117	0	117	8	0	8	2	2	4	1181	140	12	1987	241	7	323	31	46	313	36	59	1333	2235	400	408
Tb11.01.4370	Tb927.11.12530	3418	18	0	18	5	0	5	0	0	0	0	0	0	42	0	7	15	0	11	0	0	66	0	0	95	49	26	66	95
Tb11.01.4380	Tb927.11.12540	3318	19	0	19	3	0	3	0	0	0	0	0	0	175	18	8	65	5	6	0	0	6	0	1	21	201	76	6	22
Tb11.01.4400	#N/A	3753	73	0	73	14	0	14	0	0	0	0	0	0	324	9	8	211	2	19	2	0	12	4	1	22	341	232	14	27
Tb11.01.4410	Tb927.11.12570	1039	245	1	246	165	1	166	4	0	4	10	0	10	857	144	3	1532	216	7	217	22	5	179	29	6	1004	1755	244	214
Tb11.01.4420	Tb927.11.12580	2328	203	0	203	71	0	71	1	0	1	1	1	2	579	51	5	679	57	9	64	8	1	79	7	9	635	745	73	95
Tb11.01.4430	Tb927.11.12590	1165	2135	9	2144	1297	6	1303	95	7	102	126	8	134	7292	980	33	7939	926	42	768	61	21	1093	116	41	8305	8907	850	1250
Tb11.01.4440	Tb927.11.12600	2705	394	0	394	161	0	161	0	0	0	0	0	0	1808	73	7	1893	60	13	7	0	30	7	0	62	1888	1966	37	69
Tb11.01.4450	Tb927.11.12610	1224	341	1	342	161	0	161	8	1	9	26	11	37	1854	229	10	3110	356	13	780	84	6	672	74	14	2093	3479	870	760
Tb11.01.4460	Tb927.11.12620	3686	61	0	61	30	1	31	0	0	0	0	0	0	257	17	15	188	4	16	0	0	24	0	0	27	289	208	24	27
Tb11.01.4470	Tb927.11.12630	1844	383	0	383	199	1	200	0	0	0	5	0	5	1479	122	6	2026	126	11	102	8	14	52	5	22	1607	2163	124	79
Tb11.01.4480	Tb927.11.12640	3134	161	0	161	99	0	99	0	0	0	0	0	0	505	17	18	175	4	24	3	0	74	6	1	117	540	203	77	124
Tb11.01.4490	Tb927.11.12650	2302	152	0	152	70	0	70	1	1	2	0	0	0	544	43	4	622	44	3	31	2	10	18	3	20	591	669	43	41
Tb11.01.4500	Tb927.11.12660	2970	400	0	400	192	0	192	2	0	2	0	0	0	1300	70	4	1598	80	3	31	2	14	23	1	20	1374	1681	47	44
Tb11.01.4510	Tb927.11.12670	1155	393	2	395	233	0	233	7	2	9	5	2	7	1541	183	4	1782	179	8	61	7	8	51	3	10	1728	1969	76	64
Tb11.01.4520	Tb927.11.12680	742	1132	2	1134	968	2	970	22	8	30	46	25	71	6037	1309	1	7698	1753	2	1268	235	52	730	157	60	7347	9453	1555	947
Tb11.01.4530	Tb927.11.12690	1067	83	0	83	24	0	24	0	0	0	1	0	1	407	47	15	394	31	16	10	3	7	19	1	21	469	441	20	41
Tb11.01.4550	Tb927.11.12700	3192	410	2	412	268	3	271	25	17	42	24	24	48	2101	3	7	1794	1	1	333	0	1	549	1	0	2111	1796	334	550
Tb11.01.4570	Tb927.11.12720	3027	293	2	295	183	1	184	9	6	15	12	5	17	683	43	18	554	48	31	21	10	24	22	35	29	744	633	55	86
Tb11.01.4580	Tb927.11.12730	1463	402	7	409	633	6	639	3	1	4	5	3	8	571	84	143	359	56	162	11	2	12	14	1	23	798	577	25	38
Tb11.01.4590	Tb927.11.12740	1867	460	0	460	368	0	368	2	0	2	6	0	6	1553	43	3	1724	51	7	98	7	5	76	2	10	1599	1782	110	88
Tb11.01.4600	Tb927.11.12750	1209	1298	1	1299	1149	5	1154	95	25	120	109	33	142	4383	423	18	5581	507	9	1137	109	4	1277	125	4	4824	6097	1250	1406
Tb11.01.4610	Tb927.11.12760	1734	783	3	786	589	0	589	13	3	16	40	17	57	2005	414	26	2726	387	34	350	35	690	396	64	979	2445	3147	1075	1439
Tb11.01.4620	Tb927.11.12770	6360	2410	6	2416	2056	5	2061	56	22	78	139	37	176	8130	1039	36	13154	1713	56	1834	234	72	2148	256	125	9205	14923	2140	2529
Tb11.01.4621	Tb927.11.13020	975	23503	34	23537	19084	24	19108	1479	677	2156	3143	1311	4454	162764	29307	22	185131	32774	16	25627	4123	9	41553	7581	12	192093	217921	29759	49146
Tb11.01.4622	#N/A	728	23118	34	23152	18639	24	18663	1487	677	2164	3221	1311	4532	161116	29307	22	183174	32774	16	25399	4123	9	41111	7581	12	190445	215964	29531	48704
Tb11.01.4623	#N/A	728	29605	35	29640	33729	24	33753	1580	677	2257	3432	1311	4743	176432	29307	22	199367	32774	17	27702	4123	10	45109	7581	12	205761	232158	31835	52702
Tb11.01.4624	#N/A	712	24828	22	24850	29721	12	29733	1461	148	1609	3167	262	3429	156370	11062	22	176401	12344	18	24393	1538	10	39672	2768	13	167454	188763	25941	42453
Tb11.01.4625	#N/A	2380	1291	0	1291	1145	2	1147	30	0	30	88	0	88	1903	0	3	3574	0	3	422	2	2	591	2	3	1906	3577	426	596
Tb11.01.4630	Tb927.11.13060	3418	183	0	183	77	0	77	0	0	0	0	0	0	299	2	10	217	1	10	1	0	134	3	0	140	311	228	135	143
Tb11.01.4640	Tb927.11.13070	1938	149	0	149	50	0	50	2	0	2	1	0	1	578	32	2	596	33	11	4	2	17	1	0	19	612	640	23	20
Tb11.01.4650	Tb927.11.13080	2151	175	0	175	88	0	88	1	1	2	1	0	1	607	50	5	526	27	8	1	1	30	2	0	43	662	561	32	45
Tb11.01.4660	#N/A	1793	3823	2	3825	1834	2	1836	19	3	22	30	8	38	23305	2291	13	40477	3395	11	1302	91	9	1229	102	13	25609	43883	1402	1344
Tb11.01.4680	Tb927.11.13100	1526	330	0	330	201	1	202	2	0	2	2	0	2	922	2	4	1149	3	8	7	1	2	6	0	11	928	1160	10	17
Tb11.01.4690	Tb927.11.13110	2237	8	0	8	1	0	1	0	0	0	0	0	0	22	14	8	32	9	17	5	0	12	5	5	22	44	58	17	32
Tb11.01.4700	Tb927.11.13120	6706	893	4	897	946	3	949	27	3	30	45	16	61	3129	502	5	3748	534	6	421	54	6	707	121	4	3636	4288	481	832
Tb11.01.4701	Tb927.11.13130	5326	3030	11	3041	2335	7	2342	72	17	89	181	50	231	7659	869	18	12990	1323	16	2577	270	36	3123	388	53	8546	14329	2883	3564
Tb11.01.4702	#N/A	607	2782	7	2789	2688	11	2699	79	34	113	109	33	142	7248	1493	15	10867	2166	12	1073	204	17	1595	345	28	8756	13045	1294	1968
Tb11.01.4703	Tb927.11.13150	4846	650	0	650	720	3	723	59	20	79	139	51	190	1962	376	22	2873	454	23	736	100	8	1232	220	15	2360	3350	844	1467
Tb11.01.4710	Tb927.11.13160	684	0	0	0	0	0	0	0	0	0	0	0	0	2	0	14	5	2	16	0	0	22	0	1	50	16	23	22	51
Tb11.01.4720	Tb927.11.13170	1373	264	0	264	182	0	182	0	1	1	0	1	1	1669	135	3	1459	106	9	92	1	7	85	10	21	1807	1574	100	116
Tb11.01.4740	Tb927.11.13180	2879	112	2	114	69	0	69	0	3	3	0	19	19	244	132	12	236	81	14	7	4	21	4	7	56	388	331	32	67
Tb11.01.4750	Tb927.11.13190	1472	4188	3	4191	2009	2	2011	19	3	22	33	8	41	24302	2291	16	42128	3395	17	1352	91	9	1278	102	12	26609	45540	1452	1392
Tb11.01.4760	Tb927.11.13200	1714	514	1	515	222	0	222	0	0	0	1	0	1	1512	151	10	1315	108	14	7	0	9	9	2	11	1673	1437	16	22
Tb11.01.4780	Tb927.11.13210	1096	99	0	99	39	0	39	1	0	1	3	4	7	410	24	3	555	55	3	108	4	2	70	2	2	437	613	114	74
Tb11.01.4790	Tb927.11.13220	1998	368	2	370	135	0	135	0	0	0	7	0	7	903	51	20	755	27	36	8	1	38	5	1	75	974	818	47	81
Tb11.01.4810	Tb927.11.13230	2221	105	0	105	33	0	33	0	1	1	1	0	1	622	107	5	231	50	0	28	7	14	32	6	16	734	281	49	54
Tb11.01.4820	Tb927.11.13240	1239	2829	8	2837	2076	8	2084	49	24	73	88	15	103	6946	919	18	9429	1055	31	859	82	62	694	99	89	7883	10515	1003	882
Tb11.01.4830	Tb927.11.13250	2259	1013	1	1014	326	0	326	14	0	14	11	0	11	6872	3	6	4252	4	6	84	1	11	68	3	27	6881	4262	96	98
Tb11.01.4840	Tb927.11.13260	2201	498	0	498	295	1	296	11	0	11	14	0	14	1520	23	4	2202	23	3	76	1	3	78	1	6	1547	2228	80	85
Tb11.01.4850	Tb927.11.13270	2908	411	1	412	104	2	106	23	12	35	13	8	21	2715	268	17	2821	228	21	163	18	5	124	11	7	3000	3070	186	142
Tb11.01.4860	Tb927.11.13280	1071	873	1	874	428	0	428	14	5	19	29	8	37	4528	640	6	4949	667	6	159	21	15	73	7	18	5174	5622	195	98
Tb11.01.4870	Tb927.11.13290	830	585	3	588	311	1	312	58	21	79	85	30	115	1830	349	4	2237	398	5	304	57	5	317	81	5	2183	2640	366	403
Tb11.01.4880	Tb927.11.13300	1286	546	0	546	361	0	361	29	0	29	50	25	75	1464	331	28	2103	413	37	171	18	6	143	37	12	1823	2553	195	192
Tb11.01.4890	Tb927.11.13310	1400	147	0	147	55	0	55	0	0	0	0	0	0	967	136	6	698	78	5	5	2	8	8	2	7	1109	781	15	17
Tb11.01.4900	Tb927.11.13320	2409	1055	5	1060	813	2	815	12	9	21	18	10	28	2973	528	79	3457	541	98	169	24	36	197	40	64	3580	4096	229	301
Tb11.01.4910	Tb927.11.13330	1752	739	1	740	783	0	783	34	11	45	82	30	112	2507	604	11	3978	782	8	1194	213	49	1750	318	72	3122	4768	1456	2140
Tb11.01.4920	Tb927.11.13340	3288	88	0	88	46	0	46	0	0	0	0	0	0	265	4	12	131	1	10	0	0	17	1	0	20	281	142	17	21
Tb11.01.4930	Tb927.11.13350	1703	896	8	904	564	5	569	32	17	49	52	18	70	2377	182	13	3169	227	21	208	20	23	313	25	32	2572	3417	251	370
Tb11.01.4940	Tb927.11.13360	4078	67	0	67	31	0	31	0	1	1	3	0	3	278	17	14	113	6	19	2	3	47	1	3	104	309	138	52	108
Tb11.01.4950	Tb927.11.13370	1055	162	1	163	103	0	103	5	2	7	9	3	12	1124	147	9	1628	216	12	320	41	4	176	23	7	1280	1856	365	206
Tb11.01.4960	#N/A	7462	35	0	35	12	0	12	0	0	0	0	0	0	71	4	45	41	3	60	2	0	44	1	2	90	120	104	46	93
Tb11.01.4990	Tb927.11.13390	903	541	2	543	356	0	356	26	8	34	30	12	42	1902	508	2	3177	787	6	1041	224	40	1482	360	56	2412	3970	1305	1898
Tb11.01.5000	Tb927.11.13400	2081	128	0	128	70	0	70	0	0	0	0	0	0	532	22	10	353	13	9	10	0	25	3	0	31	564	375	35	34
Tb11.01.5010	Tb927.11.13410	1181	148	0	148	82	0	82	4	0	4	4	0	4	708	0	3	887	0	2	155	0	13	130	0	12	711	889	168	142
Tb11.01.5020	Tb927.11.13420	1877	315	1	316	207	0	207	0	1	1	2	1	3	895	86	10	1248	86	9	124	6	6	103	5	12	991	1343	136	120
Tb11.01.5030	Tb927.11.13430	468	103	2	105	86	0	86	0	1	1	0	1	1	238	92	4	321	96	5	26	6	2	18	5	9	334	422	34	32
Tb11.01.5040	Tb927.11.13440	1045	390	0	390	312	0	312	1	0	1	3	0	3	1120	109	1	1823	173	5	56	5	6	23	6	8	1230	2001	67	37
Tb11.01.5050	Tb927.11.13450	1135	835	0	835	729	0	729	4	0	4	0	0	0	1815	190	3	1708	113	5	37	4	5	21	3	12	2008	1826	46	36
Tb11.01.5060	Tb927.11.13460	2394	46	0	46	24	0	24	1	0	1	0	0	0	324	24	7	260	15	5	1	1	15	2	2	24	355	280	17	28
Tb11.01.5070	Tb927.11.13470	1069	801	2	803	552	0	552	5	2	7	12	2	14	4293	736	3	6379	1101	3	365	59	2	389	79	9	5032	7483	426	477
Tb11.01.5080	Tb927.11.13480	917	242	0	242	114	0	114	9	3	12	20	8	28	934	102	11	1413	153	9	382	45	4	376	40	5	1047	1575	431	421
Tb11.01.5090	Tb927.11.13490	1177	1222	1	1223	543	0	543	12	4	16	19	1	20	3916	306	25	4507	311	27	125	22	21	209	27	37	4247	4845	168	273
Tb11.01.5100	Tb927.11.13500	2967	925	1	926	300	0	300	1	0	1	3	0	3	5838	332	44	4550	181	65	77	5	27	111	11	33	6214	4796	109	155
Tb11.01.5110	Tb927.11.13510	590	153	0	153	125	0	125	5	2	7	8	1	9	518	77	1	906	117	2	121	13	32	102	15	52	596	1025	166	169
Tb11.01.5120	Tb927.11.13520	3774	369	0	369	125	0	125	1	0	1	2	0	2	1156	2184	12	665	2653	16	5	447	14	9	497	30	3352	3334	466	536
Tb11.01.5130	Tb927.11.13530	1014	252	2	254	192	0	192	17	3	20	16	6	22	558	85	10	625	66	7	44	6	1	20	3	3	653	698	51	26
Tb11.01.5140	Tb927.11.13540	1529	220	3	223	166	1	167	2	0	2	1	0	1	735	41	30	1030	55	25	24	0	19	20	1	37	806	1110	43	58
Tb11.01.5150	Tb927.11.13550	2540	134	0	134	38	0	38	0	0	0	0	0	0	590	39	8	628	38	13	10	6	17	6	4	36	637	679	33	46
Tb11.01.5160	Tb927.11.13560	1824	146	0	146	94	0	94	0	0	0	0	0	0	757	61	14	644	36	14	4	0	5	9	1	10	832	694	9	20
Tb11.01.5170	Tb927.11.13570	1063	699	1	700	403	1	404	8	4	12	8	12	20	6835	2312	146	7197	2564	212	596	192	26	531	188	17	9293	9973	814	736
Tb11.01.5180	Tb927.11.13580	784	624	2	626	669	1	670	14	9	23	37	15	52	3053	434	5	4747	703	12	829	125	9	877	124	2	3492	5462	963	1003
Tb11.01.5185	Tb927.11.13590	438	87	0	87	47	1	48	2	0	2	1	0	1	390	38	1	526	86	4	33	5	5	44	6	9	429	616	43	59
Tb11.01.5190	Tb927.11.13600	1283	400	4	404	164	0	164	2	0	2	6	2	8	1320	141	5	2043	232	8	199	25	7	158	17	14	1466	2283	231	189
Tb11.01.5195	Tb927.11.13610	737	853	2	855	789	1	790	29	20	49	59	26	85	2792	570	9	3266	679	4	338	63	3	511	123	4	3371	3949	404	638
Tb11.01.5200	Tb927.11.13620	816	403	3	406	338	0	338	17	15	32	36	22	58	1522	319	0	2648	536	1	381	89	0	395	91	0	1841	3185	470	486
Tb11.01.5210	Tb927.11.13630	1885	32	0	32	22	0	22	0	0	0	0	0	0	31	0	9	8	2	25	0	0	4	0	1	2	40	35	4	3
Tb11.01.5220	Tb927.11.13640	2520	25	0	25	7	0	7	0	0	0	0	0	0	132	0	10	21	0	18	3	0	13	1	0	12	142	39	16	13
Tb11.01.5225	Tb927.11.13650	792	304	0	304	197	2	199	9	5	14	22	9	31	652	34	1	1110	73	2	155	5	0	324	8	2	687	1185	160	334
Tb11.01.5235	Tb927.11.13660	616	446	0	446	382	1	383	9	0	9	25	3	28	2445	617	0	4305	1066	1	683	150	11	955	246	16	3062	5372	844	1217
Tb11.01.5240	Tb927.11.13670	5119	259	0	259	177	0	177	0	0	0	0	0	0	555	17	13	356	1	20	9	2	49	7	1	76	585	377	60	84
Tb11.01.5250	Tb927.11.13680	1069	844	1	845	461	0	461	32	8	40	43	8	51	3461	371	8	3950	373	9	989	85	21	1045	97	30	3840	4332	1095	1172
Tb11.01.5260	Tb927.11.13690	1460	2469	15	2484	2784	10	2794	193	74	267	276	139	415	9253	1995	4	11499	2371	10	2721	547	3	3826	841	9	11252	13880	3271	4676
Tb11.01.5270	Tb927.11.13700	3099	210	1	211	143	0	143	2	0	2	2	1	3	1294	71	8	1882	89	9	163	7	18	167	11	21	1373	1980	188	199
Tb11.01.5280	Tb927.11.13710	608	1539	14	1553	1432	4	1436	18	7	25	24	25	49	6718	1784	3	6202	1723	2	431	115	5	805	221	5	8505	7927	551	1031
Tb11.01.5290	Tb927.11.13720	645	0	0	0	2	0	2	0	0	0	0	0	0	2	0	4	1	0	11	0	0	7	0	0	19	6	12	7	19
Tb11.01.5300	Tb927.11.13730	4115	1982	4	1986	1673	1	1674	30	11	41	76	21	97	4601	536	5	6436	703	5	962	85	15	1021	90	11	5142	7144	1062	1122
Tb11.01.5320	Tb927.11.13750	618	1041	5	1046	655	10	665	49	22	71	99	45	144	3924	899	16	4172	925	20	332	72	6	756	159	28	4839	5117	410	943
Tb11.01.5330	Tb927.11.13760	822	1421	0	1421	1347	2	1349	84	16	100	110	38	148	3087	436	3	4016	610	9	415	77	25	768	121	80	3526	4635	517	969
Tb11.01.5340	Tb927.11.13770	1499	1247	7	1254	1430	5	1435	32	5	37	76	15	91	3365	376	40	5239	582	34	332	30	8	313	31	14	3781	5855	370	358
Tb11.01.5350	Tb927.11.13780	574	6779	24	6803	8125	17	8142	309	178	487	629	286	915	50433	13546	25	51663	14224	17	4337	1204	9	8668	2383	8	64004	65904	5550	11059
Tb11.01.5355	Tb927.11.13790	1385	1237	14	1251	1099	10	1109	45	36	81	117	81	198	5009	2491	26	6485	3145	45	696	367	3	1297	660	11	7526	9675	1066	1968
Tb11.01.5365	Tb927.11.13800	454	2395	12	2407	2578	7	2585	188	98	286	302	187	489	7715	2581	8	6810	1977	13	850	279	5	1386	473	8	10304	8800	1134	1867
Tb11.01.5370	Tb927.11.13810	2453	397	0	397	225	0	225	0	0	0	0	0	0	1446	87	7	2146	117	10	46	1	16	40	1	13	1540	2273	63	54
Tb11.01.5380	Tb927.11.13820	1181	614	2	616	477	3	480	74	13	87	134	34	168	2235	433	22	2397	409	15	298	48	5	419	68	16	2690	2821	351	503
Tb11.01.5390	Tb927.11.13830	1039	327	0	327	202	0	202	9	4	13	17	5	22	923	106	2	1700	180	9	426	52	3	505	63	12	1031	1889	481	580
Tb11.01.5400	Tb927.11.13840	2144	1514	4	1518	1197	3	1200	5	1	6	18	0	18	3118	190	9	4559	248	8	121	5	29	127	8	121	3317	4815	155	256
Tb11.01.5410	Tb927.11.13850	1131	875	0	875	900	2	902	19	10	29	35	11	46	2630	378	4	3879	558	5	831	131	14	948	127	15	3012	4442	976	1090
Tb11.01.5420	Tb927.11.13860	880	340	1	341	385	0	385	9	3	12	17	8	25	1516	204	5	2539	333	2	714	100	10	1021	126	15	1725	2874	824	1162
Tb11.01.5440	Tb927.11.13870	894	1014	6	1020	787	0	787	19	6	25	13	7	20	2982	526	15	3814	583	8	329	59	2	460	81	1	3523	4405	390	542
Tb11.01.5450	Tb927.11.13880	2431	240	3	243	177	2	179	3	0	3	0	1	1	494	30	5	546	43	7	12	1	5	22	3	10	529	596	18	35
Tb11.01.5460	Tb927.11.13890	947	774	1	775	657	2	659	35	4	39	46	6	52	2266	276	4	2762	399	2	261	42	3	435	51	1	2546	3163	306	487
Tb11.01.5470	Tb927.11.13900	595	1202	3	1205	1081	0	1081	68	25	93	115	37	152	7237	1768	2	7199	1786	5	1208	322	7	2072	516	7	9007	8990	1537	2595
Tb11.01.5480	Tb927.11.13910	972	645	0	645	520	1	521	46	11	57	45	20	65	1453	205	5	2633	351	15	559	69	8	551	69	9	1663	2999	636	629
Tb11.01.5490	Tb927.11.13920	3348	88	0	88	22	0	22	0	0	0	2	0	2	719	36	11	484	13	13	3	0	27	8	2	45	766	510	30	55
Tb11.01.5500	Tb927.11.13930	1161	524	1	525	549	2	551	14	6	20	27	14	41	2071	447	4	2387	535	1	463	74	6	798	163	4	2522	2923	543	965
Tb11.01.5510	Tb927.11.13940	3766	468	3	471	315	0	315	3	1	4	2	0	2	800	206	14	383	76	9	4	0	9	1	1	17	1020	468	13	19
Tb11.01.5530	Tb927.11.13950	1952	2103	20	2123	1970	18	1988	110	41	151	186	68	254	3943	670	46	5602	987	59	606	93	15	839	127	37	4659	6648	714	1003
Tb11.01.5535	Tb927.11.13960	635	541	0	541	599	1	600	15	18	33	48	23	71	2819	862	2	4015	1195	2	520	145	1	886	274	7	3683	5212	666	1167
Tb11.01.5540	Tb927.11.13970	1742	808	1	809	424	0	424	6	0	6	10	0	10	3315	291	9	4734	365	9	624	45	13	663	50	6	3615	5108	682	719
Tb11.01.5550	Tb927.11.13980	1696	445	0	445	159	0	159	4	1	5	6	0	6	1115	99	6	763	51	9	9	0	24	6	1	31	1220	823	33	38
Tb11.01.5560	Tb927.11.13990	1253	630	1	631	456	0	456	13	2	15	25	0	25	1363	190	1	1717	239	2	58	10	9	58	7	25	1554	1958	77	90
Tb11.01.5570	#N/A	945	10400	11	10411	7206	12	7218	219	12	231	290	33	323	42477	1062	9	78728	1539	20	25166	488	11	31168	774	10	43548	80287	25665	31952
Tb11.01.5580	Tb927.11.14010	877	616	1	617	558	1	559	31	1	32	42	1	43	1522	15	4	2510	18	6	569	5	6	837	13	3	1541	2534	580	853
Tb11.01.5590	Tb927.11.14020	982	14416	51	14467	9785	33	9818	316	102	418	437	123	560	55967	6803	280	100250	9243	115	31880	2668	24	40219	3844	22	63050	109608	34572	44085
Tb11.01.5600	Tb927.11.14030	899	716	0	716	835	1	836	9	4	13	25	12	37	1363	205	2	2140	304	3	223	33	1	208	35	3	1570	2447	257	246
Tb11.01.5610	Tb927.11.14040	3747	434	0	434	347	1	348	0	0	0	1	0	1	798	33	10	715	17	11	7	0	38	5	0	42	841	743	45	47
Tb11.01.5630	Tb927.11.14050	700	689	0	689	864	2	866	35	20	55	61	28	89	1620	379	7	2088	513	6	206	40	7	320	70	10	2006	2607	253	400
Tb11.01.5640	Tb927.11.14060	1339	363	0	363	266	0	266	3	0	3	4	0	4	1036	83	3	1913	130	6	161	7	11	117	11	24	1122	2049	179	152
Tb11.01.5650	Tb927.11.14070	3629	18	0	18	7	0	7	0	0	0	0	0	0	89	12	10	20	0	13	0	0	30	3	0	37	111	33	30	40
Tb11.01.5660	Tb927.11.14080	5224	202	17	219	192	13	205	2	1	3	0	17	17	358	17	32	458	14	43	33	3	9	39	3	19	407	515	45	61
Tb11.01.5680	Tb927.11.14090	2040	261	2	263	67	0	67	6	7	13	3	4	7	1128	139	8	781	74	10	18	6	7	14	19	7	1275	865	31	40
Tb11.01.5690	Tb927.11.14100	3137	382	2	384	205	1	206	9	3	12	19	19	38	1353	461	75	988	341	71	26	14	31	44	20	47	1889	1400	71	111
Tb11.01.5700	Tb927.11.14110	2291	1818	5	1823	1495	7	1502	41	1	42	73	2	75	3581	185	16	4163	226	11	349	5	1	521	17	11	3782	4400	355	549
Tb11.01.5710	Tb927.11.14120	2253	446	3	449	164	0	164	5	0	5	6	0	6	2009	172	2	2050	176	13	13	2	53	12	1	67	2183	2239	68	80
Tb11.01.5720	#N/A	673	11038	21	11059	12717	16	12733	301	130	431	492	242	734	43416	9614	8	86781	17709	12	16269	3064	6	27328	5764	9	53038	104502	19339	33101
Tb11.01.5730	Tb927.11.14140	2522	1103	1	1104	622	2	624	19	6	25	27	8	35	2902	499	100	3464	429	120	96	20	27	143	85	39	3501	4013	143	267
Tb11.01.5740	Tb927.11.14150	686	395	2	397	391	1	392	10	8	18	30	13	43	1110	228	2	1622	306	2	295	49	3	454	84	2	1340	1930	347	540
Tb11.01.5750	Tb927.11.14160	6084	23	0	23	12	0	12	0	0	0	0	0	0	75	24	5	17	4	4	0	0	6	0	0	11	104	25	6	11
Tb11.01.5760	Tb927.11.14170	2004	1041	2	1043	821	0	821	6	0	6	9	2	11	2058	159	17	2954	213	19	56	3	12	58	3	31	2234	3186	71	92
Tb11.01.5770	Tb927.11.14180	3088	183	0	183	170	0	170	0	0	0	0	0	0	275	3	7	267	2	3	0	0	52	5	0	53	285	272	52	58
Tb11.01.5780	Tb927.11.14190	2935	91	0	91	51	0	51	0	0	0	0	0	0	1024	20	5	145	6	11	5	2	15	10	2	30	1049	162	22	42
Tb11.01.5790	Tb927.11.14200	1033	694	1	695	337	0	337	53	25	78	81	23	104	2490	381	13	2789	371	17	623	63	11	1041	131	2	2884	3177	697	1174
Tb11.01.5800	Tb927.11.14210	5194	42	0	42	8	0	8	0	0	0	4	0	4	98	5	50	31	0	75	1	2	27	1	1	31	153	106	30	33
Tb11.01.5820	Tb927.11.14220	2694	30	0	30	18	0	18	1	3	4	2	0	2	178	99	25	94	69	37	13	4	13	25	9	18	302	200	30	52
Tb11.01.5840	Tb927.11.14230	2014	588	11	599	424	5	429	45	10	55	78	14	92	1270	532	17	1207	276	43	53	17	17	124	32	23	1819	1526	87	179
Tb11.01.5850	Tb927.11.14240	3153	88	0	88	42	0	42	0	0	0	1	0	1	235	6	83	169	2	84	1	0	45	2	3	75	324	255	46	80
Tb11.01.5860	Tb927.11.14250	1816	554	1	555	149	0	149	1	0	1	3	0	3	6269	510	9	5447	380	10	161	10	11	101	3	29	6788	5837	182	133
Tb11.01.5870	Tb927.11.14260	1437	506	1	507	295	0	295	17	2	19	23	3	26	1247	98	2	1915	138	5	248	15	2	295	35	3	1347	2058	265	333
Tb11.01.5880	Tb927.11.14270	2381	111	0	111	70	0	70	0	0	0	0	0	0	318	16	13	407	18	11	11	0	27	1	0	57	347	436	38	58
Tb11.01.5890	Tb927.11.14280	1492	180	0	180	89	0	89	6	0	6	6	0	6	806	21	75	959	32	70	37	2	1	42	2	3	902	1061	40	47
Tb11.01.5900	Tb927.11.14290	1242	1048	2	1050	844	0	844	19	5	24	23	5	28	3308	331	5	2896	264	4	92	11	6	98	17	10	3644	3164	109	125
Tb11.01.5910	Tb927.11.14300	2052	631	0	631	157	0	157	4	0	4	1	0	1	4214	164	7	4922	162	9	114	11	16	76	7	19	4385	5093	141	102
Tb11.01.5915	Tb927.11.14310	1052	703	0	703	552	5	557	26	19	45	55	28	83	2598	743	10	2999	814	22	292	77	4	301	118	6	3351	3835	373	425
Tb11.01.5920	Tb927.11.14320	956	1294	3	1297	1535	1	1536	136	65	201	247	95	342	2956	496	10	4967	746	2	1638	209	2	1641	268	14	3462	5715	1849	1923
Tb11.01.5930	Tb927.11.14330	4830	67	0	67	25	0	25	1	0	1	0	0	0	173	1	13	117	0	21	0	1	61	2	0	103	187	138	62	105
Tb11.01.5940	Tb927.11.14340	3970	298	0	298	170	0	170	0	0	0	1	0	1	616	10	8	532	7	7	2	2	51	0	2	66	634	546	55	68
Tb11.01.5950	#N/A	1071	595	0	595	400	0	400	12	0	12	25	0	25	1087	3	4	1210	4	2	164	3	5	206	0	6	1094	1216	172	212
Tb11.01.5960	#N/A	1346	1429	3	1432	1262	0	1262	67	9	76	158	37	195	3117	269	15	4983	362	22	923	63	20	1154	79	37	3401	5367	1006	1270
Tb11.01.5970	Tb927.11.14370	3702	49	0	49	13	0	13	0	0	0	0	0	0	245	15	6	130	4	17	1	0	12	1	1	22	266	151	13	24
Tb11.01.5980	Tb927.11.14380	2024	262	0	262	163	0	163	1	0	1	5	1	6	1044	46	6	1614	60	9	70	4	22	59	1	25	1096	1683	96	85
Tb11.01.5990	Tb927.11.14390	2030	787	2	789	703	1	704	6	2	8	6	1	7	1208	179	0	2128	263	1	100	12	5	97	17	5	1387	2392	117	119
Tb11.01.6000	Tb927.11.14400	1058	510	0	510	432	0	432	4	1	5	23	2	25	1046	143	14	1782	222	4	72	16	3	60	10	5	1203	2008	91	75
Tb11.01.6010	Tb927.11.14410	2706	543	2	545	408	1	409	5	1	6	12	5	17	1447	98	7	2394	157	10	96	8	10	91	13	13	1552	2561	114	117
Tb11.01.6020	Tb927.11.14420	1399	1018	13	1031	897	4	901	44	24	68	75	39	114	3201	849	5	3747	754	14	213	32	22	377	82	57	4055	4515	267	516
Tb11.01.6030	Tb927.11.14430	1116	1414	0	1414	1475	3	1478	120	25	145	234	46	280	4319	478	5	6053	692	8	2048	215	5	2384	237	5	4802	6753	2268	2626
Tb11.01.6040	#N/A	#N/A	325	0	325	328	0	328	3	0	3	3	1	4	832	44	8	1196	51	11	16	1	10	26	2	20	884	1258	27	48
Tb11.01.6050	Tb927.11.14450	2274	299	0	299	176	0	176	3	0	3	3	0	3	1807	3	6	2173	1	9	115	0	9	48	0	11	1816	2183	124	59
Tb11.01.6060	Tb927.11.14460	1203	1086	0	1086	667	0	667	14	0	14	27	0	27	1734	0	2	3243	0	3	196	0	13	129	0	4	1736	3246	209	133
Tb11.01.6070	Tb927.11.14470	2682	466	0	466	308	0	308	4	3	7	3	1	4	1243	96	10	1601	99	15	101	7	15	142	8	18	1349	1715	123	168
Tb11.01.6080	Tb927.11.14480	1480	494	0	494	288	0	288	17	3	20	24	2	26	1499	157	14	2705	202	8	310	22	11	305	25	16	1670	2915	343	346
Tb11.01.6090	Tb927.11.14490	857	595	1	596	492	0	492	14	3	17	7	5	12	3147	559	2	2804	533	9	73	11	16	44	8	10	3708	3346	100	62
Tb11.01.6100	Tb927.11.14500	2363	1267	4	1271	1591	1	1592	67	0	67	119	63	182	5090	1955	18	5557	2226	20	416	178	50	790	341	62	7063	7803	644	1193
Tb11.01.6110	Tb927.11.14510	498	28	0	28	12	0	12	0	0	0	0	0	0	39	0	1	26	0	4	2	0	3	0	0	1	40	30	5	1
Tb11.01.6120	Tb927.11.14520	1004	1415	2	1417	1194	0	1194	74	21	95	115	27	142	2931	438	24	4800	831	56	1562	235	4	2121	351	1	3393	5687	1801	2473
Tb11.01.6130	Tb927.11.14530	2145	312	0	312	255	1	256	0	0	0	10	3	13	1523	94	4	2173	143	6	78	2	76	53	2	102	1621	2322	156	157
Tb11.01.6140	Tb927.11.14540	1704	246	0	246	89	0	89	1	0	1	0	1	1	1073	79	7	1430	104	4	6	0	16	5	1	18	1159	1538	22	24
Tb11.01.6150	Tb927.11.14550	2360	348	1	349	219	1	220	3	1	4	7	1	8	895	62	17	1077	68	23	21	1	11	13	2	17	974	1168	33	32
Tb11.01.6170	Tb927.11.14560	4557	349	0	349	348	0	348	0	0	0	0	0	0	427	14	13	361	10	20	7	3	63	11	0	61	454	391	73	72
Tb11.01.6180	Tb927.11.14570	1525	420	0	420	231	1	232	2	0	2	3	1	4	923	54	3	1335	98	6	51	0	12	53	9	29	980	1439	63	91
Tb11.01.6190	Tb927.11.14580	2090	386	0	386	277	0	277	3	0	3	18	2	20	1577	96	4	2792	170	5	312	11	17	322	19	24	1677	2967	340	365
Tb11.01.6200	Tb927.11.14590	2667	742	1	743	286	0	286	2	0	2	7	1	8	1617	122	14	1408	92	20	9	1	35	14	5	56	1753	1520	45	75
Tb11.01.6210	Tb927.11.14600	1232	839	3	842	594	2	596	9	4	13	25	4	29	2522	309	12	4276	507	9	310	30	11	224	24	14	2843	4792	351	262
Tb11.01.6220	Tb927.11.14610	1110	1060	10	1070	670	11	681	62	30	92	111	46	157	4636	991	19	4049	719	8	376	71	13	574	96	20	5646	4776	460	690
Tb11.01.6240	#N/A	#N/A	951	1	952	796	3	799	23	10	33	51	13	64	3857	302	16	4875	409	9	421	35	3	571	52	8	4175	5293	459	631
Tb11.01.6260	Tb927.11.14630	4420	74	0	74	33	0	33	0	0	0	0	0	0	209	7	15	193	8	24	7	1	36	12	4	43	231	225	44	59
Tb11.01.6270	Tb927.11.14640	1854	399	0	399	218	0	218	1	0	1	3	0	3	896	54	9	1254	68	4	72	8	15	98	4	34	959	1326	95	136
Tb11.01.6280	Tb927.11.14650	3544	128	0	128	78	0	78	0	0	0	0	0	0	331	13	15	264	12	30	1	0	43	6	1	26	359	306	44	33
Tb11.01.6285	Tb927.11.14660	616	630	4	634	466	1	467	5	3	8	10	5	15	2391	576	7	2924	550	7	133	11	1	166	31	1	2974	3481	145	198
Tb11.01.6290	Tb927.11.14670	493	842	0	842	900	1	901	38	12	50	69	22	91	1820	439	13	2045	496	13	268	63	2	406	104	6	2272	2554	333	516
Tb11.01.6300	Tb927.11.14680	8583	192	0	192	159	0	159	1	0	1	0	0	0	161	0	22	166	0	42	6	5	30	9	4	49	183	208	41	62
Tb11.01.6310	Tb927.11.14690	1117	854	5	859	951	1	952	19	4	23	44	3	47	2410	76	18	4120	127	11	715	12	2	973	21	1	2504	4258	729	995
Tb11.01.6320	Tb927.11.14700	1814	1999	9	2008	2269	4	2273	57	33	90	112	89	201	6769	2841	2	7393	2747	10	661	304	8	1240	531	15	9612	10150	973	1786
Tb11.01.6340	Tb927.11.14710	1324	179	0	179	196	0	196	2	0	2	7	2	9	1165	253	0	1851	374	2	161	33	0	230	57	6	1418	2227	194	293
Tb11.01.6350	Tb927.11.14720	1392	837	1	838	585	1	586	13	2	15	12	8	20	2023	260	7	3480	312	3	335	32	6	428	47	11	2290	3795	373	486
Tb11.01.6360	Tb927.11.14730	2692	601	2	603	446	0	446	1	0	1	7	0	7	1947	152	11	2479	121	20	49	3	67	30	10	101	2110	2620	119	141
Tb11.01.6370	Tb927.11.14740	2801	1764	6	1770	1737	2	1739	76	7	83	130	5	135	3790	468	6	5419	531	13	935	68	15	788	71	17	4264	5963	1018	876
Tb11.01.6380	Tb927.11.14750	1279	78	0	78	32	0	32	0	0	0	0	0	0	547	92	10	403	35	1	21	0	4	22	1	3	649	439	25	26
Tb11.01.6390	Tb927.11.14760	2373	556	5	561	425	6	431	7	0	7	17	3	20	1160	78	11	1617	79	14	71	1	33	116	3	48	1249	1710	105	167
Tb11.01.6400	Tb927.11.14770	1659	842	3	845	618	1	619	19	12	31	56	13	69	1336	163	4	2800	334	2	392	32	1	526	66	3	1503	3136	425	595
Tb11.01.6410	Tb927.11.14780	2495	302	0	302	176	0	176	4	2	6	10	3	13	1152	123	9	1456	116	22	36	3	3	47	0	7	1284	1594	42	54
Tb11.01.6420	Tb927.11.14790	2460	215	0	215	188	0	188	2	2	4	4	4	8	466	33	8	621	45	8	24	2	31	31	8	43	507	674	57	82
Tb11.01.6430	Tb927.11.14800	1638	423	0	423	238	0	238	3	2	5	14	2	16	1328	158	21	1935	186	10	217	20	17	228	17	34	1507	2131	254	279
Tb11.01.6440	Tb927.11.14810	1121	460	0	460	279	0	279	25	0	25	32	1	33	1065	21	7	1523	27	8	231	0	7	176	2	12	1093	1558	238	190
Tb11.01.6450	Tb927.11.14820	2270	419	0	419	227	0	227	2	0	2	1	0	1	1129	73	5	1817	80	19	28	1	12	17	0	18	1207	1916	41	35
Tb11.01.6460	Tb927.11.14830	1225	799	1	800	870	0	870	11	5	16	24	14	38	2071	337	4	3393	499	4	190	12	0	293	44	3	2412	3896	202	340
Tb11.01.6470	Tb927.11.14840	1878	2971	9	2980	2353	6	2359	145	37	182	228	73	301	4345	487	16	5630	522	9	236	49	6	604	210	12	4848	6161	291	826
Tb11.01.6480	Tb927.11.14850	3512	113	0	113	53	0	53	0	0	0	0	0	0	209	10	5	214	7	16	1	0	13	5	0	19	224	237	14	24
Tb11.01.6490	Tb927.11.14860	1998	76	0	76	45	0	45	1	0	1	2	0	2	476	17	15	701	31	32	5	0	8	5	0	18	508	764	13	23
Tb11.01.6500	Tb927.11.14870	1333	448	0	448	303	0	303	8	6	14	13	6	19	1855	171	8	3010	295	13	272	16	78	282	18	124	2034	3318	366	424
Tb11.01.6510	Tb927.11.14880	2157	914	19	933	508	4	512	35	36	71	73	54	127	6498	1421	10	8012	980	7	401	52	26	311	57	19	7929	8999	479	387
[truncated: 7,193 more rows]

## Sheet: Filtered RPM
Gene ID v5	Gene length	T1 RPM	T2 RPM	T3 RPM	T4 RPM	TH1 RPM	TH2 RPM	TH3 RPM	TH4 RPM	T mean	T SD	T SD/mean	TH mean	TH SD	TH SD/mean	T1 T2 mean	T3 T4 mean	TH1 TH2 mean	TH3 TH4 mean	pA+ RPM	pA+ RPKM
Tb927.5.4020	872	20.5232	15.481	11.009	16.0585	4.78769	8.50015	9.26201	8.42675	15.7679	3.89131	0.246786	7.74415	2.00682	0.259141	18.0021	13.5337	6.64392	8.84438	9.55063	10.9526
Tb927.11.8340	853	12.9154	11.4935	1.75675	1.78087	0	5.66677	0.264629	1.49809	6.98664	6.05294	0.86636	1.85737	2.62216	1.41176	12.2045	1.76881	2.83338	0.881358	9.60044	11.2549
Tb927.3.2930	1312	2.30001	0.234561	1.95194	0.982547	0	0	4.23406	4.307	1.36727	0.938597	0.686477	2.13527	2.46577	1.15478	1.26729	1.46725	0	4.27053	9.65345	7.35781
Tb927.6.5020	1135	50.7772	82.8001	12.2192	9.57984	4.78769	8.50015	2.64629	3.3707	38.8441	34.832	0.896714	4.82621	2.60576	0.539918	66.7886	10.8995	6.64392	3.00849	9.66715	8.51731
Tb927.11.9850	379	202.755	356.064	329.8	193.654	383.015	515.676	74.096	121.345	270.568	84.3256	0.311661	273.533	210.994	0.771367	279.409	261.727	449.345	97.7206	9.95978	26.2791
Tb927.10.3190	889	28.3078	31.6657	45.2461	22.7214	172.357	232.337	17.7301	25.6548	31.9853	9.57938	0.299493	112.02	107.186	0.956847	29.9868	33.9837	202.347	21.6924	9.98902	11.2362
Tb927.4.4080	1144	69.8849	92.8862	19.9879	17.256	38.3015	56.6677	22.2288	14.4191	50.0038	37.4501	0.748946	32.9043	18.7038	0.568431	81.3856	18.6219	47.4846	18.324	10.0304	8.76786
Tb927.10.440	988	63.3388	63.0969	62.267	44.1839	23.9384	11.3335	17.4655	20.4114	58.2217	9.36974	0.160932	18.2872	5.33784	0.291889	63.2178	53.2255	17.636	18.9385	10.0671	10.1894
Tb927.10.10220	1257	5.30772	3.75298	2.18618	1.50453	0	0	2.91092	3.74522	3.18785	1.69805	0.532664	1.66403	1.95142	1.1727	4.53035	1.84535	0	3.32807	10.1095	8.04258
Tb927.10.2400	423	22.6463	10.3207	5.19217	4.6978	0	0	2.64629	2.80892	10.7142	8.35102	0.779433	1.3638	1.57618	1.15573	16.4835	4.94499	0	2.7276	10.119	23.922
Tb927.8.6190	1083	49.5387	63.8006	61.9937	75.8404	177.145	206.837	67.745	74.9044	62.7934	10.7636	0.171413	131.658	70.7737	0.537558	56.6697	68.9171	191.991	71.3247	10.1786	9.39851
Tb927.11.11840	409	59.0926	54.8873	56.3721	47.4386	105.329	56.6677	35.9895	34.456	54.4477	4.98662	0.0915855	58.1106	33.0684	0.56906	56.9899	51.9054	80.9984	35.2228	10.3012	25.1862
Tb927.3.5690	993	15.2155	21.1105	10.033	12.5275	19.1508	53.8343	23.8166	20.786	14.7216	4.75602	0.323064	29.3969	16.4059	0.558081	18.163	11.2802	36.4925	22.3013	10.3457	10.4186
Tb927.4.390	616	228.586	397.112	121.918	93.4341	488.344	501.509	91.0323	145.502	210.263	137.48	0.653848	306.597	218.665	0.713199	312.849	107.676	494.927	118.267	10.4359	16.9414
Tb927.9.10510	423	47.4156	49.0233	55.6694	54.2857	225.021	192.67	95.2663	111.046	51.5985	3.99676	0.0774588	156.001	62.7644	0.402334	48.2194	54.9776	208.846	103.156	10.4699	24.7515
Tb927.11.6640	1085	107.393	137.218	64.6093	68.1642	301.624	204.004	74.8899	71.3464	94.3462	34.535	0.366046	162.966	111.148	0.682033	122.306	66.3868	252.814	73.1182	10.5297	9.70482
Tb927.10.9630	483	12.0308	5.3949	3.3183	2.6713	0	2.83338	1.58777	3.93248	5.85383	4.27876	0.730932	2.08841	1.68994	0.809199	8.71287	2.9948	1.41669	2.76013	10.6167	21.9808
Tb927.10.4400	492	16.8078	15.481	9.48645	6.54008	19.1508	8.50015	2.38166	2.80892	12.0788	4.87634	0.403709	8.21037	7.80866	0.951073	16.1444	8.01326	13.8255	2.59529	10.6194	21.5841
Tb927.6.2610	658	85.1004	136.984	135.27	132.122	76.603	170.003	80.9764	123.405	122.369	24.9271	0.203705	112.747	43.618	0.386867	111.042	133.696	123.303	102.191	10.7644	16.3592
Tb927.8.5550	1190	40.3387	43.1592	22.6425	22.0152	0	5.66677	43.6637	54.3057	32.0389	11.2741	0.351887	25.9091	27.0963	1.04582	41.7489	22.3289	2.83338	48.9847	10.9152	9.17241
Tb927.3.590	1557	8.1385	4.69122	5.73872	5.49612	0	17.0003	2.11703	3.93248	6.01614	1.48405	0.246678	5.76245	7.66231	1.3297	6.41486	5.61742	8.50015	3.02476	10.9903	7.05861
Tb927.9.10930	234	198.332	267.869	50.4773	49.7722	43.0892	34.0006	3.7048	5.43057	141.612	109.389	0.772455	21.5563	19.977	0.926736	233.1	50.1247	38.5449	4.56769	10.9993	47.0054
Tb927.4.2660	732	55.908	65.9117	50.6725	49.8336	23.9384	25.5004	31.4908	35.7669	55.5814	7.3927	0.133007	29.1741	5.46929	0.18747	60.9098	50.253	24.7194	33.6288	11.0008	15.0285
Tb927.10.2340	1290	20.3463	11.4935	16.1621	5.83387	0	0	3.17554	3.3707	13.4589	6.23823	0.463502	1.63656	1.89142	1.15573	15.9199	10.998	0	3.27312	11.0773	8.58705
Tb927.11.11960	1481	23.354	13.37	27.6005	20.8177	19.1508	11.3335	3.7048	5.80509	21.2855	5.97305	0.280615	9.99855	6.89786	0.689886	18.362	24.2091	15.2421	4.75495	11.0802	7.48156
Tb927.10.4540	567	24.5924	18.9994	19.9098	23.7654	9.57538	31.1672	5.82183	9.55031	21.8168	2.77339	0.127122	14.0287	11.561	0.824096	21.7959	21.8376	20.3713	7.68607	11.125	19.6208
Tb927.2.5070	621	93.9466	99.4539	162.402	104.764	172.357	161.503	75.9484	71.1592	115.142	31.8148	0.27631	120.242	54.1278	0.450158	96.7002	133.583	166.93	73.5538	11.1843	18.0102
Tb927.4.1380	685	64.2234	72.7139	42.3572	49.7415	81.3907	79.3347	47.3685	39.8866	57.259	13.7348	0.239872	61.9951	21.4443	0.345903	68.4687	46.0493	80.3627	43.6276	11.226	16.3883
Tb927.9.8320	897	17.1616	7.97508	4.60659	2.60989	0	2.83338	2.38166	2.62165	8.08829	6.44136	0.79638	1.95917	1.31909	0.673288	12.5683	3.60824	1.41669	2.50166	11.2494	12.5412
Tb927.1.5180	144	5.66157	4.69122	2.53753	2.91694	0	2.83338	4.49869	5.43057	3.95181	1.47661	0.373654	3.19066	2.383	0.746868	5.17639	2.72723	1.41669	4.96463	11.3072	78.5219
Tb927.6.3910	613	103.324	169.119	60.7055	49.5572	43.0892	31.1672	19.8472	23.9694	95.6762	54.1669	0.566149	29.5182	10.1851	0.345045	136.221	55.1313	37.1282	21.9083	11.3306	18.4839
Tb927.4.2690	813	26.8924	29.0856	44.9337	21.5239	100.541	141.669	8.46812	13.1083	30.6089	10.0643	0.328803	65.9468	65.8948	0.999212	27.989	33.2288	121.105	10.7882	11.3327	13.9394
Tb927.10.3410	324	0	0	0.312311	0.491274	0	0	0.264629	0.936305	0.200896	0.243208	1.21062	0.300233	0.442016	1.47224	0	0.401792	0	0.600467	11.3649	35.0768
Tb927.11.6880	662	12.3847	18.9994	51.0629	34.2049	4.78769	2.83338	12.9668	17.7898	29.163	17.2224	0.590557	9.59442	7.00841	0.730467	15.6921	42.6339	3.81054	15.3783	11.3931	17.2101
Tb927.11.8360	545	7.25388	4.45666	5.07505	4.57499	0	2.83338	1.8524	0.561783	5.34015	1.30367	0.244126	1.31189	1.27682	0.973266	5.85527	4.82502	1.41669	1.20709	11.4123	20.9401
Tb927.10.3270	509	34.6771	45.7394	24.8287	34.3892	14.3631	5.66677	15.3485	22.0968	34.9086	8.54856	0.244884	14.3688	6.74307	0.469287	40.2082	29.6089	10.0149	18.7226	11.4282	22.4522
Tb927.10.1780	1345	48.6541	68.4918	9.75972	4.97415	19.1508	5.66677	1.32314	2.99618	32.9699	30.7152	0.931613	7.28421	8.11075	1.11347	58.573	7.36693	12.4088	2.15966	11.4411	8.50637
Tb927.11.13430	468	18.577	20.1723	13.039	12.9573	4.78769	2.83338	8.99738	5.99235	16.1864	3.73876	0.230982	5.6527	2.58193	0.45676	19.3746	12.9982	3.81054	7.49486	11.4442	24.4535
Tb927.11.8470	6358	0.353848	0	0.390389	0.276341	0	0	0	0.374522	0.255145	0.176618	0.692226	0.0936305	0.187261	2	0.176924	0.333365	0	0.187261	11.459	1.8023
Tb927.11.15200	802	14.6847	12.9009	6.09007	0.829024	38.3015	5.66677	1.32314	1.49809	8.62616	6.38242	0.739891	11.6974	17.8494	1.52593	13.7928	3.45954	21.9841	1.41062	11.4712	14.3032
Tb927.10.9030	1507	89.7004	104.145	57.4262	43.5084	62.24	53.8343	28.8445	30.5235	73.695	28.0433	0.380532	43.8606	16.7395	0.381653	96.9228	50.4673	58.0371	29.684	11.7899	7.82339
Tb927.11.14510	498	4.95387	2.81473	1.56156	0.921138	0	0	1.32314	0.187261	2.56282	1.77747	0.69356	0.377601	0.636513	1.68567	3.8843	1.24135	0	0.755202	11.8913	23.8782
Tb927.10.1290	647	49.0079	51.3689	75.8135	82.9024	124.48	133.169	83.6227	77.1515	64.7732	17.1151	0.264231	104.606	28.3129	0.270663	50.1884	79.358	128.824	80.3871	11.9085	18.4057
Tb927.4.4630	517	31.6694	33.3077	48.0569	48.8203	201.083	161.503	159.042	193.628	40.4636	9.23829	0.228311	178.814	21.6485	0.121067	32.4885	48.4386	181.293	176.335	11.914	23.0445
Tb927.11.820	1039	9.55389	11.0244	5.50448	5.28119	19.1508	17.0003	2.11703	5.24331	7.84098	2.89135	0.368749	10.8778	8.4543	0.777203	10.2891	5.39284	18.0755	3.68017	11.9256	11.478
Tb927.11.10290	630	5.83849	3.28386	13.6636	7.24629	4.78769	22.6671	1.8524	2.62165	7.50806	4.4193	0.588608	7.9822	9.86847	1.23631	4.56117	10.4549	13.7274	2.23703	11.9438	18.9584
Tb927.3.5410	1052	70.2388	102.503	45.168	40.4687	134.055	133.169	44.193	45.3172	64.5947	28.451	0.440454	89.1836	51.305	0.575274	86.371	42.8183	133.612	44.7551	11.948	11.3574
Tb927.6.3060	951	65.9926	78.3434	29.6305	48.6054	95.7538	130.336	42.6052	58.9872	55.643	21.2022	0.38104	81.9205	39.1876	0.478362	72.168	39.1179	113.045	50.7962	11.9847	12.6022
Tb927.8.6310	578	95.7158	80.689	86.8615	76.4238	134.055	119.002	116.172	137.824	84.9225	8.3747	0.0986158	126.763	10.7692	0.0849551	88.2024	81.6426	126.529	126.998	12.0343	20.8205
Tb927.4.4990	296	69.708	118.688	96.6603	85.6658	258.535	252.171	88.386	58.6127	92.6805	20.5683	0.221927	164.426	105.727	0.643003	94.198	91.1631	255.353	73.4993	12.073	40.7872
Tb927.7.4800	572	101.554	121.972	187.191	135.07	23.9384	31.1672	46.31	42.1337	136.447	36.5327	0.267744	35.8874	10.2096	0.284489	111.763	161.13	27.5528	44.2219	12.0772	21.114
Tb927.1.2420	1012	2.65386	0.469122	2.18618	1.41241	0	0	1.05851	0.936305	1.68039	0.956111	0.568981	0.498705	0.578012	1.15903	1.56149	1.79929	0	0.99741	12.111	11.9674
Tb927.10.12300	1201	47.0618	52.5417	34.4713	37.7053	4.78769	11.3335	8.73275	6.92866	42.945	8.33271	0.194032	7.94566	2.77514	0.349265	49.8017	36.0883	8.06061	7.8307	12.2486	10.1986
Tb927.10.2710	509	2.65386	3.04929	0.507505	0.184228	0	0	0	0	1.59872	1.46162	0.914245	0	0	#DIV/0!	2.85158	0.345867	0	0	12.2594	24.0852
Tb927.10.1650	528	18.0462	15.2465	17.8408	11.7292	4.78769	5.66677	3.17554	4.307	15.7157	2.94732	0.18754	4.48425	1.03836	0.231556	16.6464	14.785	5.22723	3.74127	12.3306	23.3534
Tb927.4.340	719	26.3617	22.7524	14.8738	18.1771	19.1508	22.6671	47.6332	52.6203	20.5413	5.04894	0.245795	35.5178	17.0519	0.480094	24.557	16.5255	20.9089	50.1268	12.354	17.1822
Tb927.5.2560	728	71.3003	73.4176	95.9576	35.8016	114.905	68.0012	15.8777	6.92866	69.1193	24.8569	0.359623	51.428	50.1596	0.975336	72.359	65.8796	91.4529	11.4032	12.4223	17.0636
Tb927.7.4210	480	23.8847	22.987	34.6275	19.4667	14.3631	5.66677	2.64629	1.68535	25.2415	6.54137	0.259152	6.09037	5.77012	0.947418	23.4359	27.0471	10.0149	2.16582	12.4405	25.9177
Tb927.6.2590	1236	1.76924	2.34561	5.93391	1.53523	0	2.83338	0.793886	1.68535	2.896	2.0537	0.709153	1.32815	1.21693	0.916254	2.05742	3.73457	1.41669	1.23962	12.4692	10.0884
Tb927.10.14940	2545	20.1693	17.3575	14.5225	2.24144	9.57538	0	0.529257	0.374522	13.5727	7.8981	0.581911	2.61979	4.64238	1.77204	18.7634	8.38195	4.78769	0.45189	12.4793	4.90344
Tb927.4.1010	276	22.2924	28.851	3.63062	3.9916	0	0	4.49869	1.87261	14.6914	12.8465	0.874422	1.59282	2.12889	1.33655	25.5717	3.81111	0	3.18565	12.4895	45.2518
Tb927.8.2340	554	78.0234	75.0595	71.7925	50.2327	9.57538	17.0003	5.02795	2.62165	68.7771	12.6221	0.183522	8.55632	6.32479	0.739195	76.5415	61.0126	13.2878	3.8248	12.5583	22.6685
Tb927.11.2870	1079	5.66157	5.62947	2.42041	1.56593	0	8.50015	1.8524	1.31083	3.81934	2.13738	0.55962	2.91584	3.80323	1.30433	5.64552	1.99317	4.25007	1.58161	12.6453	11.7195
Tb927.6.3200	360	97.4851	107.664	82.4892	87.0476	138.843	198.337	49.7502	76.2152	93.6713	11.2434	0.12003	115.786	66.5152	0.574466	102.574	84.7684	168.59	62.9827	12.6622	35.1728
Tb927.4.440	477	85.985	100.392	79.7174	67.8265	301.624	240.838	52.6611	28.4637	83.4803	13.5583	0.162414	155.897	135.829	0.871274	93.1886	73.7719	271.231	40.5624	12.7015	26.6278
Tb927.10.10600	534	69.1773	45.5048	58.207	45.9341	9.57538	17.0003	17.2009	28.2764	54.7058	11.3031	0.206617	18.0132	7.70749	0.427879	57.3411	52.0705	13.2878	22.7386	12.7136	23.8083
Tb927.11.13510	590	27.0694	29.3201	23.2672	31.4722	33.5138	25.5004	43.9284	31.6471	27.7822	3.50595	0.126194	33.6474	7.66138	0.227696	28.1947	27.3697	29.5071	37.7877	12.7336	21.5825
Tb927.9.1590	462	24.4155	40.5791	27.3272	20.8177	28.7261	42.5007	25.4044	17.4153	28.2849	8.61771	0.304675	28.5116	10.4646	0.36703	32.4973	24.0725	35.6134	21.4098	12.8415	27.7954
Tb927.11.5900	1389	14.1539	8.91332	4.7237	2.6713	0	0	0.264629	1.68535	7.61556	5.07421	0.666295	0.487494	0.808255	1.65798	11.5336	3.6975	0	0.974989	12.9856	9.34892
Tb927.11.10040	874	76.4311	69.1955	42.2401	49.9257	220.234	198.337	126.493	127.337	59.4481	16.0232	0.269532	168.1	48.3906	0.287868	72.8133	46.0829	209.285	126.915	13.0877	14.9745
Tb927.4.510	544	43.1694	37.0606	46.1049	15.1374	138.843	59.501	6.61572	8.98853	35.3681	14.0034	0.395934	53.4871	61.9108	1.15749	40.115	30.6211	99.172	7.80212	13.1378	24.1503
Tb927.3.3570	777	68.8234	62.6278	74.8766	67.3045	19.1508	17.0003	42.6052	27.7146	68.4081	5.05448	0.0738872	26.6177	11.6197	0.436541	65.7256	71.0905	18.0755	35.1599	13.1391	16.91
Tb927.10.2830	829	140.301	191.167	77.4531	88.6749	95.7538	85.0015	67.2157	65.7286	124.399	52.2526	0.42004	78.4249	14.4958	0.184837	165.734	83.064	90.3776	66.4722	13.2464	15.9788
Tb927.4.1670	1000	60.1541	63.5661	47.3932	50.0485	57.4523	87.8349	31.7554	19.2879	55.2905	7.78857	0.140866	49.0826	30.3301	0.61794	61.8601	48.7209	72.6436	25.5217	13.2641	13.2641
Tb927.10.2970	2531	54.1387	52.5417	19.0119	24.1031	43.0892	17.0003	9.26201	10.1121	37.4489	18.4786	0.493435	19.8659	15.8652	0.798614	53.3402	21.5575	30.0448	9.68705	13.2888	5.25043
Tb927.10.8380	1364	196.032	237.845	141.321	137.495	928.812	1127.69	208.527	277.708	178.173	47.932	0.269019	635.683	461.375	0.725793	216.938	139.408	1028.25	243.118	13.3205	9.76574
Tb927.6.2680	626	149.147	202.895	118.678	107.159	320.775	320.172	135.225	182.018	144.47	42.7891	0.29618	239.548	95.3784	0.39816	176.021	112.919	320.474	158.621	13.3389	21.3082
Tb927.9.10990	588	35.2079	21.1105	6.94892	4.23724	23.9384	34.0006	8.73275	9.55031	16.8761	14.286	0.846524	19.0555	12.167	0.638502	28.1592	5.59308	28.9695	9.14153	13.3924	22.7763
Tb927.7.7370	318	78.3773	72.9485	58.0118	45.4121	28.7261	36.834	69.0681	66.8522	63.6874	14.9193	0.234259	50.3701	20.599	0.408954	75.6629	51.7119	32.7801	67.9601	13.4802	42.3906
Tb927.9.6890	209	29.1924	22.0487	30.9188	41.1442	43.0892	51.0009	43.9284	34.0815	30.826	7.87786	0.255559	43.025	6.93833	0.161263	25.6206	36.0315	47.0451	39.0049	13.4868	64.5302
Tb927.10.2120	594	118.539	137.218	88.8134	93.4648	71.8153	65.1678	25.9336	35.9541	109.509	22.6205	0.206563	49.7177	22.2271	0.447066	127.879	91.1391	68.4916	30.9439	13.5095	22.7432
Tb927.10.4410	1030	2.47693	1.64193	2.96695	2.08791	0	2.83338	1.32314	1.12357	2.29343	0.563916	0.245883	1.32002	1.16495	0.882522	2.05943	2.52743	1.41669	1.22335	13.5211	13.1273
Tb927.11.4760	1527	28.1309	41.0482	17.7627	23.6425	14.3631	22.6671	13.7607	8.98853	27.6461	9.89211	0.357812	14.9448	5.68187	0.38019	34.5895	20.7026	18.5151	11.3746	13.5931	8.90181
Tb927.11.3040	260	34.6771	43.8629	45.3632	58.4923	28.7261	17.0003	46.0454	33.1452	45.5989	9.80806	0.215094	31.2293	11.9989	0.384218	39.27	51.9277	22.8632	39.5953	13.6634	52.5517
Tb927.11.11970	333	8.66927	5.86403	6.24622	6.23303	0	2.83338	1.32314	0.749044	6.75314	1.28965	0.19097	1.22639	1.20051	0.978896	7.26665	6.23963	1.41669	1.03609	13.7077	41.1644
Tb927.11.16780	1041	0.530772	0.469122	1.32732	1.10537	4.78769	2.83338	1.58777	2.99618	0.858145	0.424169	0.494285	3.05126	1.31751	0.431792	0.499947	1.21634	3.81054	2.29197	13.7151	13.1749
Tb927.11.16170	757	97.662	121.737	92.2098	79.9548	215.446	195.503	160.1	181.269	97.891	17.5374	0.179152	188.08	23.3328	0.124058	109.7	86.0823	205.475	170.685	13.7254	18.1313
Tb927.5.4510	454	168.608	216.265	277.957	164.761	1570.36	1535.69	223.082	301.116	206.898	52.848	0.25543	907.563	746.133	0.822128	192.437	221.359	1553.03	262.099	13.7328	30.2485
Tb927.9.12440	835	40.8694	35.8878	25.7266	34.0514	62.24	73.668	32.814	40.2611	34.1338	6.30166	0.184616	52.2458	18.9739	0.363165	38.3786	29.889	67.954	36.5375	13.7871	16.5115
Tb927.7.5860	1344	12.7385	12.6663	2.77176	1.78087	4.78769	0	1.58777	1.87261	7.48936	6.03316	0.805564	2.06202	1.99516	0.967576	12.7024	2.27631	2.39384	1.73019	13.7926	10.2624
Tb927.11.16220	897	53.431	64.5043	22.7597	30.6739	23.9384	28.3338	41.0175	41.5719	42.8422	19.4315	0.453559	33.7154	8.93673	0.265064	58.9677	26.7168	26.1361	41.2947	13.8725	15.4654
Tb927.11.15550	3163	12.9154	13.1354	6.79276	3.16257	9.57538	5.66677	4.76332	5.05605	9.00155	4.87784	0.541888	6.26538	2.23853	0.357287	13.0254	4.97767	7.62107	4.90968	13.8765	4.38712
Tb927.10.12610	432	4.06925	5.3949	1.44444	0.829024	4.78769	2.83338	1.32314	0.936305	2.9344	2.15983	0.736036	2.47013	1.74845	0.707837	4.73208	1.13673	3.81054	1.12972	13.9163	32.2135
Tb927.11.16710	850	42.4617	53.7145	34.2371	50.2634	95.7538	116.169	80.7118	54.1184	45.1692	8.67591	0.192076	86.6882	26.1266	0.301386	48.0881	42.2503	105.961	67.4151	13.9257	16.3832
Tb927.3.630	507	189.132	213.685	159.903	96.4739	622.4	796.181	74.3607	121.158	164.798	50.5774	0.306905	403.525	360.631	0.893703	201.408	128.189	709.29	97.7593	13.954	27.5226
Tb927.9.1640	661	60.8618	66.6153	34.7056	45.1972	28.7261	48.1675	29.1092	36.1414	51.845	14.5765	0.281155	35.536	9.08479	0.25565	63.7386	39.9514	38.4468	32.6253	14.0694	21.2851
Tb927.10.4090	739	37.3309	46.9122	28.108	35.2182	47.8769	51.0009	49.4856	44.9426	36.8923	7.75796	0.210287	48.3265	2.59155	0.053626	42.1216	31.6631	49.4389	47.2141	14.1548	19.154
Tb927.10.9940	719	56.6157	54.6527	24.3212	33.3145	14.3631	2.83338	10.3205	12.3592	42.226	15.932	0.377302	9.96905	5.03526	0.50509	55.6342	28.8179	8.59823	11.3399	14.1849	19.7286
Tb927.9.10660	535	91.6466	129.478	55.7085	72.3708	23.9384	19.8337	36.5188	41.7592	87.3009	31.7215	0.363358	30.5125	10.325	0.338387	110.562	64.0396	21.8861	39.139	14.1997	26.5414
Tb927.9.15080	853	78.7311	103.207	53.249	77.4677	100.541	107.669	119.612	136.139	78.1637	20.4019	0.261015	115.99	15.567	0.13421	90.969	65.3584	104.105	127.875	14.2123	16.6616
Tb927.3.3210	972	24.9463	20.4068	13.3513	8.22883	71.8153	79.3347	5.29257	7.6777	16.7333	7.40971	0.442812	41.0301	40.0189	0.975354	22.6765	10.7901	75.575	6.48514	14.2967	14.7085
Tb927.8.3260	1082	38.9233	63.0969	40.2491	48.4212	0	14.1669	21.4349	19.2879	47.6726	11.1075	0.232995	13.7224	9.64295	0.702715	51.0101	44.3351	7.08346	20.3614	14.3628	13.2743
Tb927.10.5730	594	9.90774	11.9626	3.12311	2.42566	0	0	1.58777	2.05987	6.85478	4.7942	0.699394	0.911911	1.07048	1.17388	10.9352	2.77439	0	1.82382	14.38	24.2087
Tb927.10.8260	751	75.0157	97.3428	84.0117	66.0763	33.5138	68.0012	23.2873	26.7783	80.6116	13.3427	0.165518	37.8952	20.5146	0.54135	86.1793	75.044	50.7575	25.0328	14.3813	19.1495
Tb927.1.2200	438	14.1539	13.8391	3.27927	1.78087	4.78769	2.83338	0.264629	1.12357	8.26329	6.6496	0.804716	2.25232	1.99923	0.887632	13.9965	2.53007	3.81054	0.694097	14.3905	32.855
Tb927.6.1790	677	6.54619	4.92578	3.98197	4.17583	23.9384	87.8349	6.08646	8.05222	4.90744	1.16584	0.237567	31.478	38.412	1.22028	5.73598	4.0789	55.8867	7.06934	14.4538	21.3497
Tb927.11.15780	1195	56.9695	73.8867	32.5975	31.4108	114.905	119.002	11.379	12.7337	48.7161	20.5017	0.420841	64.5049	60.5879	0.939276	65.4281	32.0041	116.953	12.0564	14.4678	12.1069
Tb927.10.9610	3575	0.176924	0	0.312311	0.368455	0	0	0	0	0.214423	0.164003	0.764861	0	0	#DIV/0!	0.088462	0.340383	0	0	14.4773	4.04959
Tb927.4.4320	695	108.454	124.083	135.309	113.085	191.508	192.67	210.644	235.762	120.233	11.999	0.0997982	207.646	20.6898	0.0996399	116.269	124.197	192.089	223.203	14.4939	20.8545
Tb927.4.4620	963	92.0004	122.206	53.3271	63.4664	14.3631	14.1669	19.5825	19.8497	82.7501	30.9835	0.374423	16.9905	3.1501	0.185403	107.103	58.3968	14.265	19.7161	14.4963	15.0532
Tb927.7.2380	970	31.8463	45.0357	29.6305	35.3717	71.8153	87.8349	87.8567	66.1031	35.4711	6.80058	0.191722	78.4025	11.1507	0.142224	38.441	32.5011	79.8251	76.9799	14.5389	14.9886
Tb927.2.1740	2521	18.9309	19.7031	16.7086	18.085	4.78769	5.66677	3.44017	4.86879	18.3569	1.28224	0.0698508	4.69085	0.923335	0.196837	19.317	17.3968	5.22723	4.15448	14.5593	5.77519
Tb927.9.11820	1703	44.0541	73.1831	17.6846	19.3746	52.6646	42.5007	11.6437	8.80127	38.5741	26.0308	0.674825	28.9026	21.996	0.761041	58.6186	18.5296	47.5827	10.2225	14.6331	8.59253
Tb927.3.600	5013	52.9003	49.9615	37.2041	58.5537	81.3907	87.8349	65.3633	69.6611	49.6549	9.03398	0.181935	76.0625	10.3671	0.136297	51.4309	47.8789	84.6128	67.5122	14.6576	2.92391
Tb927.5.3690	1490	11.677	13.6045	7.84681	3.16257	0	0	5.02795	5.43057	9.07273	4.60985	0.5081	2.61463	3.02358	1.15641	12.6408	5.50469	0	5.22926	14.661	9.8396
Tb927.3.650	472	224.693	357.706	315.629	161.046	636.763	422.174	106.645	138.76	264.768	88.6728	0.334907	326.086	250.997	0.769726	291.2	238.337	529.468	122.703	14.699	31.1419
Tb927.8.3360	720	126.854	146.601	71.4021	72.2172	363.864	376.84	101.088	118.162	104.269	38.3389	0.367694	239.989	150.785	0.628302	136.728	71.8097	370.352	109.625	14.7005	20.4174
Tb927.11.15260	1587	26.5386	26.5054	22.6035	24.3488	43.0892	62.3344	16.407	25.6548	24.9991	1.89743	0.0759002	36.8713	20.2619	0.549529	26.522	23.4761	52.7118	21.0309	14.7488	9.29351
Tb927.5.1220	891	145.431	131.823	42.8256	25.3927	28.7261	28.3338	4.49869	4.11974	86.3683	61.0153	0.706455	16.4196	13.9856	0.851765	138.627	34.1092	28.53	4.30922	14.8137	16.6259
Tb927.10.15980	393	0.707696	0	0.741739	0.460569	0	0	0.264629	1.87261	0.477501	0.342104	0.716446	0.53431	0.900879	1.68606	0.353848	0.601154	0	1.06862	14.8313	37.7387
Tb927.9.14990	700	78.0234	107.664	134.528	143.728	100.541	119.002	81.7703	93.8178	115.986	29.574	0.254979	98.7829	15.5562	0.157479	92.8435	139.128	109.772	87.794	14.8324	21.1891
Tb927.10.580	1083	34.6771	37.2952	18.6996	35.648	124.48	68.0012	91.2969	67.414	31.58	8.65465	0.274055	87.798	26.8653	0.30599	35.9861	27.1738	96.2406	79.3554	14.8701	13.7304
Tb927.5.3740	1706	42.9925	50.6652	39.0779	40.5608	119.692	124.669	46.0454	48.6879	43.3241	5.15324	0.118946	84.7736	43.255	0.510242	46.8289	39.8193	122.181	47.3666	14.9106	8.74012
Tb927.11.12330	548	108.101	144.724	86.7444	88.767	856.996	728.179	259.336	291.94	107.084	26.8764	0.250985	534.113	303.351	0.567953	126.412	87.7557	792.588	275.638	14.9175	27.2217
Tb927.7.7010	822	51.4849	45.2703	38.18	49.9564	19.1508	31.1672	70.3912	42.5082	46.2229	5.97836	0.129338	40.8044	21.9092	0.536933	48.3776	44.0682	25.159	56.4497	14.9555	18.194
Tb927.9.3750	617	111.108	106.491	61.6424	34.7883	138.843	99.1684	22.4934	24.9057	78.5074	36.7045	0.467529	71.3526	57.3678	0.804004	108.799	48.2154	119.006	23.6996	14.9998	24.3108
Tb927.11.12990	432	69.1773	64.5043	15.9669	8.81222	14.3631	36.834	4.76332	6.92866	39.6152	31.6304	0.798442	15.7223	14.6626	0.932603	66.8408	12.3896	25.5985	5.84599	15	34.7223
Tb927.1.4020	537	0	0	0.819816	0.79832	0	0	1.05851	1.49809	0.404534	0.467198	1.1549	0.639151	0.759532	1.18835	0	0.809068	0	1.2783	15.0337	27.9958
Tb927.9.9610	896	69.1773	66.8499	60.4712	52.2592	47.8769	39.6674	23.552	28.6509	62.1894	7.57431	0.121794	34.9368	10.9385	0.313093	68.0136	56.3652	43.7721	26.1014	15.0425	16.7885
Tb927.7.7380	248	73.7773	75.2941	172.63	140.105	201.083	104.835	227.051	201.118	115.452	49.08	0.425113	183.522	53.8654	0.293509	74.5357	156.368	152.959	214.085	15.0525	60.6955
Tb927.6.3850	1872	58.5618	69.8992	25.7657	30.5511	76.603	107.669	20.3764	16.6662	46.1944	21.4236	0.463771	55.3286	44.3791	0.802101	64.2305	28.1584	92.1358	18.5213	15.053	8.04115
Tb927.9.7370	777	8.31542	3.75298	11.8678	12.8652	4.78769	2.83338	5.02795	2.62165	9.20036	4.12325	0.448162	3.81767	1.26557	0.331503	6.0342	12.3665	3.81054	3.8248	15.1221	19.4621
Tb927.5.3720	673	44.7618	77.6397	31.0359	43.7541	52.6646	68.0012	49.2209	34.0815	49.2979	19.9003	0.403675	50.9921	13.919	0.272963	61.2007	37.395	60.3329	41.6512	15.1234	22.4716
Tb927.10.2360	1083	20.877	16.1847	10.9699	8.19813	0	0	0.793886	0.187261	14.0574	5.62424	0.40009	0.245287	0.376236	1.53386	18.5309	9.58403	0	0.490574	15.1503	13.9892
Tb927.2.2590	675	159.408	257.783	194.218	119.502	450.043	175.67	94.2078	114.042	182.728	58.6132	0.320767	208.491	164.728	0.790097	208.596	156.86	312.856	104.125	15.1601	22.4593
Tb927.10.400	1534	54.6695	70.6029	21.4323	19.6509	148.418	36.834	3.96943	6.92866	41.5889	25.1693	0.605191	49.0376	67.8964	1.38458	62.6362	20.5416	92.6262	5.44904	15.1648	9.88578
Tb927.1.1770	324	76.6081	92.6516	20.8858	18.2078	52.6646	42.5007	2.11703	2.43439	52.0883	38.1579	0.732562	24.9292	26.4854	1.06242	84.6298	19.5468	47.5827	2.27571	15.1724	46.8285
Tb927.8.3370	1057	66.8772	99.2193	38.8046	38.1965	90.9661	150.169	61.1292	59.1745	60.7744	28.9119	0.475724	90.3598	42.4441	0.469723	83.0483	38.5006	120.568	60.1519	15.1743	14.356
Tb927.10.6770	1397	47.7695	63.3315	22.8768	35.1261	81.3907	110.502	28.3153	19.6624	42.2759	17.3298	0.40992	59.9676	43.3553	0.722979	55.5505	29.0014	95.9463	23.9888	15.1869	10.8711
Tb927.10.10640	412	93.5928	117.281	92.9516	75.0113	148.418	201.17	89.9738	115.727	94.7091	17.3379	0.183065	138.822	47.9545	0.345438	105.437	83.9815	174.794	102.851	15.2381	36.9856
Tb927.4.2960	842	30.4309	35.1842	24.4383	29.5071	43.0892	48.1675	47.8978	49.6242	29.8901	4.40409	0.147342	47.1947	2.84008	0.0601779	32.8075	26.9727	45.6284	48.761	15.2742	18.1404
Tb927.11.10530	916	57.8541	49.4924	20.9248	33.5908	9.57538	17.0003	40.2236	41.7592	40.4655	16.4615	0.406804	27.1396	16.2914	0.600282	53.6733	27.2578	13.2878	40.9914	15.2974	16.7002
Tb927.10.10110	569	103.854	169.822	60.276	59.4748	52.6646	51.0009	48.6917	51.684	98.3569	51.9599	0.528279	51.0103	1.68984	0.0331274	136.838	59.8754	51.8327	50.1879	15.3596	26.994
Tb927.9.2110	469	86.1619	106.96	108.489	87.2011	138.843	161.503	108.233	148.498	97.203	12.1726	0.125228	139.269	22.6783	0.162838	96.5609	97.8451	150.173	128.366	15.363	32.757
Tb927.8.5800	771	50.9541	46.9122	76.8285	40.3458	67.0277	48.1675	25.9336	20.786	53.7602	15.9881	0.297397	40.4787	21.3177	0.526639	48.9332	58.5872	57.5976	23.3598	15.3778	19.9453
Tb927.9.6570	450	14.8616	4.92578	1.95194	2.85553	0	5.66677	3.96943	5.05605	6.14872	5.94048	0.966134	3.67306	2.54733	0.693518	9.8937	2.40374	2.83338	4.51274	15.3986	34.2191
Tb927.7.2040	822	31.4925	29.5547	19.1291	26.5288	71.8153	62.3344	39.1651	44.3809	26.6762	5.43026	0.203562	54.4239	15.2614	0.280418	30.5236	22.8289	67.0749	41.773	15.4049	18.7408
Tb927.9.6440	740	100.493	174.513	69.6454	72.9234	186.72	116.169	90.7677	89.8853	104.394	48.7505	0.466986	120.885	45.5504	0.376806	137.503	71.2844	151.444	90.3265	15.4095	20.8236
Tb927.7.7060	1443	24.2386	22.987	16.7477	14.0934	33.5138	11.3335	3.96943	10.8611	19.5167	4.87916	0.25	14.9195	12.845	0.860955	23.6128	15.4205	22.4237	7.41528	15.5025	10.7433
Tb927.9.13480	504	68.4696	74.5904	50.8677	46.1183	47.8769	136.002	44.7223	35.7669	60.0115	13.6713	0.227812	66.0921	46.8883	0.709438	71.53	48.493	91.9396	40.2446	15.503	30.7599
Tb927.10.4020	753	20.877	32.8386	9.36933	8.78152	0	0	2.64629	2.80892	17.9666	11.3714	0.632917	1.3638	1.57618	1.15573	26.8578	9.07542	0	2.7276	15.6546	20.7897
Tb927.4.3180	654	93.7697	119.626	86.1978	99.5443	110.117	93.5016	127.286	100.559	99.7845	14.3123	0.143432	107.866	14.6281	0.135614	106.698	92.8711	101.809	113.923	15.6855	23.9839
Tb927.11.6030	841	84.9235	110.713	58.5974	77.3142	43.0892	136.002	107.175	110.484	82.887	21.5984	0.260576	99.1876	39.5549	0.398788	97.8182	67.9558	89.5458	108.829	15.7102	18.6804
Tb927.10.14370	571	55.5541	55.1219	32.3632	37.5824	110.117	130.336	62.9816	63.107	45.1554	11.9506	0.264656	91.6353	34.0303	0.371367	55.338	34.9728	120.226	63.0443	15.7166	27.5246
Tb927.10.12760	4109	0.353848	0	1.28828	0.39916	0	0	1.58777	0.936305	0.510323	0.548481	1.07477	0.631019	0.77566	1.22922	0.176924	0.843721	0	1.26204	15.7566	3.83466
Tb927.11.8020	623	64.2234	71.7757	107.513	86.4028	86.1784	65.1678	105.058	86.1401	82.4787	19.0607	0.231098	85.636	16.2962	0.190296	67.9995	96.9579	75.6731	95.5988	15.8104	25.3779
Tb927.11.5760	1261	41.4002	49.9615	15.4204	18.6684	0	0	6.08646	6.36687	31.3626	16.9506	0.540472	3.11333	3.59679	1.15529	45.6809	17.0444	0	6.22667	15.9016	12.6103
Tb927.4.2150	638	104.916	139.564	110.168	110.506	47.8769	59.501	139.459	153.741	116.288	15.7266	0.135238	100.145	54.1666	0.540884	122.24	110.337	53.689	146.6	15.9066	24.932
Tb927.6.3210	644	61.7464	91.0097	97.0116	67.6115	81.3907	51.0009	102.941	116.851	79.3448	17.2777	0.217755	88.0458	28.6833	0.325778	76.3781	82.3116	66.1958	109.896	15.9746	24.8054
Tb927.11.4310	348	17.3385	10.0861	4.95794	4.57499	0	0	1.58777	2.24713	9.2394	5.95541	0.644567	0.958726	1.1393	1.18835	13.7123	4.76646	0	1.91745	16.0334	46.0731
Tb927.10.11060	824	50.9541	85.8494	25.9609	34.2049	76.603	51.0009	70.1266	79.9605	49.2423	26.5277	0.538717	69.4227	12.9417	0.186418	68.4017	30.0829	63.802	75.0435	16.0358	19.4609
Tb927.11.15700	641	90.585	99.4539	66.9907	79.9548	43.0892	116.169	49.4856	44.5681	84.2461	13.9955	0.166126	63.3279	35.3331	0.55794	95.0195	73.4728	79.629	47.0268	16.0358	25.0169
Tb927.9.6910	512	194.616	286.399	254.065	168.016	354.289	365.506	225.728	311.977	225.774	54.1067	0.23965	314.375	63.4338	0.201777	240.508	211.04	359.898	268.853	16.0369	31.322
Tb927.6.4570	635	230.532	262.474	226.113	130.587	483.557	388.173	56.8952	64.4178	212.426	56.914	0.267924	248.261	220.12	0.886649	246.503	178.35	435.865	60.6565	16.0933	25.3437
Tb927.10.9580	1414	48.1233	73.8867	15.4594	19.129	0	0	4.76332	5.05605	39.1496	27.3815	0.699408	2.45484	2.83712	1.15573	61.005	17.2942	0	4.90968	16.1813	11.4436
Tb927.5.4490	426	79.9696	157.86	107.474	104.549	292.049	294.672	123.582	154.303	112.463	32.6812	0.290595	216.151	90.0376	0.416549	118.915	106.012	293.36	138.942	16.2074	38.0456
Tb927.11.490	2152	44.0541	68.961	43.5674	49.2502	33.5138	31.1672	28.5799	32.3962	51.4581	11.9486	0.232201	31.4143	2.11872	0.0674445	56.5075	46.4088	32.3405	30.488	16.2174	7.53598
Tb927.9.13310	315	96.0697	159.502	122.387	121.897	598.461	733.846	269.921	325.46	124.964	26.1009	0.208867	481.922	220.961	0.4585	127.786	122.142	666.154	297.69	16.2454	51.5726
Tb927.9.4130	753	1.94616	0.703683	1.79579	2.45637	0	8.50015	2.91092	2.24713	1.7255	0.737543	0.427437	3.41455	3.61197	1.05782	1.32492	2.12608	4.25007	2.57902	16.2696	21.6064
Tb927.5.750	654	85.985	125.021	36.2671	26.0068	33.5138	28.3338	13.2314	7.11592	68.32	45.9886	0.673135	20.5488	12.4189	0.604361	105.503	31.137	30.9238	10.1737	16.276	24.8868
Tb927.6.3360	525	121.016	183.896	124.768	99.79	205.871	255.004	163.011	194.939	132.368	36.0697	0.272497	204.706	38.1451	0.18634	152.456	112.279	230.438	178.975	16.4123	31.2614
Tb927.10.5570	876	95.7158	117.515	69.7625	81.2751	239.384	308.839	153.22	161.981	91.0671	20.5822	0.226011	215.856	73.0871	0.338592	106.615	75.5188	274.112	157.6	16.4331	18.7592
Tb927.1.1400	769	71.1234	71.072	41.6154	33.4373	95.7538	59.501	25.669	24.7185	54.312	19.6679	0.362127	51.4106	33.699	0.655489	71.0977	37.5264	77.6274	25.1937	16.4371	21.3746
Tb927.4.3760	1206	19.1078	18.7649	6.8318	5.52683	9.57538	2.83338	1.32314	2.05987	12.5578	7.38584	0.588146	3.94794	3.80196	0.963022	18.9363	6.17932	6.20438	1.69151	16.4745	13.6604
Tb927.4.2420	480	162.77	348.792	114.579	113.024	114.905	223.837	83.6227	122.281	184.791	111.746	0.604716	136.161	60.8054	0.446568	255.781	113.801	169.371	102.952	16.5146	34.4053
Tb927.11.15720	2756	0.88462	0.469122	2.42041	1.04396	0	0	0.793886	1.49809	1.20453	0.846033	0.702378	0.572994	0.721396	1.25899	0.676871	1.73218	0	1.14599	16.5169	5.99308
Tb927.4.1470	510	158.878	164.193	168.765	123.003	172.357	107.669	53.455	66.4777	153.71	20.8662	0.135751	99.9895	53.493	0.534986	161.535	145.884	140.013	59.9663	16.6203	32.5888
Tb927.8.6010	1331	47.0618	53.0108	24.8678	31.0731	23.9384	31.1672	27.5214	18.5388	39.0033	13.2143	0.338798	25.2915	5.38286	0.212833	50.0363	27.9704	27.5528	23.0301	16.6295	12.494
Tb927.10.16060	628	74.308	121.972	70.6213	99.9128	62.24	79.3347	107.969	146.438	91.7035	24.0182	0.261911	98.9953	36.8277	0.372014	98.1399	85.2671	70.7873	127.203	16.6706	26.5456
Tb927.10.11350	615	75.0157	66.6153	53.4833	74.8885	105.329	96.335	87.3275	79.0241	67.5007	10.1379	0.150189	92.004	11.3529	0.123396	70.8155	64.1859	100.832	83.1758	16.6967	27.1491
Tb927.10.13810	601	148.97	201.019	176.456	136.267	387.803	340.006	199.795	180.332	165.678	28.9212	0.174563	276.984	102.555	0.370255	174.994	156.361	363.904	190.064	16.7537	27.8763
Tb927.4.2980	825	60.3311	52.3071	48.9938	64.8174	47.8769	104.835	70.6559	40.6356	56.6123	7.25096	0.128081	66.0009	28.877	0.437525	56.3191	56.9056	76.356	55.6458	16.8016	20.3656
Tb927.7.3690	1475	6.90003	5.3949	5.19217	3.71526	14.3631	2.83338	0.264629	0.749044	5.30059	1.30284	0.245791	4.55253	6.63463	1.45735	6.14747	4.45371	8.59823	0.506836	16.8283	11.409
Tb927.3.4650	1534	53.2541	61.455	20.2221	27.4499	19.1508	53.8343	11.6437	17.6025	40.5953	19.8598	0.489215	25.5578	19.1268	0.748372	57.3546	23.836	36.4925	14.6231	16.8425	10.9795
Tb927.10.11980	1013	122.962	201.019	56.6454	53.5181	129.268	70.8346	38.9004	25.6548	108.536	69.4761	0.64012	66.1643	46.1454	0.697435	161.99	55.0818	100.051	32.2776	16.9717	16.7539
Tb927.3.2920	1140	34.6771	59.344	13.1171	11.7599	62.24	19.8337	2.64629	3.93248	29.7245	22.3635	0.752359	22.1631	27.8379	1.25605	47.0105	12.4385	41.0368	3.28938	16.9775	14.8925
Tb927.8.3760	557	75.9004	59.8131	12.9219	9.14997	4.78769	11.3335	1.05851	3.18344	39.4463	33.4919	0.849049	5.09079	4.43324	0.870835	67.8567	11.0359	8.06061	2.12098	16.9822	30.4887
Tb927.3.2450	498	26.0078	39.1717	7.18315	5.74176	4.78769	5.66677	1.8524	2.05987	19.5261	16.0241	0.820652	3.59168	1.92423	0.535745	32.5898	6.46246	5.22723	1.95614	16.9899	34.1162
Tb927.10.9270	843	24.9463	29.7893	12.8828	17.6551	19.1508	22.6671	8.99738	2.24713	21.3184	7.51654	0.352585	13.2656	9.35676	0.705341	27.3678	15.269	20.9089	5.62225	17.0017	20.1681
Tb927.9.7100	2843	30.7848	23.4561	18.2312	17.0411	19.1508	0	8.20349	4.86879	22.3783	6.25873	0.279679	8.05576	8.12758	1.00892	27.1204	17.6361	9.57538	6.53614	17.0205	5.98679
Tb927.8.3390	1518	58.031	87.4913	30.9578	44.2453	129.268	110.502	73.8314	87.6382	55.1814	24.2104	0.438742	100.31	24.5229	0.244471	72.7612	37.6016	119.885	80.7348	17.1359	11.2885
Tb927.9.7020	890	40.3387	44.5666	43.2941	47.1316	4.78769	5.66677	33.0786	22.6586	43.8327	2.82368	0.0644195	16.5479	13.7514	0.831007	42.4526	45.2128	5.22723	27.8686	17.2105	19.3377
Tb927.10.12110	1436	47.9464	53.0108	34.5494	42.4645	43.0892	42.5007	30.1677	22.8458	44.4928	7.90504	0.17767	34.6509	9.87056	0.284857	50.4786	38.5069	42.795	26.5068	17.2158	11.9887
Tb927.6.220	1392	7.4308	11.4935	2.65464	0.951843	0	0	2.64629	4.86879	5.6327	4.77358	0.847478	1.87877	2.35151	1.25162	9.46215	1.80324	0	3.75754	17.2601	12.3995
Tb927.11.6190	731	97.8389	113.997	64.3361	69.7302	67.0277	53.8343	21.9642	22.0968	86.4755	23.5025	0.271782	41.2307	22.8155	0.553361	105.918	67.0331	60.431	22.0305	17.2769	23.6347
Tb927.3.2940	1182	4.4231	4.69122	3.16215	1.22818	0	0	21.1703	24.7185	3.37616	1.57956	0.467858	11.4722	13.3259	1.16158	4.55716	2.19517	0	22.9444	17.422	14.7394
Tb927.3.2030	764	113.408	162.785	78.8585	94.7544	110.117	116.169	68.8035	53.5566	112.452	36.4055	0.323744	87.1614	30.7391	0.352668	138.097	86.8065	113.143	61.1801	17.4486	22.8385
Tb927.11.10410	737	63.3388	68.2573	23.2281	36.4157	67.0277	53.8343	34.1371	44.9426	47.81	21.551	0.450763	49.9854	13.9266	0.278613	65.798	29.8219	60.431	39.5399	17.467	23.7002
Tb927.10.12790	2387	6.54619	2.11105	2.30329	1.19748	0	0	0.793886	0.561783	3.0395	2.38704	0.78534	0.338917	0.402656	1.18807	4.32862	1.75039	0	0.677835	17.4791	7.32264
Tb927.10.3630	3497	8.49235	4.2221	5.03602	2.60989	9.57538	2.83338	1.58777	0.561783	5.09009	2.48214	0.487642	3.63958	4.06474	1.11682	6.35722	3.82295	6.20438	1.07478	17.4826	4.99931
Tb927.5.1040	728	28.3078	33.3077	19.4804	34.3277	23.9384	62.3344	63.7755	77.7133	28.8559	6.78134	0.235007	56.9404	23.0684	0.405133	30.8077	26.9041	43.1364	70.7444	17.5393	24.0924
Tb927.11.13590	438	15.3924	11.2589	16.7477	18.914	9.57538	2.83338	11.379	11.0484	15.5783	3.22418	0.206967	8.70905	3.9948	0.458696	13.3257	17.8309	6.20438	11.2137	17.6176	40.2228
Tb927.11.7810	717	4.77695	3.51842	2.69368	1.93439	14.3631	8.50015	3.96943	4.86879	3.23086	1.21689	0.376646	7.92536	4.71757	0.59525	4.14768	2.31404	11.4316	4.41911	17.6231	24.5789
Tb927.6.2180	1537	66.3465	59.5785	37.9068	35.0647	14.3631	19.8337	13.7607	10.8611	49.7241	15.5774	0.313276	14.7046	3.74554	0.254718	62.9625	36.4857	17.0984	12.3109	17.6526	11.4851
Tb927.9.3340	540	165.247	222.598	390.389	255.125	90.9661	68.0012	54.5135	68.7248	258.34	95.5528	0.369873	70.5514	15.0976	0.213995	193.923	322.757	79.4836	61.6192	17.6584	32.7008
Tb927.11.14670	493	148.97	211.34	88.6963	78.4196	239.384	257.838	88.1214	96.6267	131.856	61.4511	0.466046	170.493	90.5842	0.531309	180.155	83.5579	248.611	92.374	17.6589	35.8194
Tb927.11.14150	686	70.2388	91.9479	52.3121	59.2599	86.1784	121.835	91.8262	101.121	68.4397	17.3228	0.253111	100.24	15.6595	0.15622	81.0934	55.786	104.007	96.4736	17.6742	25.7642
Tb927.8.3070	620	180.462	211.34	142.648	155.795	584.098	580.843	285.005	335.384	172.561	30.2329	0.175201	446.333	158.544	0.355215	195.901	149.222	582.471	310.195	17.6811	28.5179
Tb927.10.9790	574	61.0388	108.133	33.144	23.9496	258.535	172.836	26.7275	23.0331	56.5663	37.8222	0.668635	120.283	115.594	0.961014	84.5857	28.5468	215.686	24.8803	17.7607	30.942
Tb927.1.2760	522	19.1078	11.9626	13.078	8.29024	9.57538	0	7.93886	6.7414	13.1097	4.49151	0.342611	6.06391	4.20618	0.693642	15.5352	10.6841	4.78769	7.34013	17.7628	34.0284
Tb927.7.1930	2014	19.1078	13.6045	21.9789	21.4011	9.57538	11.3335	11.379	13.4828	19.0231	3.81923	0.200768	11.4427	1.59842	0.139689	16.3562	21.69	10.4545	12.4309	17.785	8.83067
Tb927.4.4680	548	111.993	125.49	63.8286	60.2117	287.261	272.005	63.2463	66.1031	90.3808	33.2413	0.367791	172.154	124.268	0.721842	118.742	62.0201	279.633	64.6747	17.7939	32.4707
Tb927.10.7950	348	23.177	22.2833	22.2131	23.3355	19.1508	11.3335	46.31	25.6548	22.7522	0.586285	0.0257682	25.6123	14.9892	0.585237	22.7302	22.7743	15.2421	35.9824	17.8008	51.1517
Tb927.9.12870	432	175.155	214.623	166.228	149.439	450.043	476.008	162.217	218.346	176.361	27.6462	0.156759	326.654	159.48	0.488223	194.889	157.833	463.026	190.282	17.8153	41.2391
Tb927.9.2890	276	9.55389	11.0244	1.71771	2.54848	0	0	0.793886	1.49809	6.21111	4.7591	0.766224	0.572994	0.721396	1.25899	10.2891	2.1331	0	1.14599	17.9102	64.8919
Tb927.10.14350	649	4.4231	4.2221	6.1291	0.890434	0	0	0.793886	0.187261	3.91618	2.1911	0.559498	0.245287	0.376236	1.53386	4.3226	3.50977	0	0.490574	17.9165	27.6064
Tb927.11.2930	1383	18.2232	21.1105	32.2461	28.2482	43.0892	53.8343	3.44017	3.3707	24.957	6.43178	0.257715	25.9336	26.3806	1.01724	19.6668	30.2472	48.4617	3.40544	17.9247	12.9608
Tb927.6.3270	1424	21.2309	28.851	15.4204	7.39981	4.78769	17.0003	4.49869	4.307	18.2255	9.07374	0.497859	7.64842	6.23771	0.815556	25.0409	11.4101	10.894	4.40285	17.9424	12.6
Tb927.3.1750	907	82.9773	113.997	56.3331	52.4128	57.4523	25.5004	10.8498	20.9732	76.43	28.4888	0.372744	28.6939	20.1268	0.70143	98.487	54.3729	41.4764	15.9115	17.9505	19.7911
Tb927.11.8130	996	76.0773	93.3553	64.5703	45.4735	129.268	85.0015	14.29	10.2994	69.8691	20.1111	0.287839	59.7146	57.684	0.965994	84.7163	55.0219	107.135	12.2947	18.0468	18.1192
Tb927.1.1390	1153	87.5773	156.687	45.4413	46.5175	402.166	385.34	78.5947	76.4025	84.0557	52.2426	0.621524	235.626	182.721	0.775471	122.132	45.9794	393.753	77.4986	18.0871	15.687
Tb927.11.15920	570	192.139	246.758	131.834	116.616	110.117	184.17	97.3834	120.222	171.837	59.6516	0.347141	127.973	38.6124	0.301723	219.449	124.225	147.143	108.802	18.0892	31.7354
Tb927.8.2470	732	122.785	142.848	163.534	160.892	186.72	223.837	194.502	226.586	147.515	18.8759	0.127959	207.911	20.2588	0.0974396	132.816	162.213	205.279	210.544	18.1108	24.7416
Tb927.10.1580	1238	103.677	170.057	60.7835	70.9276	47.8769	127.502	133.108	156.176	101.361	49.3194	0.48657	116.166	47.1866	0.406201	136.867	65.8556	87.6896	144.642	18.2086	14.7081
Tb927.11.4810	558	93.9466	100.392	113.72	102.277	57.4523	48.1675	117.76	157.112	102.584	8.23649	0.0802902	95.1229	51.5718	0.54216	97.1694	107.999	52.8099	137.436	18.2563	32.7174
Tb927.11.2900	868	73.2465	79.2816	35.5644	14.5233	52.6646	14.1669	0.793886	1.87261	50.654	30.8928	0.609878	17.3745	24.2961	1.39838	76.2641	25.0438	33.4158	1.33325	18.289	21.0703
Tb927.8.1370	544	125.97	201.253	124.378	132.368	225.021	232.337	147.927	190.632	145.992	37.0023	0.253454	198.979	38.5872	0.193926	163.612	128.373	228.679	169.28	18.2932	33.6273
Tb927.11.6700	729	154.101	153.638	133.279	75.257	38.3015	28.3338	15.8777	19.8497	129.068	37.1647	0.287946	25.5907	9.93967	0.38841	153.869	104.268	33.3177	17.8637	18.3017	25.1052
Tb927.9.6760	879	7.4308	3.75298	6.87084	5.3426	0	2.83338	5.5572	5.05605	5.84931	1.65288	0.282577	3.36166	2.53451	0.753946	5.59189	6.10672	1.41669	5.30663	18.3032	20.8228
Tb927.9.10360	1018	72.008	95.7009	69.2159	70.5285	76.603	104.835	91.8262	95.6904	76.8633	12.6101	0.164058	92.2387	11.7648	0.127547	83.8545	69.8722	90.7191	93.7583	18.3288	18.0047
Tb927.10.9320	1202	54.3156	59.5785	18.114	25.6998	28.7261	59.501	25.1397	8.98853	39.427	20.5786	0.521942	30.5889	21.1002	0.689799	56.9471	21.9069	44.1136	17.0641	18.3452	15.2622
Tb927.10.8050	4178	3.18463	0.938244	3.63062	1.56593	0	2.83338	1.8524	1.68535	2.32986	1.28359	0.550929	1.59278	1.17644	0.738605	2.06144	2.59828	1.41669	1.76888	18.3565	4.39361
Tb927.10.900	710	43.1694	56.0601	40.0539	41.0521	4.78769	0	11.9083	9.36305	45.0839	7.43189	0.164846	6.51476	5.24811	0.805572	49.6148	40.553	2.39384	10.6357	18.3778	25.8843
Tb927.5.1370	1118	35.0309	39.8754	31.1921	34.819	9.57538	8.50015	19.5825	14.0446	35.2294	3.56338	0.101148	12.9257	5.04564	0.390358	37.4532	33.0055	9.03776	16.8136	18.414	16.4705
Tb927.5.2840	531	52.5464	84.442	36.7356	31.2573	134.055	110.502	35.4603	24.5312	51.2453	23.9009	0.466403	76.1372	54.3238	0.7135	68.4942	33.9964	122.279	29.9957	18.4319	34.7117
Tb927.11.7390	1766	59.6234	65.208	34.5884	35.9551	14.3631	36.834	11.1144	5.80509	48.8437	15.8463	0.324429	17.0291	13.6663	0.802524	62.4157	35.2718	25.5985	8.45975	18.4628	10.4546
Tb927.5.3890	2330	36.9771	37.0606	21.5104	29.415	28.7261	17.0003	36.7834	27.5274	31.2408	7.41147	0.237237	27.5093	8.12258	0.295267	37.0189	25.4627	22.8632	32.1554	18.4796	7.93117
Tb927.5.690	1900	13.8001	5.3949	13.3903	9.94829	4.78769	5.66677	3.96943	2.43439	10.6334	3.89614	0.366406	4.21457	1.37434	0.326093	9.59749	11.6693	5.22723	3.20191	18.4815	9.72709
Tb927.9.6960	1064	3.36155	3.04929	4.29428	3.46962	0	0	8.99738	5.05605	3.54369	0.531183	0.149896	3.51336	4.36431	1.24221	3.20542	3.88195	0	7.02671	18.5408	17.4255
Tb927.3.2850	1037	133.047	138.626	66.288	48.5133	143.631	90.6683	27.2568	15.7299	96.6184	45.919	0.475261	69.3214	59.4952	0.858252	135.836	57.4006	117.149	21.4933	18.6114	17.9474
Tb927.3.2880	1152	102.262	89.6023	84.0507	33.2224	172.357	121.835	7.67423	5.43057	77.2844	30.3472	0.392669	76.8243	83.7283	1.08987	95.9322	58.6365	147.096	6.5524	18.657	16.1954
Tb927.8.680	1277	141.539	214.858	160.294	120.393	526.646	631.844	152.691	188.946	159.271	40.4841	0.254184	375.032	240.141	0.640321	178.199	140.343	579.245	170.819	18.6615	14.6136
Tb927.1.1300	961	107.216	130.181	36.111	41.8504	181.932	130.336	80.9764	84.0802	78.8397	47.0288	0.596512	119.331	47.4472	0.39761	118.699	38.9807	156.134	82.5283	18.686	19.4444
Tb927.10.11920	581	138.178	136.045	142.804	137.679	253.748	334.339	184.975	214.227	138.677	2.89849	0.020901	246.822	64.7937	0.262512	137.112	140.242	294.043	199.601	18.7037	32.1922
Tb927.11.3370	2173	29.3694	15.9502	33.0269	29.9984	14.3631	14.1669	17.2009	19.4751	27.0862	7.59379	0.280357	16.3015	2.52948	0.155169	22.6598	31.5126	14.265	18.338	18.7939	8.64881
Tb927.9.10850	535	120.485	201.488	199.254	225.341	253.748	300.339	321.524	404.297	186.642	45.6575	0.244626	319.977	62.9396	0.196701	160.987	212.298	277.043	362.91	18.8387	35.2125
Tb927.9.4920	698	79.7927	74.1213	107.552	74.3973	57.4523	45.3341	32.5493	39.5121	83.9658	15.9395	0.189833	43.712	10.5463	0.241267	76.957	90.9747	51.3932	36.0307	18.8524	27.0092
Tb927.6.2070	1819	12.3847	5.3949	10.3063	8.10602	4.78769	0	2.38166	3.55796	9.04796	2.99717	0.331253	2.68183	2.03998	0.760668	8.88979	9.20614	2.39384	2.96981	18.8553	10.3657
Tb927.6.1240	428	85.8081	119.157	172.2	132.245	239.384	263.505	180.477	257.858	127.353	35.7229	0.280504	235.306	37.9765	0.161392	102.483	152.223	251.445	219.168	18.8685	44.0852
Tb927.6.2500	921	105.27	195.624	85.7294	102.83	14.3631	2.83338	20.641	22.6586	122.363	49.6082	0.405418	15.124	8.92274	0.589972	150.447	94.2795	8.59823	21.6498	18.9679	20.5949
Tb927.10.150	1205	112.701	164.427	143.624	99.4522	138.843	223.837	95.531	124.341	130.051	29.4578	0.226509	145.638	55.153	0.378699	138.564	121.538	181.34	109.936	18.9863	15.7563
Tb927.10.4280	1024	42.2848	56.0601	30.6455	20.8484	23.9384	22.6671	6.61572	5.43057	37.4597	15.1836	0.405331	14.663	10.0016	0.6821	49.1725	25.747	23.3028	6.02314	19.0053	18.5598
Tb927.8.3270	1136	169.67	215.562	79.6003	69.5459	402.166	416.507	115.378	115.166	133.594	70.7994	0.529957	262.304	169.879	0.647642	192.616	74.5731	409.337	115.272	19.0121	16.736
Tb927.7.3800	918	74.308	87.0222	38.7656	55.299	14.3631	31.1672	41.0175	30.7108	63.8487	21.2027	0.332078	29.3146	11.0437	0.376728	80.6651	47.0323	22.7651	35.8641	19.0229	20.7222
Tb927.7.7390	307	10.2616	14.7773	5.4264	5.77247	14.3631	11.3335	6.88035	8.23948	9.05945	4.40238	0.485943	10.2041	3.34064	0.327382	12.5195	5.59943	12.8483	7.55992	19.0264	61.9751
Tb927.10.260	792	91.8235	94.5281	147.762	132.767	387.803	453.341	162.217	238.383	116.72	27.8892	0.238941	310.436	133.626	0.430447	93.1758	140.264	420.572	200.3	19.0301	24.0279
Tb927.11.2960	374	170.024	195.624	246.921	213.029	694.215	569.51	249.28	285.573	206.399	32.276	0.156377	449.645	216.985	0.482571	182.824	229.975	631.863	267.427	19.0791	51.0136
Tb927.4.3500	1172	126.147	182.723	117.156	139.675	641.55	648.845	198.736	233.702	141.425	29.046	0.205381	430.708	248.1	0.576028	154.435	128.415	645.198	216.219	19.0947	16.2924
Tb927.11.13650	792	53.7849	46.6777	26.8197	36.385	67.0277	87.8349	42.3406	62.5452	40.9168	11.8045	0.288501	64.9371	18.6637	0.287412	50.2313	31.6023	77.4313	52.4429	19.0952	24.1101
Tb927.10.12150	1356	24.7693	22.2833	16.8648	17.9929	0	0	8.20349	5.43057	20.4776	3.69259	0.180324	3.40852	4.09538	1.20151	23.5263	17.4288	0	6.81703	19.102	14.087
Tb927.3.2970	832	70.0619	64.0352	24.3603	37.7974	81.3907	85.0015	87.0629	56.7401	49.0637	21.6199	0.44065	77.5488	14.0691	0.181423	67.0485	31.0788	83.1961	71.9015	19.2162	23.0963
Tb927.10.320	567	77.3158	100.861	130.195	127.608	57.4523	85.0015	96.5895	141.195	108.995	24.9373	0.228794	95.0595	34.8629	0.366749	89.0885	128.901	71.2269	118.892	19.241	33.9347
Tb927.8.3440	770	64.0465	67.319	47.237	60.4267	191.508	226.671	176.243	184.639	59.7573	8.80874	0.147409	194.765	22.1674	0.113816	65.6827	53.8319	209.089	180.441	19.2486	24.9982
Tb927.11.1950	711	113.231	158.798	133.825	115.818	172.357	178.503	173.332	226.024	130.418	21.0204	0.161177	187.554	25.7882	0.137497	136.015	124.822	175.43	199.678	19.2655	27.0963
Tb927.3.4240	1279	115.885	127.367	132.029	129.328	148.418	158.669	208.527	169.471	126.152	7.10666	0.056334	171.272	26.2826	0.153456	121.626	130.679	153.544	188.999	19.2784	15.073
Tb927.8.6680	634	95.5389	112.12	66.9126	51.7987	119.692	104.835	39.4297	34.8305	81.5926	27.2618	0.334121	74.6969	43.8406	0.586913	103.83	59.3557	112.264	37.1301	19.2834	30.4155
Tb927.7.1180	720	92.5312	180.847	67.1859	48.9431	57.4523	59.501	50.2795	32.3962	97.3767	58.4465	0.600211	49.9072	12.3254	0.246966	136.689	58.0645	58.4767	41.3378	19.3024	26.8089
Tb927.4.3520	1052	125.262	373.187	136.441	177.288	315.988	385.34	239.754	314.598	203.045	115.611	0.569389	313.92	59.4593	0.189409	249.224	156.865	350.664	277.176	19.3778	18.42
Tb927.5.1050	3420	4.60002	1.87649	13.6636	6.6936	0	0	7.4096	11.0484	6.70843	5.03877	0.751111	4.6145	5.53157	1.19874	3.23826	10.1786	0	9.229	19.3812	5.66703
Tb927.7.2740	626	160.647	179.674	193.555	188.465	38.3015	76.5013	47.3685	46.0662	180.585	14.476	0.0801617	52.0594	16.7791	0.322306	170.16	191.01	57.4014	46.7174	19.4063	31.0004
Tb927.10.11610	953	55.3772	61.6896	36.2281	44.0611	28.7261	62.3344	27.5214	13.4828	49.339	11.3834	0.230719	33.0162	20.7341	0.627998	58.5334	40.1446	45.5303	20.5021	19.4189	20.3766
Tb927.4.780	632	117.654	144.959	75.267	82.4112	445.255	393.84	107.439	122.843	105.073	32.4095	0.308448	267.344	177.11	0.662478	131.307	78.8391	419.548	115.141	19.4376	30.7557
Tb927.3.5780	528	0.707696	1.17281	0.819816	0.337751	0	0	0.264629	1.31083	0.759517	0.344004	0.452924	0.393864	0.623907	1.58407	0.940251	0.578784	0	0.787728	19.4714	36.8776
Tb927.10.12420	595	149.678	252.622	96.8555	94.3552	277.686	359.84	105.587	147.374	148.378	74.0306	0.498934	222.622	117.218	0.526534	201.15	95.6054	318.763	126.481	19.4743	32.7299
Tb927.11.2350	1043	43.8771	37.5298	18.9729	11.6063	47.8769	14.1669	3.96943	2.05987	27.9965	15.2002	0.542932	17.0183	21.2478	1.24853	40.7035	15.2896	31.0219	3.01465	19.4906	18.6871
Tb927.6.3140	1387	79.4388	116.811	68.6694	61.4092	52.6646	28.3338	18.2594	19.2879	81.5822	24.6264	0.30186	29.6364	16.0054	0.54006	98.1251	65.0393	40.4992	18.7736	19.5001	14.0592
Tb927.11.2190	930	79.6158	104.145	47.5494	63.6199	239.384	206.837	132.05	138.948	73.7325	24.1341	0.327319	179.305	52.3747	0.292099	91.8804	55.5846	223.111	135.499	19.503	20.971
Tb927.7.1520	601	52.0156	54.8873	63.8286	63.2822	71.8153	79.3347	86.0043	74.1554	58.5034	5.95431	0.101777	77.8274	6.29187	0.0808439	53.4515	63.5554	75.575	80.0799	19.513	32.4676
Tb927.8.5900	802	84.0389	114.935	72.4171	98.439	344.714	221.004	173.332	220.406	92.4575	18.3803	0.198797	239.864	73.381	0.305927	99.4869	85.428	282.859	196.869	19.5444	24.3696
Tb927.10.6280	780	67.7619	77.6397	36.4233	43.9997	95.7538	90.6683	104.793	63.4815	56.4561	19.434	0.344232	88.6741	17.7819	0.200531	72.7008	40.2115	93.211	84.1372	19.5787	25.1009
Tb927.10.5800	414	28.4848	19.4686	22.8768	20.9098	23.9384	17.0003	5.29257	5.99235	22.935	3.95477	0.172434	13.0559	9.02129	0.690973	23.9767	21.8933	20.4694	5.64246	19.5934	47.3271
Tb927.8.7290	1905	7.07696	2.58017	5.69968	3.83808	0	0	3.96943	3.55796	4.79872	1.9872	0.41411	1.88185	2.17945	1.15815	4.82856	4.76888	0	3.7637	19.6111	10.2945
Tb927.10.5050	571	89.3466	140.502	138.588	125.551	114.905	170.003	77.007	106.177	123.497	23.7163	0.192039	117.023	38.8599	0.332071	114.924	132.07	142.454	91.592	19.629	34.3766
Tb927.1.1630	584	50.2464	66.1462	36.5404	46.7631	555.372	515.676	124.64	104.679	49.924	12.2797	0.245969	325.092	243.662	0.749519	58.1963	41.6518	535.524	114.66	19.6691	33.68
Tb927.6.2870	1729	55.908	103.676	18.036	14.7075	38.3015	36.834	3.96943	6.55414	48.0819	41.5073	0.863263	21.4148	18.6913	0.872822	79.792	16.3717	37.5677	5.26178	19.6807	11.3827
Tb927.8.5390	1395	3.89233	3.04929	3.55254	2.33355	0	0	1.05851	2.43439	3.20693	0.67746	0.211249	0.873227	1.15421	1.32178	3.47081	2.94304	0	1.74645	19.6817	14.1088
Tb927.10.370	598	124.554	190.464	37.5554	43.14	86.1784	79.3347	15.3485	15.3554	98.9283	72.834	0.73623	49.0543	39.0162	0.795369	157.509	40.3477	82.7566	15.3519	19.7057	32.9528
Tb927.8.6460	1010	110.931	120.095	86.7834	101.172	339.926	274.838	210.909	177.523	104.745	14.2512	0.136055	250.799	71.8378	0.286436	115.513	93.9775	307.382	194.216	19.7168	19.5216
Tb927.5.3340	1177	48.4772	66.3808	34.6275	33.2838	138.843	130.336	45.5161	32.2089	45.6923	15.4075	0.3372	86.7259	55.6428	0.641593	57.429	33.9556	134.589	38.8625	19.73	16.763
Tb927.7.7090	1669	38.3925	34.715	29.162	16.6419	23.9384	11.3335	4.76332	2.80892	29.7279	9.51333	0.320014	10.7111	9.54238	0.890891	36.5538	22.902	17.636	3.78612	19.7413	11.8282
Tb927.8.920	909	242.032	243.474	168.843	129.328	225.021	175.67	43.3991	49.2496	195.919	56.437	0.288063	123.335	91.2094	0.739525	242.753	149.085	200.346	46.3244	19.7759	21.7556
Tb927.6.1710	1792	30.254	29.7893	19.1681	20.6335	14.3631	19.8337	3.17554	1.12357	24.9612	5.87687	0.23544	9.62397	8.95426	0.930413	30.0216	19.9008	17.0984	2.14956	19.8431	11.0732
Tb927.7.1720	846	35.7386	49.9615	31.8167	34.0514	9.57538	25.5004	7.67423	4.68153	37.8921	8.20507	0.216538	11.8579	9.31544	0.78559	42.8501	32.934	17.5379	6.17788	19.855	23.4692
Tb927.11.12690	1067	14.6847	5.62947	18.3092	13.5407	0	2.83338	5.29257	7.6777	13.041	5.3428	0.409692	3.95091	3.29381	0.833683	10.1571	15.925	1.41669	6.48514	19.8621	18.6149
Tb927.10.10250	721	93.062	135.107	101.189	113.761	33.5138	85.0015	133.902	179.022	110.78	18.3177	0.165353	107.86	62.6951	0.581265	114.085	107.475	59.2577	156.462	19.904	27.6061
Tb927.3.3680	973	13.6231	6.09859	12.1021	9.24209	9.57538	2.83338	19.0533	21.9095	10.2665	3.3195	0.323334	13.3429	8.76812	0.657138	9.86086	10.6721	6.20438	20.4814	19.9066	20.459
Tb927.7.320	1329	35.2079	34.4805	42.5524	44.2453	23.9384	22.6671	46.5747	29.7745	39.1215	4.99601	0.127705	30.7387	11.0015	0.357906	34.8442	43.3989	23.3028	38.1746	19.9575	15.0169
Tb927.8.1730	414	77.1388	87.0222	128.867	100.957	186.72	153.003	188.151	163.292	98.4963	22.4815	0.228247	172.791	17.4333	0.100892	82.0805	114.912	169.861	175.721	20.0147	48.3447
Tb927.11.15410	2145	40.1617	32.1349	24.5945	30.3669	28.7261	34.0006	29.6384	19.4751	31.8145	6.42918	0.202083	27.9601	6.10698	0.218418	36.1483	27.4807	31.3634	24.5568	20.0171	9.33197
Tb927.5.4370	377	267.155	306.806	263.63	182.6	1129.89	957.683	161.424	216.099	255.048	52.1145	0.204333	616.275	499.131	0.809916	286.981	223.115	1043.79	188.761	20.0535	53.1922
Tb927.8.5150	430	142.07	153.872	201.128	147.106	124.48	82.1681	48.9563	46.8153	161.044	27.1568	0.16863	75.6049	36.3815	0.481205	147.971	174.117	103.324	47.8858	20.0603	46.6519
Tb927.5.3040	790	30.0771	22.7524	24.8678	30.0291	23.9384	14.1669	28.3153	13.2955	26.9316	3.70645	0.137625	19.929	7.38489	0.370559	26.4147	27.4484	19.0527	20.8054	20.0622	25.3951
Tb927.10.8220	1467	116.593	143.551	84.7144	103.843	114.905	121.835	99.2358	123.218	112.175	24.6813	0.220024	114.798	10.9941	0.095769	130.072	94.2787	118.37	111.227	20.0635	13.6765
Tb927.4.5080	2314	163.301	325.336	154.945	139.737	363.864	518.509	72.5083	122.094	195.83	86.887	0.443686	269.244	209.32	0.777435	244.318	147.341	441.187	97.3012	20.0706	8.67354
Tb927.8.1430	579	114.824	125.49	122.426	108.111	33.5138	45.3341	13.4961	17.228	117.713	7.81547	0.0663945	27.393	14.7851	0.539741	120.157	115.268	39.424	15.362	20.1017	34.718
Tb927.9.3780	622	96.9543	135.576	99.7053	100.865	143.631	141.669	111.673	102.994	108.275	18.2745	0.168778	124.992	20.7111	0.1657	116.265	100.285	142.65	107.333	20.1362	32.3734
Tb927.10.5740	727	3.89233	2.11105	3.04503	1.50453	0	0	2.38166	1.31083	2.63823	1.04904	0.397629	0.923121	1.15209	1.24804	3.00169	2.27478	0	1.84624	20.1903	27.7721
Tb927.7.260	536	130.393	134.873	91.39	98.8381	38.3015	36.834	60.0707	70.9719	113.873	21.9501	0.192759	51.5445	16.7521	0.325002	132.633	95.1141	37.5677	65.5213	20.2327	37.7476
Tb927.11.380	876	66.3465	61.2204	70.7775	75.8097	110.117	45.3341	44.4576	44.0063	68.5385	6.22473	0.090821	60.9787	32.7634	0.537292	63.7835	73.2936	77.7255	44.232	20.2873	23.159
Tb927.8.640	654	88.1081	98.7502	75.8135	83.0867	450.043	399.507	160.365	217.785	86.4396	9.63485	0.111463	306.925	139.619	0.454895	93.4292	79.4501	424.775	189.075	20.3413	31.1029
Tb927.2.2220	1032	29.3694	33.5422	18.3873	24.6865	19.1508	8.50015	50.2795	32.3962	26.4964	6.50463	0.245492	27.5816	18.0144	0.65313	31.4558	21.5369	13.8255	41.3378	20.3498	19.7188
Tb927.11.4790	1437	46.0002	44.0975	17.2942	5.80317	100.541	28.3338	3.7048	5.24331	28.2988	19.9173	0.703821	34.4559	45.4745	1.31979	45.0489	11.5487	64.4377	4.47406	20.3672	14.1734
Tb927.8.7210	643	86.3389	107.898	101.931	104.089	205.871	209.67	111.938	120.222	100.064	9.47687	0.0947081	161.925	53.0683	0.327733	97.1185	103.01	207.771	116.08	20.3682	31.6769
Tb927.10.2070	1193	92.8851	113.293	64.6874	86.0957	105.329	82.1681	54.5135	69.6611	89.2403	20.0379	0.224538	77.918	21.4894	0.275795	103.089	75.3916	93.7486	62.0873	20.3959	17.0963
Tb927.11.5670	1170	21.2309	15.2465	14.4053	16.6419	19.1508	14.1669	8.20349	6.36687	16.8811	3.04298	0.180259	11.972	5.83013	0.48698	18.2387	15.5236	16.6588	7.28518	20.4085	17.4432
Tb927.10.1820	798	18.0462	18.2958	15.7327	15.5058	28.7261	17.0003	13.7607	12.921	16.8951	1.47968	0.08758	18.102	7.29785	0.403151	18.171	15.6192	22.8632	13.3409	20.4207	25.5898
Tb927.5.4050	412	259.547	280.535	475.611	366.49	622.4	561.01	346.664	467.591	345.546	98.2813	0.284423	499.416	120.09	0.240461	270.041	421.05	591.705	407.127	20.5132	49.7894
Tb927.11.13170	1373	46.7079	42.6901	70.5433	48.329	4.78769	2.83338	26.4629	21.7223	52.0676	12.5431	0.240901	13.9516	11.8955	0.852628	44.699	59.4361	3.81054	24.0926	20.5351	14.9564
Tb927.8.7130	677	44.0541	52.0726	29.5524	30.9195	71.8153	102.002	41.2821	33.707	39.1496	10.8151	0.276249	62.2015	31.2306	0.502087	48.0633	30.236	86.9086	37.4945	20.5736	30.3894
Tb927.8.490	2790	26.7155	27.6782	47.5494	30.4283	90.9661	96.335	14.0253	14.2318	33.0928	9.76523	0.295086	53.8896	45.9644	0.852937	27.1969	38.9888	93.6506	14.1286	20.5857	7.3784
Tb927.10.9090	2594	35.3848	35.6533	19.2462	22.7828	14.3631	17.0003	7.14498	6.55414	28.2668	8.49847	0.300652	11.2656	5.21723	0.463111	35.519	21.0145	15.6817	6.84956	20.5947	7.93936
Tb927.7.6430	4122	43.8771	49.7269	23.6966	26.5902	14.3631	42.5007	13.2314	8.80127	35.9727	12.7853	0.355417	19.7241	15.3729	0.779396	46.802	25.1434	28.4319	11.0164	20.6168	5.00165
Tb927.2.1790	522	266.801	676.005	317.074	268.604	1082.02	991.684	509.94	598.673	382.121	197.302	0.516333	795.579	283.353	0.356159	471.403	292.839	1036.85	554.307	20.6269	39.5151
Tb927.10.8370	1304	192.67	223.068	175.089	132.245	952.75	1113.52	239.224	333.886	180.768	37.9371	0.209866	659.845	437.716	0.663361	207.869	153.667	1033.13	286.555	20.712	15.8834
Tb927.8.6890	499	666.649	1427.3	406.434	246.957	627.187	586.51	159.571	237.26	686.836	523.074	0.76157	402.632	238.511	0.59238	1046.98	326.695	606.849	198.415	20.7457	41.5746
Tb927.8.5190	1495	18.4001	10.5552	12.4144	15.5979	4.78769	2.83338	3.44017	3.74522	14.2419	3.46702	0.243438	3.70162	0.817239	0.220779	14.4777	14.0062	3.81054	3.5927	20.7542	13.8824
Tb927.3.1540	1855	135.878	138.156	74.3691	67.8265	464.406	558.176	46.31	73.0318	104.057	38.1635	0.366754	285.481	263.764	0.923928	137.017	71.0978	511.291	59.6709	20.7594	11.1911
Tb927.2.2900	734	228.94	250.746	117.624	126.196	473.981	456.175	123.582	188.946	180.876	68.7571	0.380133	310.671	180.426	0.580763	239.843	121.91	465.078	156.264	20.76	28.2834
Tb927.11.12160	665	44.0541	63.5661	28.3813	38.0737	28.7261	28.3338	32.814	30.149	43.5188	14.8433	0.341079	30.0057	2.02808	0.0675897	53.8101	33.2275	28.53	31.4815	20.7842	31.2545
Tb927.7.4350	593	114.293	153.872	128.399	129.635	445.255	450.508	205.087	249.619	131.55	16.4284	0.124884	337.617	128.631	0.380998	134.082	129.017	447.882	227.353	20.799	35.0742
Tb927.10.8160	474	98.9005	123.848	132.029	128.714	239.384	221.004	133.638	180.707	120.873	15.0287	0.124335	193.683	46.9358	0.242333	111.374	130.372	230.194	157.172	20.8309	43.947
Tb927.10.15600	1923	36.0925	29.5547	25.2191	31.1038	14.3631	14.1669	7.67423	3.18344	30.4925	4.48782	0.147178	9.84691	5.42158	0.550587	32.8236	28.1614	14.265	5.42884	20.8388	10.8366
Tb927.7.1160	552	54.4926	69.1955	67.303	60.6416	62.24	116.169	60.8646	64.4178	62.9082	6.70336	0.106558	75.9228	26.8705	0.353918	61.844	63.9723	89.2043	62.6412	20.8443	37.7615
Tb927.8.7280	1309	43.3464	20.8759	62.4232	59.9968	47.8769	28.3338	161.159	98.6866	46.6606	19.1672	0.41078	84.014	59.3655	0.706614	32.1111	61.21	38.1054	129.923	20.8549	15.9319
Tb927.1.1170	487	141.539	158.563	252.816	248.339	330.351	325.839	256.161	303.176	200.314	58.482	0.291951	303.881	33.9633	0.111765	150.051	250.577	328.095	279.668	20.8681	42.8503
Tb927.1.4710	685	46.7079	63.3315	31.6605	18.5763	4.78769	17.0003	5.29257	5.24331	40.0691	19.3033	0.481752	8.08097	5.95056	0.736368	55.0197	25.1184	10.894	5.26794	20.8868	30.4917
Tb927.10.4660	570	147.555	181.785	190.236	163.963	167.569	238.004	132.579	166.475	170.885	19.022	0.111315	176.157	44.3156	0.251569	164.67	177.1	202.787	149.527	20.8926	36.6537
Tb927.10.10670	1451	22.8232	29.0856	9.60356	5.83387	0	0	0.529257	1.68535	16.8365	10.9431	0.64996	0.553652	0.794648	1.43528	25.9544	7.71872	0	1.1073	20.8936	14.3995
Tb927.11.970	672	246.809	268.103	263.473	217.204	646.338	957.683	277.86	361.414	248.897	23.0227	0.0924988	560.824	308.028	0.549241	257.456	240.339	802.011	319.637	20.8936	31.0917
Tb927.10.13600	714	128.093	185.303	93.7714	111.028	205.871	187.003	265.158	306.172	129.549	39.7229	0.306625	241.051	54.7134	0.226979	156.698	102.4	196.437	285.665	20.9029	29.2757
Tb927.11.650	515	130.57	142.613	172.864	133.012	110.117	93.5016	75.9484	85.391	144.765	19.4407	0.134291	91.2395	14.4855	0.158764	136.591	152.938	101.809	80.6697	20.911	40.6039
Tb927.3.3140	1019	81.2081	125.021	56.9968	63.3743	67.0277	62.3344	46.5747	37.4522	81.65	30.6759	0.375699	53.3472	13.741	0.257576	103.115	60.1855	64.681	42.0134	20.9121	20.5222
Tb927.11.12200	1174	61.2157	86.0839	46.4953	54.9919	62.24	87.8349	35.7249	35.3923	62.1967	17.0294	0.273799	55.298	25.0744	0.453442	73.6498	50.7436	75.0374	35.5586	20.9211	17.8203
Tb927.4.4780	666	64.4003	46.4431	12.7657	11.6985	14.3631	14.1669	1.32314	2.62165	33.8269	25.9945	0.768457	8.1187	7.11735	0.876662	55.4217	12.2321	14.265	1.9724	20.9334	31.4316
Tb927.4.4610	1116	78.3773	75.9978	56.6845	56.4658	86.1784	39.6674	44.193	27.7146	66.8813	11.9405	0.178533	49.4384	25.4607	0.514999	77.1875	56.5751	62.9229	35.9538	20.9601	18.7814
Tb927.2.4680	1300	7.25388	3.75298	3.78677	1.50453	0	0	2.64629	3.18344	4.07454	2.37342	0.582501	1.45743	1.69712	1.16446	5.50343	2.64565	0	2.91486	20.9632	16.1256
Tb927.11.14660	616	112.17	109.54	116.102	106.883	38.3015	42.5007	38.3712	37.0777	111.174	3.93099	0.035359	39.0628	2.3677	0.0606128	110.855	111.492	40.4011	37.7244	21.0014	34.0933
Tb927.10.15580	615	83.685	83.7383	74.3691	78.0818	57.4523	121.835	146.34	164.602	79.9685	4.58029	0.0572762	122.557	46.8066	0.381916	83.7117	76.2254	89.6439	155.471	21.0173	34.1744
Tb927.11.7440	783	81.5619	82.3309	111.144	123.678	52.6646	36.834	106.116	82.2076	99.6787	21.1075	0.211756	69.4556	30.8368	0.443978	81.9464	117.411	44.7493	94.1619	21.1973	27.0719
Tb927.5.2670	826	113.939	184.365	82.8405	87.416	445.255	334.339	117.495	102.619	117.14	46.8665	0.40009	249.927	167.846	0.671578	149.152	85.1283	389.797	110.057	21.2203	25.6904
Tb927.4.4600	1200	67.0542	80.2199	34.8227	37.214	4.78769	31.1672	45.2515	24.3439	54.8277	22.3956	0.408473	26.3876	16.8268	0.637679	73.637	36.0183	17.9775	34.7977	21.2435	17.7029
Tb927.11.15510	942	55.2003	85.3802	32.7927	43.7848	33.5138	56.6677	53.7196	37.4522	54.2895	22.6563	0.417324	45.3383	11.5558	0.254879	70.2902	38.2887	45.0907	45.5859	21.288	22.5987
Tb927.6.4810	1079	66.5234	68.0227	45.4413	56.8956	81.3907	65.1678	16.1424	15.1681	59.2207	10.4257	0.176048	44.4673	33.9244	0.762907	67.2731	51.1684	73.2793	15.6552	21.2954	19.7362
Tb927.8.6280	828	115.177	132.058	141.126	142.531	162.781	99.1684	153.485	154.678	132.723	12.5842	0.0948153	142.528	29.2	0.204872	123.618	141.828	130.975	154.081	21.3951	25.8394
Tb927.3.1870	1744	43.1694	62.8624	30.5674	38.6264	52.6646	39.6674	14.8192	8.80127	43.8064	13.7312	0.313452	28.9881	20.6792	0.713369	53.0159	34.5969	46.166	11.8102	21.3979	12.2695
Tb927.10.10420	607	147.201	229.87	187.426	174.341	43.0892	48.1675	85.2105	87.0764	184.709	34.4541	0.186532	65.8859	23.4954	0.356608	188.535	180.883	45.6284	86.1434	21.4183	35.2854
Tb927.11.13890	947	137.116	154.576	99.393	97.1187	186.72	147.336	80.9764	91.1961	122.051	28.4008	0.232697	126.557	49.5961	0.391887	145.846	98.2558	167.028	86.0863	21.4533	22.654
Tb927.1.650	810	106.154	105.318	99.1197	97.9784	95.7538	68.0012	52.1319	69.0993	102.143	4.18948	0.041016	71.2465	18.0842	0.253826	105.736	98.5491	81.8775	60.6156	21.4952	26.5373
Tb927.11.12960	649	161.708	202.661	105.991	121.959	856.996	884.015	278.919	257.109	148.08	43.2768	0.292253	569.26	348.138	0.611562	182.185	113.975	870.506	268.014	21.501	33.1294
Tb927.11.12080	849	138.885	225.179	96.8945	114.283	215.446	195.503	217.525	252.802	143.81	56.9153	0.395766	220.319	23.8225	0.108127	182.032	105.589	205.475	235.164	21.5029	25.3273
Tb927.8.7190	2187	13.2693	6.09859	15.4594	9.30349	4.78769	0	3.44017	2.80892	11.0327	4.16067	0.377122	2.75919	2.01611	0.730689	9.68394	12.3814	2.39384	3.12454	21.5095	9.83515
Tb927.4.3710	585	106.862	111.182	113.252	91.7454	157.994	121.835	46.31	65.5414	105.76	9.71509	0.0918596	97.9202	51.2925	0.52382	109.022	102.499	139.915	55.9257	21.563	36.8598
Tb927.11.220	986	64.5772	99.4539	38.18	44.4603	19.1508	17.0003	14.0253	10.2994	61.6679	27.5924	0.447436	15.1189	3.83925	0.253936	82.0156	41.3201	18.0755	12.1623	21.5996	21.9063
Tb927.4.1070	781	149.855	195.858	72.0267	66.107	33.5138	22.6671	23.8166	19.1006	120.962	62.8437	0.519534	24.7745	6.16246	0.248742	172.857	69.0669	28.0904	21.4586	21.6067	27.6655
Tb927.3.1720	1351	60.1541	80.9236	20.2612	11.5449	239.384	229.504	12.7022	15.3554	43.221	32.857	0.760209	124.237	127.325	1.02486	70.5389	15.9031	234.444	14.0288	21.6547	16.0287
Tb927.3.4050	666	93.7697	103.441	106.498	115.142	76.603	76.5013	114.32	95.3159	104.713	8.81909	0.0842217	90.685	18.0695	0.199255	98.6056	110.82	76.5522	104.818	21.6697	32.5371
Tb927.10.13910	1103	56.0849	38.468	54.8887	58.6151	4.78769	5.66677	24.8751	8.98853	52.0142	9.1634	0.176171	11.0795	9.37328	0.846001	47.2764	56.7519	5.22723	16.9318	21.7117	19.6842
Tb927.10.15860	558	24.5924	19.4686	28.8107	36.1393	4.78769	0	15.6131	12.3592	27.2528	7.04909	0.258656	8.19	7.09781	0.866643	22.0305	32.475	2.39384	13.9862	21.7127	38.9117
Tb927.1.3800	619	10.4385	8.91332	10.6186	3.40821	4.78769	5.66677	3.44017	3.74522	8.34465	3.3787	0.404894	4.40996	1.01728	0.230679	9.67592	7.01339	5.22723	3.5927	21.7275	35.1009
Tb927.3.4890	625	160.116	208.994	122.348	138.201	215.446	263.505	193.179	204.302	157.415	37.7118	0.23957	219.108	30.9624	0.141311	184.555	130.275	239.475	198.74	21.7314	34.7703
Tb927.10.12080	2026	83.8619	100.392	32.3242	54.8077	90.9661	70.8346	81.7703	51.8713	67.8465	30.2631	0.446052	73.8606	16.8112	0.227607	92.127	43.566	80.9003	66.8208	21.7388	10.7299
Tb927.4.3080	777	76.0773	84.6765	52.1169	69.2082	86.1784	130.336	56.6306	52.6203	70.5197	13.8044	0.195753	81.4412	35.867	0.440403	80.3769	60.6625	108.257	54.6254	21.7538	27.9972
Tb927.8.1930	861	104.916	126.428	75.1889	98.1319	23.9384	68.0012	44.193	50.5605	101.166	21.105	0.208617	46.6733	18.1935	0.389806	115.672	86.6604	45.9698	47.3767	21.766	25.2799
Tb927.11.8420	559	65.9926	60.0476	62.9697	27.235	114.905	36.834	18.7886	8.98853	54.0612	18.0481	0.333846	44.8789	48.0872	1.07149	63.0201	45.1023	75.8693	13.8886	21.8103	39.0166
Tb927.10.4140	986	196.562	250.98	87.0177	94.4167	335.138	402.34	153.485	208.047	157.244	80.0239	0.508914	274.753	114.135	0.415411	223.771	90.7172	368.739	180.766	21.8155	22.1253
Tb927.6.4360	1008	65.108	117.515	34.9398	42.8636	105.329	62.3344	29.1092	24.7185	65.1066	37.1996	0.571365	55.3728	37.2987	0.673592	91.3115	38.9017	83.8318	26.9138	21.8477	21.6743
Tb927.10.14110	492	99.962	131.12	207.179	184.412	258.535	240.838	310.145	334.823	155.668	48.9401	0.314387	286.085	43.8199	0.153171	115.541	195.796	249.686	322.484	21.8614	44.4337
Tb927.10.3120	1041	89.1697	92.1825	40.0539	56.3429	148.418	104.835	133.373	154.678	69.4372	25.4398	0.366372	135.326	22.2066	0.164097	90.6761	48.1984	126.627	144.025	21.8693	21.008
Tb927.9.10060	699	23.0001	30.4929	32.0509	36.5999	81.3907	39.6674	43.1345	54.1184	30.536	5.65265	0.185114	54.5778	18.9069	0.346422	26.7465	34.3254	60.529	48.6265	21.8727	31.2915
Tb927.8.7180	898	87.2235	115.873	67.6544	92.9428	138.843	175.67	238.166	215.35	90.9235	19.847	0.218282	192.007	43.8515	0.228385	101.548	80.2986	157.256	226.758	21.9162	24.4056
Tb927.5.4030	463	50.4233	82.3309	125.237	126.779	181.932	238.004	182.065	274.15	96.1926	36.8152	0.382724	219.038	45.2435	0.206556	66.3771	126.008	209.968	228.107	21.9254	47.3551
Tb927.4.5060	1111	10.4385	3.98754	12.8438	11.4835	9.57538	0	2.11703	2.62165	9.68834	3.92604	0.405234	3.57852	4.15611	1.16141	7.21302	12.1637	4.78769	2.36934	21.9371	19.7453
Tb927.9.3530	467	97.8389	113.293	116.336	111.488	402.166	535.509	148.457	170.22	109.739	8.18172	0.0745561	314.088	187.009	0.595402	105.566	113.912	468.838	159.338	21.9661	47.0365
Tb927.11.16950	479	50.7772	65.208	35.4473	40.1616	71.8153	82.1681	66.1572	54.6802	47.8985	13.201	0.275603	68.7052	11.4618	0.166825	57.9926	37.8045	76.9917	60.4187	21.9695	45.8653
Tb927.9.12690	1316	46.531	50.4306	17.9969	21.2476	4.78769	11.3335	2.64629	4.49426	34.0515	16.7899	0.493074	5.81544	3.79889	0.653241	48.4808	19.6223	8.06061	3.57028	21.98	16.7021
Tb927.3.3470	561	80.6773	64.9734	80.4591	102.308	244.172	235.171	310.939	329.954	82.1044	15.3448	0.186894	280.059	47.4197	0.16932	72.8254	91.3834	239.671	320.446	21.9927	39.2027
Tb927.8.2040	1741	13.6231	11.2589	20.066	13.4793	0	0	3.17554	3.55796	14.6068	3.79692	0.259941	1.68338	1.95005	1.15842	12.441	16.7727	0	3.36675	22.0046	12.639
Tb927.10.7530	599	4.60002	4.45666	3.00599	2.57919	0	0	1.32314	1.12357	3.66047	1.01885	0.27834	0.611677	0.710988	1.16236	4.52834	2.79259	0	1.22335	22.0391	36.7931
Tb927.11.4240	1036	67.5849	102.034	50.7896	76.608	67.0277	113.335	180.741	153.18	74.2541	21.3879	0.288037	128.571	49.4875	0.384904	84.8095	63.6988	90.1815	166.96	22.0436	21.2776
Tb927.10.13770	529	163.655	292.967	197.263	215.209	205.871	189.837	147.927	202.055	217.273	54.8	0.252217	186.422	26.5589	0.142466	228.311	206.236	197.854	174.991	22.0441	41.6712
Tb927.10.7470	498	90.762	87.9604	122.972	112.778	62.24	136.002	66.6864	73.9681	103.618	17.019	0.164247	84.7242	34.5256	0.407505	89.3612	117.875	99.1212	70.3273	22.1527	44.4834
Tb927.4.2830	972	47.7695	47.6159	47.5494	69.5152	4.78769	5.66677	70.6559	61.6089	53.1125	10.9355	0.205894	35.6798	35.3589	0.991005	47.6927	58.5323	5.22723	66.1324	22.1593	22.7976
Tb927.3.2250	902	64.4003	87.2567	47.237	54.6235	33.5138	0	52.6611	60.1108	63.3794	17.4012	0.274557	36.5714	26.8316	0.733675	75.8285	50.9303	16.7569	56.386	22.187	24.5975
Tb927.5.2830	717	77.4927	90.7751	31.8948	46.149	95.7538	36.834	62.9816	58.0509	61.5779	27.2329	0.442252	63.4051	24.3674	0.384313	84.1339	39.0219	66.2939	60.5163	22.2318	31.0067
Tb927.7.1790	1946	41.2233	24.3944	21.7056	19.4974	14.3631	11.3335	4.49869	1.68535	26.7052	9.8837	0.370104	7.97016	5.88024	0.737781	32.8088	20.6015	12.8483	3.09202	22.2584	11.438
Tb927.8.4180	1693	60.508	48.3196	90.4531	65.0938	14.3631	22.6671	5.82183	6.92866	66.0936	17.7153	0.268034	12.4452	7.79885	0.626657	54.4138	77.7734	18.5151	6.37524	22.269	13.1536
Tb927.11.4870	997	107.924	174.279	72.1829	80.661	320.775	229.504	90.2384	94.1923	108.762	46.2632	0.425364	183.677	112.003	0.609783	141.101	76.4219	275.14	92.2153	22.2711	22.3381
Tb927.6.3320	1155	93.2389	147.539	54.8496	76.3316	272.898	212.504	111.409	127.525	92.9898	39.6141	0.426005	181.084	75.5873	0.417416	120.389	65.5906	242.701	119.467	22.284	19.2935
Tb927.5.2630	822	32.3771	33.7768	21.1591	22.1994	4.78769	11.3335	3.44017	3.3707	27.3781	6.61886	0.241758	5.73302	3.79021	0.661119	33.0769	21.6793	8.06061	3.40544	22.2961	27.1242
Tb927.5.1970	3273	4.24617	5.3949	5.30929	2.33355	0	0	2.38166	4.49426	4.32098	1.42426	0.329615	1.71898	2.16419	1.25899	4.82054	3.82142	0	3.43796	22.3267	6.82148
Tb927.10.14640	808	113.585	151.996	63.1649	66.0149	28.7261	8.50015	47.6332	46.4407	98.6901	42.3991	0.429618	32.825	18.3772	0.559854	132.79	64.5899	18.6131	47.037	22.3333	27.6402
Tb927.10.14290	1415	4.06925	2.81473	0.858855	0.644797	0	0	0.529257	0.749044	2.09691	1.63776	0.781037	0.319575	0.379766	1.18835	3.44199	0.751826	0	0.639151	22.3654	15.806
Tb927.7.3600	1497	85.4543	97.5774	62.267	79.5249	38.3015	53.8343	99.765	67.9757	81.2059	14.6922	0.180925	64.9691	26.1721	0.402839	91.5158	70.896	46.0679	83.8704	22.376	14.9472
Tb927.11.13390	903	96.0697	83.5037	94.1618	121.897	162.781	119.002	345.341	355.421	98.9081	16.293	0.164728	245.636	122.331	0.498018	89.7867	108.03	140.892	350.381	22.3805	24.7846
Tb927.9.12680	845	36.6233	43.1592	13.3123	6.23303	0	0	1.58777	1.31083	24.8319	17.8283	0.717959	0.72465	0.844358	1.16519	39.8912	9.77265	0	1.4493	22.4037	26.5132
Tb927.3.4830	2504	9.73082	4.92578	9.87684	6.32515	9.57538	2.83338	5.29257	3.55796	7.71465	2.47982	0.321443	5.31482	3.02197	0.568593	7.3283	8.10099	6.20438	4.42527	22.4342	8.95936
Tb927.10.3530	1978	50.0695	49.4924	23.3452	16.9489	95.7538	62.3344	1.32314	1.68535	34.964	17.3088	0.495047	40.2742	46.8007	1.16205	49.7809	20.1471	79.0441	1.50425	22.4538	11.3518
Tb927.11.14050	700	121.901	203.13	78.312	80.0469	263.323	252.171	66.9511	74.9044	120.847	58.4393	0.48358	164.337	108.005	0.657215	162.515	79.1794	257.747	70.9277	22.4783	32.1118
Tb927.10.4030	890	15.7462	10.7898	15.2642	12.9573	0	0	5.82183	3.18344	13.6894	2.2843	0.166866	2.25132	2.81391	1.2499	13.268	14.1108	0	4.50263	22.4867	25.266
Tb927.4.1030	1203	52.1926	41.0482	32.4413	39.2712	28.7261	42.5007	91.8262	42.5082	41.2383	8.19122	0.198631	51.3903	27.7287	0.53957	46.6204	35.8562	35.6134	67.1672	22.5078	18.7097
Tb927.6.4150	1992	48.4772	70.3683	33.5734	43.5084	52.6646	28.3338	35.1956	20.2242	48.9818	15.5458	0.317378	34.1046	13.8038	0.404748	59.4227	38.5409	40.4992	27.7099	22.57	11.3303
Tb927.5.3130	3683	1.41539	1.64193	2.06906	1.59664	0	0	3.7048	6.17961	1.68075	0.276756	0.164662	2.4711	3.02698	1.22495	1.52866	1.83285	0	4.94221	22.6024	6.13697
Tb927.7.6200	1861	66.5234	74.3559	39.3512	55.0226	14.3631	51.0009	43.6637	34.2688	58.8133	15.2114	0.258639	35.8241	15.8618	0.442769	70.4396	47.1869	32.682	38.9663	22.6591	12.1758
Tb927.9.11370	479	232.124	262.239	338.779	325.438	234.597	235.171	262.512	351.302	289.645	50.8431	0.175536	270.895	55.1643	0.203637	247.182	332.109	234.884	306.907	22.6607	47.3084
Tb927.1.1990	665	113.939	122.206	128.438	137.188	205.871	204.004	320.465	242.69	125.443	9.82745	0.0783421	243.257	54.4672	0.223908	118.073	132.813	204.937	281.578	22.6958	34.129
Tb927.8.7810	1551	61.5695	60.7513	25.9218	35.8937	71.8153	65.1678	52.3965	16.8535	46.0341	17.9377	0.38966	51.5583	24.4996	0.475183	61.1604	30.9077	68.4916	34.625	22.6973	14.634
Tb927.3.3720	581	153.216	163.255	142.375	180.697	172.357	209.67	306.175	372.275	159.886	16.2845	0.101851	265.119	91.008	0.343272	158.235	161.536	191.014	339.225	22.7298	39.1218
Tb927.7.4720	794	37.3309	29.5547	55.3181	48.544	62.24	82.1681	102.941	77.7133	42.6869	11.4745	0.268806	81.2655	16.785	0.206546	33.4428	51.931	72.204	90.3269	22.7662	28.6727
Tb927.10.7390	604	125.616	146.835	234.194	214.809	181.932	212.504	336.079	366.657	180.364	52.2995	0.289967	274.293	90.7322	0.330786	136.226	224.502	197.218	351.368	22.7683	37.6958
Tb927.3.2300	677	165.247	271.153	196.483	190.798	14.3631	28.3338	65.6279	66.6649	205.92	45.5606	0.221254	43.7474	26.4889	0.605496	218.2	193.641	21.3484	66.1464	22.8081	33.6899
Tb927.11.16440	930	108.808	126.194	77.5312	67.3966	52.6646	36.834	21.9642	20.786	94.9825	27.2692	0.287097	33.0622	14.9705	0.4528	117.501	72.4639	44.7493	21.3751	22.8104	24.5274
Tb927.8.550	969	143.485	243.005	55.7475	55.4832	138.843	87.8349	23.2873	26.5911	124.43	89.2452	0.717231	69.1391	55.1389	0.797507	193.245	55.6154	113.339	24.9392	22.8245	23.5547
Tb927.3.2460	1088	77.4927	94.9972	33.105	41.6969	43.0892	39.6674	37.048	22.8458	61.8229	29.3022	0.47397	35.6626	8.89534	0.24943	86.245	37.4009	41.3783	29.9469	22.8877	21.0365
Tb927.9.3000	580	33.4386	38.2335	24.2041	24.9628	19.1508	17.0003	26.1982	24.9057	30.2098	6.79223	0.224836	21.8138	4.4364	0.203376	35.836	24.5835	18.0755	25.552	22.9257	39.527
Tb927.5.1590	831	99.2543	159.267	67.9276	84.5605	248.96	246.504	147.927	166.288	102.752	39.7905	0.387246	202.42	52.8657	0.261169	129.261	76.2441	247.732	157.108	22.928	27.5909
Tb927.6.5140	1479	33.4386	25.8017	26.117	29.7221	14.3631	8.50015	10.5851	11.4229	28.7699	3.58476	0.124601	11.2178	2.43041	0.216656	29.6202	27.9195	11.4316	11.004	22.9489	15.5165
Tb927.7.7310	663	6.90003	3.98754	1.48348	2.05721	0	0	2.11703	1.31083	3.60706	2.44268	0.677194	0.856964	1.04284	1.2169	5.44379	1.77034	0	1.71393	22.9694	34.6446
Tb927.9.10160	873	72.008	87.7258	108.177	124.63	57.4523	59.501	57.1598	56.1783	98.1351	23.0491	0.234871	57.5729	1.39616	0.0242504	79.8669	116.403	58.4767	56.6691	22.9766	26.3191
Tb927.11.4250	1134	50.2464	32.8386	41.0689	55.2683	67.0277	39.6674	110.879	68.9121	44.8555	9.93702	0.221534	71.6216	29.3865	0.410302	41.5425	48.1686	53.3475	89.8957	22.9863	20.2701
Tb927.10.6470	1217	10.9693	9.14788	3.16215	2.24144	0	5.66677	0.529257	1.12357	6.38019	4.32839	0.678412	1.8299	2.59876	1.42017	10.0586	2.70179	2.83338	0.826412	23.0052	18.9032
Tb927.11.12910	875	34.6771	23.4561	25.102	32.2398	4.78769	5.66677	30.6969	20.5987	28.8688	5.43403	0.188232	15.4375	12.495	0.809391	29.0666	28.6709	5.22723	25.6478	23.0187	26.3071
Tb927.8.4490	1568	28.4848	9.617	30.138	35.3717	0	0	7.93886	6.55414	25.9029	11.2471	0.434202	3.62325	4.22179	1.16519	19.0509	32.7549	0	7.2465	23.034	14.6901
Tb927.8.2180	1297	35.5617	45.0357	58.246	64.5718	28.7261	28.3338	89.9738	82.0203	50.8538	13.0451	0.256522	57.2635	33.3375	0.582177	40.2987	61.4089	28.53	85.997	23.077	17.7926
Tb927.10.12350	1048	114.647	124.317	64.8045	82.534	28.7261	56.6677	92.0908	87.2636	96.5756	27.7052	0.286876	66.1871	29.491	0.445571	119.482	73.6693	42.6969	89.6772	23.0828	22.0256
Tb927.3.4170	784	116.239	109.54	93.6152	144.434	157.994	172.836	160.1	188.01	115.957	21.224	0.183033	169.735	13.8357	0.0815134	112.89	119.025	165.415	174.055	23.0902	29.4517
Tb927.10.14450	1227	29.7232	35.4187	21.8618	24.318	9.57538	0	4.49869	5.24331	27.8304	6.03121	0.216713	4.82934	3.92123	0.811959	32.571	23.0899	4.78769	4.871	23.0904	18.8186
Tb927.8.2010	669	42.8156	30.7275	36.0719	55.7596	57.4523	93.5016	54.7781	66.8522	41.3436	10.8086	0.261434	68.1461	17.679	0.259428	36.7715	45.9157	75.477	60.8152	23.1223	34.5625
Tb927.11.4330	906	22.4693	23.2215	10.033	3.46962	0	0	4.23406	7.11592	14.7984	9.67545	0.653819	2.83749	3.48129	1.22689	22.8454	6.75131	0	5.67499	23.131	25.5309
Tb927.6.1600	903	63.8695	86.0839	49.6184	61.747	14.3631	8.50015	11.379	3.18344	65.3297	15.1937	0.23257	9.35642	4.76083	0.50883	74.9767	55.6827	11.4316	7.28124	23.136	25.6213
Tb927.10.2500	2588	50.7772	57.702	38.9608	34.512	9.57538	25.5004	6.88035	6.55414	45.488	10.6495	0.234117	12.1276	9.01746	0.74355	54.2396	36.7364	17.5379	6.71724	23.1529	8.94625
Tb927.7.1900	1036	78.0234	82.5655	44.2701	30.459	14.3631	11.3335	14.29	12.921	58.8295	25.4864	0.433225	13.2269	1.42588	0.107801	80.2945	37.3645	12.8483	13.6055	23.1563	22.3517
Tb927.6.2820	1727	62.1003	102.503	62.0328	79.0336	76.603	76.5013	232.609	175.651	76.4175	19.1417	0.250488	140.341	77.2402	0.550375	82.3017	70.5332	76.5522	204.13	23.1563	13.4084
Tb927.11.11110	1523	107.747	133.7	36.2671	55.2683	105.329	73.668	47.1039	55.0547	83.2455	45.224	0.543261	70.2889	25.877	0.368152	120.723	45.7677	89.4986	51.0793	23.1656	15.2105
Tb927.5.3760	1934	10.0847	7.97508	6.09007	4.20653	0	0	4.49869	3.93248	7.08908	2.52095	0.355611	2.10779	2.44482	1.1599	9.02987	5.1483	0	4.21558	23.1777	11.9843
Tb927.4.1370	655	176.57	341.052	197.888	179.499	90.9661	56.6677	100.559	108.05	223.752	78.7668	0.352027	89.0606	22.699	0.254871	258.811	188.694	73.8169	104.304	23.2046	35.4269
Tb927.1.5080	780	3.18463	3.98754	6.79276	8.10602	4.78769	0	4.76332	4.11974	5.51774	2.31731	0.419975	3.41769	2.29935	0.672781	3.58608	7.44939	2.39384	4.44153	23.2156	29.7636
Tb927.11.13620	816	71.8311	79.2816	71.8706	97.7942	153.206	164.336	124.376	91.0088	80.1944	12.2449	0.152691	133.232	32.8007	0.246193	75.5564	84.8324	158.771	107.692	23.2315	28.4699
Tb927.3.2650	640	290.863	305.633	373.329	279.013	172.357	243.671	95.531	122.094	312.209	42.1763	0.13509	158.413	65.1576	0.411314	298.248	326.171	208.014	108.813	23.242	36.3157
Tb927.10.2550	1542	81.5619	134.873	41.7326	64.449	0	48.1675	109.821	93.4432	80.654	39.6567	0.491689	62.8579	49.3556	0.785192	108.217	53.0908	24.0838	101.632	23.3193	15.1227
Tb927.8.3670	929	112.701	157.625	113.915	108.756	976.689	864.182	174.126	174.34	123.249	23.0228	0.186799	547.334	433.262	0.791585	135.163	111.336	920.435	174.233	23.3994	25.1877
Tb927.3.4400	1117	40.1617	35.4187	46.9247	66.7825	43.0892	45.3341	97.648	75.6534	47.3219	13.8061	0.291749	65.4312	26.1118	0.399072	37.7902	56.8536	44.2117	86.6507	23.4128	20.9605
Tb927.9.2420	1338	58.208	46.6777	35.4473	30.0598	38.3015	19.8337	10.5851	3.93248	42.5982	12.4987	0.29341	18.1632	14.9252	0.821726	52.4428	32.7536	29.0676	7.25882	23.4906	17.5565
Tb927.6.3830	2111	24.9463	30.0238	6.71469	6.04881	0	0	1.32314	1.12357	16.9334	12.3621	0.73004	0.611677	0.710988	1.16236	27.485	6.38175	0	1.22335	23.4998	11.1321
Tb927.10.4700	1032	150.739	158.798	89.2819	106.975	95.7538	147.336	49.2209	49.8114	126.448	33.6506	0.266121	85.5305	46.6142	0.545001	154.769	98.1284	121.545	49.5162	23.5041	22.7753
Tb927.3.1960	3667	25.3001	30.2584	20.8858	19.4974	9.57538	19.8337	2.91092	3.55796	23.9854	4.85895	0.202579	8.96948	7.83983	0.874056	27.7792	20.1916	14.7045	3.23444	23.5049	6.40983
Tb927.11.6100	1004	82.4465	93.5899	42.3572	47.8071	119.692	93.5016	87.0629	64.605	66.5502	25.3011	0.380182	91.2154	22.668	0.24851	88.0182	45.0821	106.597	75.834	23.517	23.4233
Tb927.11.180	1191	110.931	184.365	67.4982	55.6674	143.631	90.6683	34.931	43.6318	104.615	58.2337	0.556645	78.2154	50.0127	0.639422	147.648	61.5828	117.149	39.2814	23.5586	19.7806
Tb927.3.3630	1346	19.9924	18.2958	14.7567	17.4402	14.3631	25.5004	20.1118	17.228	17.6213	2.18447	0.123968	19.3008	4.75293	0.246255	19.1441	16.0985	19.9318	18.6699	23.5744	17.5144
Tb927.4.350	2115	31.1386	22.987	15.3423	14.4619	14.3631	11.3335	5.02795	4.68153	20.9824	7.77807	0.370694	8.85152	4.78003	0.540024	27.0628	14.9021	12.8483	4.85474	23.6317	11.1734
Tb927.11.16520	986	87.7543	104.614	80.0297	70.1293	239.384	161.503	61.3939	59.7363	85.6319	14.5665	0.170106	130.504	86.7951	0.665074	96.1843	75.0795	200.444	60.5651	23.6572	23.9931
Tb927.10.1810	534	486.718	486.949	655.814	430.693	225.021	280.505	320.995	394.559	515.044	97.5072	0.189318	305.27	71.3511	0.233731	486.833	543.254	252.763	357.777	23.6875	44.3587
Tb927.6.4270	1322	55.2003	71.072	34.7056	38.5343	47.8769	85.0015	35.7249	26.5911	49.878	16.6973	0.334762	48.7986	25.6619	0.525873	63.1361	36.6199	66.4392	31.158	23.6928	17.922
Tb927.11.2070	847	138.708	156.452	80.3811	125.336	86.1784	104.835	109.556	135.577	125.219	32.4958	0.259511	109.037	20.37	0.186818	147.58	102.859	95.5068	122.567	23.6976	27.9782
Tb927.10.1690	1039	148.616	150.354	78.3901	90.9163	62.24	65.1678	43.9284	33.5197	117.069	37.785	0.322758	51.214	15.0825	0.2945	149.485	84.6532	63.7039	38.724	23.6983	22.8088
Tb927.11.5080	1918	13.8001	8.91332	9.01798	1.59664	4.78769	0	1.8524	1.31083	8.332	5.03565	0.604375	1.98773	2.02216	1.01732	11.3567	5.30731	2.39384	1.58161	23.7031	12.3582
Tb927.11.14710	1324	31.6694	45.974	55.3571	68.3792	9.57538	25.5004	51.338	54.8675	50.3449	15.473	0.307339	35.3203	21.5862	0.611154	38.8217	61.8681	17.5379	53.1027	23.7041	17.9034
Tb927.8.5180	550	105.801	125.725	64.3361	91.1313	177.145	215.337	142.106	145.315	96.7481	25.8436	0.267123	169.975	34.127	0.200776	115.763	77.7337	196.241	143.71	23.7099	43.109
Tb927.8.5870	375	33.9694	29.3201	13.9369	13.3872	14.3631	11.3335	2.11703	1.68535	22.6534	10.5568	0.466013	7.37475	6.4426	0.873604	31.6448	13.662	12.8483	1.90119	23.7147	63.2392
Tb927.7.2530	1247	54.4926	60.9859	35.6425	35.1261	33.5138	22.6671	15.8777	9.36305	46.5618	13.1777	0.283016	20.3554	10.3178	0.506881	57.7392	35.3843	28.0904	12.6204	23.7345	19.0333
Tb927.10.4810	939	117.831	146.366	93.0687	120.731	354.289	419.341	115.378	122.469	119.499	21.7922	0.182363	252.869	156.957	0.620706	132.099	106.9	386.815	118.923	23.7389	25.2811
Tb927.6.1690	1241	68.6465	86.3185	27.4443	31.2573	76.603	31.1672	26.4629	17.7898	53.4166	28.7523	0.538264	38.0057	26.3213	0.692562	77.4825	29.3508	53.8851	22.1263	23.7448	19.1336
Tb927.11.9390	1570	39.2771	24.3944	25.2191	27.6034	9.57538	19.8337	24.0812	14.2318	29.1235	6.90448	0.237076	16.9305	6.34932	0.375022	31.8357	26.4113	14.7045	19.1565	23.7534	15.1296
Tb927.6.1700	839	124.378	125.725	88.8134	113.116	181.932	51.0009	51.6026	54.8675	113.008	17.0916	0.151243	84.8508	64.7432	0.763024	125.051	100.965	116.467	53.235	23.7563	28.3151
Tb927.6.4580	509	453.81	525.182	567.586	357.924	818.695	1059.69	303.794	439.127	476.125	91.7266	0.192652	655.325	346.657	0.528984	489.496	462.755	939.19	371.46	23.7727	46.7047
Tb927.8.1970	1134	133.754	181.316	110.48	115.449	86.1784	136.002	147.398	137.45	135.25	32.3002	0.238819	126.757	27.5227	0.217129	157.535	112.965	111.09	142.424	23.817	21.0026
Tb927.10.12550	2734	78.5542	137.687	34.0029	46.7938	43.0892	53.8343	33.8725	46.628	74.2596	46.2475	0.622782	44.356	8.29676	0.187049	108.121	40.3983	48.4617	40.2502	23.8175	8.7116
Tb927.10.3960	1586	18.0462	5.3949	3.24023	0.951843	0	0	2.38166	2.62165	6.9083	7.64369	1.10645	1.25083	1.44765	1.15735	11.7206	2.09603	0	2.50166	23.8979	15.068
Tb927.2.5120	813	386.225	311.497	348.539	254.51	1718.78	1955.03	262.247	356.358	325.193	56.1354	0.172622	1073.1	888.053	0.827555	348.861	301.525	1836.91	309.302	23.899	29.396
Tb927.11.410	516	102.793	147.773	97.8705	74.7657	225.021	104.835	60.0707	74.3426	105.801	30.5332	0.288591	116.067	74.9972	0.646151	125.283	86.3181	164.928	67.2067	23.9027	46.323
Tb927.10.7910	596	185.593	240.66	340.419	283.496	28.7261	51.0009	71.979	85.5783	262.542	65.5841	0.249805	59.3211	24.8659	0.419175	213.126	311.957	39.8635	78.7786	23.9164	40.1281
Tb927.2.2200	1242	27.4232	11.9626	11.3213	10.5624	9.57538	11.3335	1.58777	2.43439	15.3174	8.09083	0.528212	6.23277	4.93945	0.792497	19.6929	10.9418	10.4545	2.01108	23.9277	19.2654
Tb927.11.5660	1334	48.3002	60.2822	32.6755	41.8197	9.57538	14.1669	67.4803	47.9388	45.7694	11.6057	0.253569	34.7904	27.7046	0.79633	54.2912	37.2476	11.8711	57.7096	23.9288	17.9376
Tb927.8.4420	568	98.0159	107.664	49.3061	55.2069	225.021	198.337	47.3685	52.6203	77.5481	29.5669	0.381272	130.837	94.0067	0.718503	102.84	52.2565	211.679	49.9944	23.9369	42.1425
Tb927.8.3400	1946	23.5309	24.6289	8.62759	8.38236	0	2.83338	1.8524	1.12357	16.2924	9.00391	0.552644	1.45234	1.19509	0.822873	24.0799	8.50497	1.41669	1.48798	23.9414	12.3029
Tb927.10.2150	718	77.6696	109.54	36.9308	57.1106	14.3631	25.5004	48.6917	36.8904	70.3127	30.9922	0.440777	31.3614	14.7671	0.470869	93.6048	47.0207	19.9318	42.7911	23.9846	33.4048
Tb927.11.6020	972	153.039	231.512	61.291	78.3274	148.418	119.002	51.338	68.5375	131.042	77.936	0.594739	96.824	44.8068	0.462766	192.275	69.8092	133.71	59.9378	24.0071	24.6986
Tb927.11.11950	1828	19.2847	16.1847	15.1471	11.2072	4.78769	0	6.88035	5.05605	15.4559	3.33356	0.215682	4.18102	2.93831	0.702774	17.7347	13.1771	2.39384	5.9682	24.0732	13.1692
Tb927.10.11200	1417	52.0156	54.4182	77.9997	76.1781	196.295	153.003	115.114	160.108	65.1529	13.8374	0.212383	156.13	33.2727	0.213109	53.2169	77.0889	174.649	137.611	24.078	16.9922
Tb927.1.1210	1020	109.516	139.798	61.1349	57.3562	52.6646	62.3344	16.1424	7.86496	91.9513	39.7674	0.432483	34.7516	26.7761	0.770501	124.657	59.2455	57.4995	12.0037	24.0859	23.6136
Tb927.1.1580	927	44.231	64.0352	17.1771	12.6503	33.5138	25.5004	1.32314	0.561783	34.5234	24.1144	0.698494	15.2248	16.816	1.10452	54.1331	14.9137	29.5071	0.942463	24.0938	25.9911
Tb927.10.9810	1161	84.2158	99.923	55.4352	58.001	119.692	113.335	102.941	104.679	74.3938	21.4193	0.287919	110.162	7.81257	0.0709191	92.0694	56.7181	116.514	103.81	24.0949	20.7535
Tb927.9.3840	559	126.678	266.461	158.732	158.252	110.117	96.335	147.134	173.778	177.531	61.155	0.344476	131.841	35.2383	0.267279	196.569	158.492	103.226	160.456	24.1012	43.1148
Tb927.10.12000	1159	58.031	65.4425	27.2882	29.3229	62.24	56.6677	34.4017	27.5274	45.0212	19.5549	0.434349	45.2092	16.8403	0.372498	61.7368	28.3055	59.4538	30.9646	24.1505	20.8373
Tb927.6.3980	933	23.0001	20.1723	17.2161	5.9874	14.3631	0	3.44017	4.307	16.594	7.45496	0.449257	5.52756	6.17703	1.1175	21.5862	11.6018	7.18153	3.87359	24.1805	25.917
Tb927.9.15980	1449	34.6771	18.9994	14.2102	15.9664	0	28.3338	8.46812	6.7414	20.9633	9.35412	0.446215	10.8858	12.1923	1.12001	26.8383	15.0883	14.1669	7.60476	24.195	16.6977
Tb927.5.2910	658	187.009	239.018	240.87	204.708	225.021	192.67	118.554	151.307	217.901	26.4694	0.121475	171.888	46.6304	0.271284	213.013	222.789	208.846	134.93	24.2227	36.8126
Tb927.10.1880	786	141.008	161.847	117	130.986	81.3907	119.002	215.143	221.155	137.71	18.8646	0.136988	159.173	69.8528	0.438849	151.428	123.993	100.196	218.149	24.2277	30.8241
Tb927.3.1600	912	151.447	210.636	125.081	141.425	521.858	535.509	237.372	287.071	157.147	37.2781	0.237218	395.453	155.274	0.392649	181.041	133.253	528.684	262.222	24.2427	26.582
Tb927.8.5430	660	116.239	112.355	71.5192	72.9234	119.692	147.336	50.2795	67.2267	93.2591	24.3508	0.261109	96.1336	45.1475	0.469633	114.297	72.2213	133.514	58.7531	24.2723	36.7761
Tb927.11.13960	635	95.7158	140.737	143.78	160.032	157.994	201.17	176.243	218.534	135.066	27.5672	0.204101	188.485	26.7296	0.141813	118.226	151.906	179.582	197.388	24.3152	38.2917
Tb927.8.5270	874	133.224	154.107	88.4621	110.813	28.7261	31.1672	25.669	23.7821	121.651	28.3211	0.232806	27.3361	3.26698	0.119511	143.665	99.6375	29.9467	24.7256	24.3242	27.8309
Tb927.10.4250	674	118.362	132.996	175.128	182.662	62.24	158.669	149.515	192.13	152.287	31.4504	0.206521	140.639	55.3823	0.393792	125.679	178.895	110.455	170.823	24.3395	36.112
Tb927.10.9980	1101	74.8388	92.1825	46.1049	54.9612	38.3015	25.5004	84.1519	67.6012	67.0219	20.6328	0.307852	53.8888	26.7877	0.497093	83.5107	50.5331	31.901	75.8766	24.3419	22.1089
Tb927.6.3730	1047	126.501	201.723	65.4292	79.3714	81.3907	62.3344	88.386	71.5337	118.256	61.4744	0.519842	75.9112	11.3891	0.150032	164.112	72.4003	71.8626	79.9599	24.3532	23.26
Tb927.6.1420	723	67.5849	72.2448	70.27	89.1969	114.905	150.169	151.103	165.726	74.8242	9.77028	0.130576	145.476	21.5899	0.148409	69.9149	79.7334	132.537	158.415	24.3648	33.6996
Tb927.4.3830	512	140.124	147.07	160.059	180.328	234.597	311.672	313.585	398.117	156.895	17.6723	0.112638	314.493	66.7961	0.212393	143.597	170.194	273.134	355.851	24.3682	47.5942
Tb927.2.5140	1012	99.6082	121.268	167.204	144.619	277.686	235.171	167.51	201.118	133.175	29.1971	0.219239	220.371	47.1487	0.213951	110.438	155.911	256.428	184.314	24.3941	24.1048
Tb927.11.11040	1052	110.931	142.613	124.183	89.7189	205.871	141.669	145.546	126.214	116.861	22.2758	0.190617	154.825	35.0401	0.226321	126.772	106.951	173.77	135.88	24.3946	23.1888
Tb927.10.1600	1254	66.7003	92.1825	36.2671	48.8817	38.3015	31.1672	57.4244	36.7032	61.0079	24.2447	0.397402	40.8991	11.4331	0.279545	79.4414	42.5744	34.7344	47.0638	24.5143	19.5488
Tb927.3.3480	1655	13.6231	7.74052	13.1561	17.4095	23.9384	5.66677	12.9668	8.05222	12.9823	3.97984	0.306559	12.6561	8.11243	0.640991	10.6818	15.2828	14.8026	10.5095	24.5506	14.8342
Tb927.2.3920	612	87.2235	174.983	21.1591	24.1031	4.78769	0	7.14498	7.86496	76.8671	72.1603	0.938767	4.94941	3.5517	0.717602	131.103	22.6311	2.39384	7.50497	24.6144	40.2197
Tb927.10.15790	1045	47.4156	75.0595	49.4232	39.7318	71.8153	51.0009	20.1118	24.9057	52.9075	15.3473	0.290077	41.9584	24.092	0.574187	61.2376	44.5775	61.4081	22.5087	24.6218	23.5616
Tb927.6.2890	1994	53.2541	88.4295	25.8437	30.0598	14.3631	22.6671	6.88035	5.43057	49.3968	28.6769	0.580542	12.3353	7.92231	0.642249	70.8418	27.9518	18.5151	6.15546	24.6226	12.3484
Tb927.11.5580	1346	77.8465	100.392	33.8077	48.1141	47.8769	147.336	101.617	103.93	65.0401	29.8648	0.459176	100.19	40.7244	0.406471	89.1193	40.9609	97.6064	102.774	24.6318	18.3
Tb927.10.12450	666	123.847	114.935	68.5523	37.214	71.8153	39.6674	4.23406	2.05987	86.137	40.6367	0.471769	29.4442	33.0922	1.1239	119.391	52.8831	55.7414	3.14697	24.6545	37.0188
Tb927.5.510	2123	171.085	185.772	83.8945	53.3646	402.166	467.508	17.7301	26.0293	123.529	64.884	0.525252	228.358	239.933	1.05068	178.429	68.6296	434.837	21.8797	24.6854	11.6276
Tb927.2.4700	2760	33.6155	22.7524	27.2491	10.1018	81.3907	14.1669	6.35109	13.8573	23.4297	9.94033	0.424262	28.9415	35.1524	1.2146	28.184	18.6755	47.7788	10.1042	24.8003	8.98561
Tb927.8.1760	964	94.3004	108.602	49.228	39.9467	215.446	263.505	21.4349	23.2204	73.0192	33.56	0.459605	130.901	126.898	0.969418	101.451	44.5874	239.475	22.3276	24.8243	25.7513
Tb927.11.10400	919	150.739	177.563	91.9366	116.186	244.172	263.505	177.831	174.527	134.106	37.7029	0.281142	215.009	45.546	0.211834	164.151	104.061	253.838	176.179	24.8514	27.0418
Tb927.4.4170	937	73.9542	81.6273	55.201	61.1943	14.3631	2.83338	26.4629	20.786	67.9942	11.9901	0.17634	16.1113	10.1385	0.629277	77.7907	58.1976	8.59823	23.6244	24.8878	26.5612
Tb927.11.6010	746	99.962	91.9479	90.0237	90.1794	71.8153	36.834	26.4629	27.1528	93.0283	4.70417	0.0505671	40.5663	21.364	0.526644	95.955	90.1015	54.3247	26.8079	24.9021	33.3808
Tb927.7.1380	707	162.062	169.119	231.657	230.991	153.206	240.838	151.368	208.796	198.457	38.0613	0.191786	188.552	43.8771	0.232706	165.59	231.324	197.022	180.082	24.9047	35.2259
Tb927.6.510	675	106.508	112.589	221.624	251.563	292.049	320.172	279.183	363.099	173.071	74.402	0.429893	313.626	37.1587	0.118481	109.549	236.593	306.111	321.141	24.9268	36.9286
Tb927.8.580	1232	121.724	137.922	54.7325	69.1161	9.57538	22.6671	17.2009	11.0484	95.8735	40.1864	0.419161	15.1229	6.01689	0.397865	129.823	61.9243	16.1212	14.1246	24.9421	20.2452
Tb927.4.4090	1091	115.885	123.145	66.6784	84.6526	62.24	59.501	148.721	127.899	97.5902	26.5245	0.271795	99.5904	45.5246	0.457118	119.515	75.6655	60.8705	138.31	24.9421	22.8617
Tb927.7.890	771	105.801	125.959	84.5192	117.691	100.541	136.002	102.147	127.525	108.492	17.9969	0.165882	116.554	17.9125	0.153684	115.88	101.105	118.272	114.836	24.973	32.3903
Tb927.3.2370	784	121.724	206.414	89.0086	108.848	43.0892	76.5013	107.439	89.698	131.498	51.7245	0.393347	79.182	27.1964	0.343467	164.069	98.9282	59.7953	98.5686	24.9983	31.8856
Tb927.7.4200	1560	38.0386	26.5054	21.4714	18.914	43.0892	8.50015	5.29257	5.05605	26.2324	8.47914	0.323232	15.4845	18.4701	1.19281	32.272	20.1927	25.7947	5.17431	25.0244	16.0413
Tb927.9.2320	1564	21.7616	17.8266	10.5015	10.8694	0	5.66677	4.23406	1.87261	15.2398	5.50085	0.360953	2.94336	2.5095	0.852596	19.7941	10.6854	2.83338	3.05333	25.0328	16.0056
Tb927.11.8900	801	122.431	167.477	110.402	119.165	244.172	252.171	301.412	362.912	129.869	25.5813	0.196978	290.167	54.7037	0.188525	144.954	114.783	248.172	332.162	25.0584	31.2839
Tb927.3.5560	532	157.462	156.218	153.813	122.082	976.689	898.182	87.5921	125.652	147.394	16.9426	0.114948	522.029	480.991	0.921388	156.84	137.947	937.436	106.622	25.06	47.1052
Tb927.9.9690	780	71.1234	77.1706	38.9998	56.0052	23.9384	39.6674	9.26201	6.36687	60.8248	17.0568	0.280425	19.8087	15.3116	0.772975	74.147	47.5025	31.8029	7.81444	25.065	32.1346
Tb927.3.1250	813	171.085	198.908	266.167	185.978	603.249	561.01	326.552	356.545	205.535	41.9898	0.204296	461.839	140.5	0.304219	184.997	226.072	582.129	341.548	25.0874	30.8578
Tb927.11.16320	1056	105.977	118.219	60.0418	59.3213	43.0892	17.0003	20.1118	13.6701	85.8898	30.674	0.357132	23.4678	13.3428	0.568555	112.098	59.6815	30.0448	16.8909	25.0953	23.7645
Tb927.2.4240	2266	28.8386	29.7893	31.8948	35.863	4.78769	17.0003	11.9083	11.6102	31.5964	3.1179	0.098679	11.3266	5.01222	0.442517	29.3139	33.8789	10.894	11.7592	25.1109	11.0816
Tb927.7.4320	882	43.3464	36.5915	45.5193	68.5327	19.1508	8.50015	140.253	102.994	48.4975	13.8872	0.286349	67.7244	64.2164	0.948202	39.9689	57.026	13.8255	121.623	25.2232	28.5977
Tb927.11.9460	1028	108.808	119.861	68.24	99.575	47.8769	82.1681	63.2463	64.2305	99.121	22.1948	0.223916	64.3804	14.0247	0.217841	114.334	83.9075	65.0225	63.7384	25.2511	24.5633
Tb927.8.2090	723	87.2235	103.911	105.756	108.203	330.351	374.007	222.553	242.69	101.273	9.53014	0.0941031	292.4	71.7625	0.245426	95.567	106.98	352.179	232.622	25.2616	34.94
Tb927.11.11910	1096	65.9926	73.8867	60.6664	101.172	28.7261	28.3338	183.917	186.886	75.4294	18.0004	0.238639	106.966	90.5782	0.846795	69.9397	80.919	28.53	185.402	25.336	23.1168
Tb927.11.2200	1220	128.27	141.206	117.156	127.915	512.283	541.176	324.435	368.342	128.637	9.83955	0.076491	436.559	106.308	0.243513	134.738	122.536	526.729	346.389	25.3363	20.7674
Tb927.11.9500	904	81.0312	89.3678	34.2371	44.3374	134.055	133.169	92.6201	76.5898	62.2434	27.0412	0.434444	109.109	29.0436	0.26619	85.1995	39.2873	133.612	84.6049	25.3418	28.033
Tb927.11.13610	737	151.27	185.303	131.6	121.252	234.597	240.838	106.91	119.473	147.356	28.1955	0.191342	175.454	72.1228	0.411063	168.287	126.426	237.717	113.191	25.3603	34.4101
Tb927.10.4590	824	95.1851	98.5157	64.5313	64.7253	28.7261	17.0003	25.669	21.9095	80.7393	18.6532	0.23103	23.3262	5.05543	0.216727	96.8504	64.6283	22.8632	23.7893	25.3716	30.7908
Tb927.7.2690	430	82.8004	89.8369	72.2219	102.031	134.055	127.502	101.882	100.934	86.7227	12.5128	0.144285	116.093	17.1714	0.14791	86.3186	87.1267	130.779	101.408	25.3721	59.0049
Tb927.10.11430	1238	16.8078	15.481	11.048	13.9399	14.3631	8.50015	28.0506	20.2242	14.3192	2.47571	0.172895	17.7845	8.35167	0.469604	16.1444	12.4939	11.4316	24.1374	25.3784	20.4995
Tb927.7.6300	4856	3.89233	4.45666	1.52252	1.87298	9.57538	34.0006	3.96943	4.307	2.93612	1.45544	0.495702	12.9631	14.2579	1.09989	4.17449	1.69775	21.788	4.13822	25.3847	5.2275
Tb927.4.1830	651	345.709	353.953	219.242	209.221	1216.07	1275.02	252.985	353.174	282.031	78.4673	0.278222	774.314	546.2	0.705399	349.831	214.232	1245.55	303.08	25.3932	39.0065
Tb927.10.8620	713	72.185	78.1088	48.7596	61.6241	86.1784	87.8349	76.2131	61.7961	65.1694	12.8906	0.197801	78.0056	11.9634	0.153366	75.1469	55.1918	87.0066	69.0046	25.3985	35.622
Tb927.11.10980	783	30.9617	28.851	21.7447	5.49612	0	0	0.793886	1.49809	21.7634	11.5393	0.530217	0.572994	0.721396	1.25899	29.9063	13.6204	0	1.14599	25.4201	32.465
Tb927.1.3810	512	271.932	340.114	368.839	324.394	550.584	810.348	406.734	597.363	326.32	40.6608	0.124604	591.257	167.074	0.282574	306.023	346.617	680.466	502.048	25.4214	49.6512
Tb927.3.3010	595	244.686	343.397	228.104	247.172	95.7538	45.3341	133.902	136.326	265.84	52.3932	0.197086	102.829	42.5962	0.414243	294.042	237.638	70.544	135.114	25.4309	42.741
Tb927.10.4550	608	172.501	206.414	239.66	181.372	215.446	328.672	103.734	99.9974	199.987	30.0956	0.150488	186.963	108.601	0.580873	189.457	210.516	272.059	101.866	25.4472	41.854
Tb927.11.5200	946	59.9772	62.8624	58.9097	67.8879	225.021	189.837	92.8847	51.1223	62.4093	4.01591	0.064348	139.716	81.3042	0.581924	61.4198	63.3988	207.429	72.0035	25.4572	26.9104
Tb927.10.12100	905	116.062	130.416	107.825	110.659	76.603	113.335	104.264	106.364	116.241	10.0489	0.0864487	100.142	16.1643	0.161414	123.239	109.242	94.9692	105.314	25.4615	28.1342
Tb927.10.480	2058	1.59232	1.40737	1.24924	0.491274	0	0	3.7048	3.18344	1.18505	0.4833	0.407831	1.72206	1.99982	1.1613	1.49984	0.870259	0	3.44412	25.4873	12.3845
Tb927.4.2570	1385	26.5386	19.9377	23.2672	30.8581	4.78769	8.50015	54.2489	39.5121	25.1504	4.66276	0.185395	26.7622	24.0448	0.898462	23.2381	27.0626	6.64392	46.8805	25.5163	18.4233
Tb927.11.12360	1535	130.393	187.883	130.858	147.29	258.535	212.504	308.557	335.384	149.106	27.0194	0.181209	278.745	54.4461	0.195326	159.138	139.074	235.519	321.971	25.5574	16.6498
Tb927.10.1300	1290	49.5387	47.6159	29.5134	33.4987	38.3015	45.3341	7.67423	4.49426	40.0417	10.0203	0.250246	23.951	20.87	0.871362	48.5773	31.5061	41.8178	6.08425	25.5859	19.834
Tb927.11.9040	518	226.109	392.89	227.753	175.385	105.329	87.8349	39.4297	48.8751	255.534	94.742	0.370761	70.3672	31.3395	0.445371	309.499	201.569	96.582	44.1524	25.597	49.415
Tb927.1.4730	769	114.293	128.539	137.339	125.275	292.049	359.84	195.296	202.242	126.361	9.52326	0.0753652	262.357	78.5185	0.299282	121.416	131.307	325.944	198.769	25.6041	33.2953
Tb927.11.6520	835	107.57	118.219	90.4921	96.6274	38.3015	39.6674	79.124	91.5706	103.227	12.2385	0.118559	62.1659	27.2513	0.438365	112.894	93.5598	38.9844	85.3473	25.6046	30.6642
Tb927.11.10100	1132	51.4849	38.7026	46.8076	22.3837	62.24	39.6674	6.08646	3.93248	39.8447	12.7824	0.320805	27.9816	28.0948	1.00405	45.0937	34.5956	50.9537	5.00947	25.6608	22.6685
Tb927.10.340	899	27.6001	20.8759	16.9038	17.1332	19.1508	28.3338	6.88035	5.43057	20.6283	4.99184	0.24199	14.9489	10.8399	0.725133	24.238	17.0185	23.7423	6.15546	25.7225	28.6123
Tb927.9.9370	825	0.176924	0.469122	2.34233	0.429864	0	0	1.8524	2.43439	0.854561	1.00026	1.1705	1.0717	1.26009	1.17579	0.323023	1.3861	0	2.1434	25.737	31.1963
Tb927.10.7210	2471	53.2541	85.6148	37.4383	37.3982	0	5.66677	11.6437	12.3592	53.4263	22.7204	0.425265	7.41741	5.78404	0.779793	69.4344	37.4182	2.83338	12.0014	25.7581	10.4242
Tb927.10.4740	513	295.994	357.471	138.12	122.696	828.27	1156.02	148.721	205.987	228.57	116.264	0.508659	584.75	489.637	0.837345	326.732	130.408	992.145	177.354	25.7805	50.2544
Tb927.3.3240	728	171.616	188.822	227.87	123.555	344.714	209.67	50.0148	43.8191	177.966	43.24	0.242968	162.054	143.949	0.888277	180.219	175.713	277.192	46.917	25.801	35.441
Tb927.8.2140	709	34.854	40.3445	45.0509	68.6862	38.3015	53.8343	158.777	118.536	47.2339	14.8962	0.315371	92.3623	56.282	0.609361	37.5993	56.8685	46.0679	138.657	25.8258	36.4257
Tb927.11.11300	731	42.6387	72.0102	63.1259	74.1516	19.1508	36.834	27.5214	37.2649	62.9816	14.3775	0.228282	30.1928	8.62522	0.285672	57.3245	68.6387	27.9924	32.3932	25.8487	35.3608
Tb927.8.3420	657	97.1312	117.75	26.1951	39.087	134.055	85.0015	34.931	56.3656	70.0407	44.3118	0.632658	77.5883	42.8701	0.552532	107.44	32.641	109.528	45.6483	25.8796	39.3905
Tb927.3.1780	661	91.6466	182.254	53.5613	74.1516	210.658	323.006	130.727	143.816	100.403	56.7437	0.565157	202.052	87.9063	0.435068	136.95	63.8565	266.832	137.272	25.9447	39.2507
Tb927.11.5530	789	131.278	203.13	55.5914	52.0136	28.7261	31.1672	21.9642	10.4866	110.503	71.758	0.649375	23.086	9.25779	0.401013	167.204	53.8025	29.9467	16.2254	25.9655	32.9094
Tb927.10.12650	594	0	0	0.780778	0.337751	0	0	1.32314	0.374522	0.279632	0.370096	1.32351	0.424416	0.624622	1.47172	0	0.559264	0	0.848833	25.9802	43.7378
Tb927.7.6840	2978	165.955	169.353	148.855	128.499	138.843	110.502	91.8262	98.4993	153.165	18.7317	0.122297	109.918	20.7742	0.188998	167.654	138.677	124.672	95.1627	25.985	8.72566
Tb927.1.2985	605	169.139	189.525	156.78	181.986	421.317	337.173	296.12	343.249	174.358	14.4275	0.0827463	349.465	52.2754	0.149587	179.332	169.383	379.245	319.684	26.0093	42.9905
Tb927.10.1660	958	85.2773	126.194	47.5494	77.4984	71.8153	155.836	115.643	147.936	84.1297	32.4181	0.385335	122.808	38.1832	0.310919	105.736	62.5239	113.826	131.789	26.0638	27.2065
Tb927.11.11120	1077	65.9926	51.1343	51.6094	55.9438	143.631	170.003	70.6559	44.5681	56.17	6.89667	0.122782	107.214	59.2442	0.552577	58.5635	53.7766	156.817	57.612	26.1208	24.2533
Tb927.6.4620	495	273.701	342.694	227.011	202.742	47.8769	56.6677	53.455	78.0878	261.537	61.5987	0.235526	59.0219	13.2194	0.223974	308.198	214.877	52.2723	65.7714	26.1364	52.8007
Tb927.7.3520	767	373.84	683.98	213.269	188.557	335.138	272.005	219.906	187.261	364.912	228.021	0.624866	253.578	64.61	0.254794	528.91	200.913	303.572	203.584	26.173	34.1239
Tb927.9.11740	1091	58.031	62.1587	35.096	25.9761	86.1784	51.0009	16.6716	12.7337	45.3154	17.5483	0.387248	41.6462	34.304	0.823701	60.0949	30.536	68.5897	14.7027	26.1875	24.0032
Tb927.9.11040	1115	116.239	187.649	76.1258	71.3882	95.7538	62.3344	75.4192	74.1554	112.85	53.7714	0.476484	76.9157	13.8726	0.180361	151.944	73.757	79.0441	74.7873	26.222	23.5175
Tb927.9.13120	759	147.024	284.288	90.9606	108.602	201.083	121.835	122.523	117.225	157.719	87.5657	0.555202	140.667	40.3461	0.286821	215.656	99.7814	161.459	119.874	26.2262	34.5537
Tb927.2.4620	1405	67.0542	74.1213	49.3451	63.5892	43.0892	48.1675	59.5415	53.1821	63.5275	10.4213	0.164044	50.9951	7.0314	0.137884	70.5877	56.4672	45.6284	56.3618	26.2289	18.6683
Tb927.10.4970	660	151.447	183.427	199.333	207.225	129.268	161.503	149.515	157.861	185.358	24.679	0.133143	149.537	14.4143	0.0963932	167.437	203.279	145.385	153.688	26.2305	39.7431
Tb927.10.7920	1820	96.9543	75.0595	78.8195	104.518	67.0277	59.501	82.8288	69.6611	88.838	14.1653	0.159451	69.7546	9.72137	0.139365	86.0069	91.669	63.2643	76.2449	26.2421	14.4187
Tb927.11.1590	816	69.708	68.961	44.0749	47.2544	62.24	17.0003	10.3205	6.17961	57.4996	13.7307	0.238796	23.9351	25.9228	1.08304	69.3345	45.6646	39.6201	8.25007	26.2621	32.184
Tb927.7.6660	1122	72.8927	102.269	28.8107	32.3627	19.1508	8.50015	5.5572	4.11974	59.0837	35.0528	0.593274	9.33196	6.79502	0.728144	87.5806	30.5867	13.8255	4.83847	26.2647	23.4088
Tb927.10.12160	1222	55.2003	77.4052	30.7236	30.6125	0	19.8337	4.76332	6.92866	48.4854	22.4823	0.463693	7.88141	8.47749	1.07563	66.3027	30.668	9.91684	5.84599	26.2993	21.5215
Tb927.10.11900	601	143.485	146.132	130.507	120.945	201.083	297.505	108.762	151.494	135.267	11.738	0.0867765	189.711	81.1626	0.427822	144.808	125.726	249.294	130.128	26.3014	43.7627
Tb927.11.13710	608	274.763	336.83	332.026	243.395	119.692	138.836	145.81	193.066	296.753	45.3905	0.152957	149.351	31.1649	0.208669	305.796	287.711	129.264	169.438	26.3032	43.2619
Tb927.11.13750	618	185.062	155.983	188.909	157.115	339.926	408.007	108.498	176.587	171.768	17.6486	0.102747	258.255	139.275	0.539294	170.523	173.012	373.967	142.542	26.3072	42.5683
Tb927.11.10270	1679	104.562	126.663	49.4623	60.0275	33.5138	14.1669	8.73275	7.86496	85.1787	36.5372	0.428948	16.0696	11.9592	0.744212	115.613	54.7449	23.8404	8.29886	26.3562	15.6976
Tb927.11.13930	1161	92.8851	129.243	98.4561	89.7496	95.7538	116.169	143.693	180.707	102.583	18.1342	0.176775	134.081	36.7704	0.274241	111.064	94.1028	105.961	162.2	26.4103	22.7479
Tb927.10.14280	1447	42.6387	57.702	34.3152	28.8009	4.78769	8.50015	7.4096	10.4866	40.8642	12.584	0.307948	7.79601	2.37588	0.304756	50.1703	31.558	6.64392	8.94811	26.4161	18.2557
Tb927.11.3640	2399	25.1232	24.1598	33.183	34.9418	4.78769	0	7.67423	8.98853	29.352	5.50046	0.187396	5.36261	3.98242	0.742627	24.6415	34.0624	2.39384	8.33138	26.4322	11.018
Tb927.8.4530	1705	79.085	115.169	34.0809	39.4861	9.57538	28.3338	3.44017	3.93248	66.9554	37.8903	0.565903	11.3205	11.6788	1.03165	97.1272	36.7835	18.9546	3.68633	26.4348	15.5043
Tb927.11.13410	1181	26.1847	19.234	27.7566	27.2964	19.1508	11.3335	44.4576	26.5911	25.1179	3.97773	0.158362	25.3832	14.1601	0.557854	22.7094	27.5265	15.2421	35.5243	26.4353	22.3838
Tb927.11.3750	1155	38.5694	25.3326	27.5614	28.7088	19.1508	0	12.9668	7.6777	30.0431	5.85451	0.194871	9.94882	8.12242	0.81642	31.951	28.1351	9.57538	10.3223	26.4685	22.9165
Tb927.4.5210	374	183.116	232.45	126.447	149.102	296.837	334.339	181.8	222.092	172.779	46.0969	0.266797	258.767	69.3529	0.268013	207.783	137.774	315.588	201.946	26.4751	70.7891
Tb927.9.13530	876	106.685	102.269	84.2849	98.224	186.72	246.504	139.459	126.214	97.8657	9.69078	0.0990212	174.724	54.4461	0.311611	104.477	91.2545	216.612	132.837	26.4891	30.2387
Tb927.11.200	522	117.477	138.156	183.795	144.189	579.31	680.012	204.823	273.401	145.904	27.7294	0.190052	434.387	230.905	0.531565	127.817	163.992	629.661	239.112	26.4954	50.7574
Tb927.3.660	1219	151.447	206.883	42.5524	61.1943	229.809	184.17	70.9205	65.1668	115.519	77.2733	0.668922	137.517	82.3893	0.599122	179.165	51.8733	206.99	68.0437	26.5052	21.7434
Tb927.3.3020	1025	72.3619	46.2085	37.8287	52.7812	33.5138	51.0009	38.6358	41.7592	52.2951	14.7109	0.281307	41.2274	7.34891	0.178253	59.2852	45.3049	42.2574	40.1975	26.5473	25.8999
Tb927.4.5170	948	94.1235	173.575	102.009	98.0705	311.2	365.506	291.092	240.256	116.944	37.8908	0.324007	302.013	51.7978	0.171508	133.849	100.04	338.353	265.674	26.551	28.0074
Tb927.8.3600	778	147.201	231.043	131.132	122.02	344.714	461.841	215.672	202.242	157.849	49.894	0.316087	306.117	122.079	0.398799	189.122	126.576	403.278	208.957	26.5518	34.1283
Tb927.4.3720	723	61.0388	64.7389	65.234	73.4454	9.57538	48.1675	38.3712	32.0216	66.1142	5.23365	0.0791607	32.0339	16.3793	0.51131	62.8888	69.3397	28.8714	35.1964	26.5561	36.7304
Tb927.3.4480	1202	215.493	265.992	174.777	166.235	1843.26	1918.2	237.901	330.89	205.624	45.6245	0.221883	1082.56	922.933	0.852544	240.743	170.506	1880.73	284.396	26.5566	22.0937
Tb927.8.2170	386	84.2158	124.552	80.8886	89.5653	110.117	164.336	74.8899	99.4356	94.8054	20.1505	0.212546	112.195	37.7602	0.33656	104.384	85.2269	137.227	87.1628	26.5716	68.8383
Tb927.11.5540	1491	77.6696	100.627	25.6095	42.4645	62.24	73.668	39.1651	45.8789	61.5926	33.8762	0.550005	55.238	15.6485	0.283292	89.1482	34.037	67.954	42.522	26.5869	17.8316
Tb927.6.2950	1612	99.6082	177.797	46.8076	53.7945	105.329	82.1681	38.9004	37.2649	94.5019	60.2662	0.637725	65.9157	33.5075	0.508339	138.703	50.301	93.7486	38.0827	26.6006	16.5016
Tb927.5.3680	1062	99.6082	158.563	35.2521	39.6396	19.1508	14.1669	9.26201	8.23948	83.2658	58.1531	0.698403	12.7048	5.01598	0.39481	129.086	37.4459	16.6588	8.75075	26.6328	25.0779
Tb927.11.7850	1197	15.2155	7.97508	9.87684	5.46542	4.78769	2.83338	4.23406	3.18344	9.6332	4.13686	0.429437	3.75964	0.90773	0.241441	11.5953	7.67113	3.81054	3.70875	26.6467	22.2613
Tb927.10.9760	1521	27.0694	18.2958	14.9909	18.7605	4.78769	17.0003	5.82183	6.17961	19.7791	5.14173	0.259957	8.44736	5.73242	0.678605	22.6826	16.8757	10.894	6.00072	26.6873	17.5459
Tb927.10.7320	1478	51.4849	60.7513	28.7717	39.1791	4.78769	17.0003	13.2314	10.4866	45.0467	13.9927	0.310627	11.3765	5.14043	0.451846	56.1181	33.9754	10.894	11.859	26.715	18.0751
Tb927.11.13120	6706	158.701	222.598	141.945	131.661	143.631	172.836	127.286	155.801	163.726	40.7993	0.249192	149.889	19.249	0.128422	190.65	136.803	158.234	141.544	26.7316	3.98622
Tb927.8.5690	1161	14.5078	14.7773	12.6876	14.5847	0	5.66677	9.79126	8.05222	14.1394	0.974434	0.0689165	5.87756	4.26757	0.726078	14.6426	13.6362	2.83338	8.92174	26.7361	23.0285
Tb927.7.6780	2709	6.72311	8.20964	1.24924	0.951843	0	0	5.02795	5.24331	4.28346	3.72706	0.870105	2.56781	2.96636	1.15521	7.46637	1.10054	0	5.13563	26.764	9.87968
Tb927.4.970	739	52.1926	61.2204	44.8557	48.4212	57.4523	8.50015	41.5467	26.2165	51.6725	7.03501	0.136146	33.4289	20.9482	0.626649	56.7065	46.6384	32.9762	33.8816	26.7685	36.2226
Tb927.4.2710	708	109.516	103.441	77.1408	68.2256	373.44	138.836	73.5668	66.2904	89.5809	20.0027	0.223292	163.033	144.014	0.88334	106.479	72.6832	256.138	69.9286	26.7867	37.8344
Tb927.2.2540	543	68.6465	85.8494	59.7685	65.3394	52.6646	53.8343	57.9537	41.3847	69.9009	11.2457	0.160881	51.4593	7.08915	0.137762	77.2479	62.554	53.2494	49.6692	26.8144	49.382
Tb927.3.3620	1483	37.6848	34.0114	26.3122	32.3319	43.0892	36.834	17.9948	12.172	32.5851	4.74181	0.145521	27.5225	14.7811	0.537056	35.8481	29.3221	39.9616	15.0834	26.851	18.1059
Tb927.5.3530	2542	30.6078	48.3196	34.1981	36.17	23.9384	36.834	36.7834	37.8267	37.3239	7.68359	0.205863	33.8456	6.62224	0.19566	39.4637	35.184	30.3862	37.3051	26.8511	10.563
Tb927.9.3590	890	94.1235	101.8	79.0147	102.185	23.9384	17.0003	53.1904	38.2012	94.2807	10.8334	0.114905	33.0826	16.0497	0.485141	97.9615	90.5998	20.4694	45.6958	26.918	30.245
Tb927.6.370	2232	88.8158	116.342	52.1559	63.1594	52.6646	48.1675	63.7755	51.684	80.1184	28.6201	0.357222	54.0729	6.75042	0.124839	102.579	57.6577	50.416	57.7298	26.9196	12.0607
Tb927.4.720	926	58.031	65.208	76.9456	49.9564	38.3015	19.8337	11.9083	5.80509	62.5353	11.4502	0.183099	18.9621	14.1142	0.744338	61.6195	63.451	29.0676	8.85669	26.9678	29.1229
Tb927.6.1860	938	30.6078	47.1468	59.3001	74.3973	0	14.1669	47.8978	30.8981	52.863	18.5574	0.351046	23.2407	20.729	0.891926	38.8773	66.8487	7.08346	39.3979	26.9747	28.7576
Tb927.10.670	855	88.9927	102.034	59.6904	77.6519	157.994	164.336	175.978	151.681	82.0923	17.9523	0.218684	162.497	10.3663	0.0637935	95.5134	68.6712	161.165	163.83	26.9757	31.5506
Tb927.4.3090	1563	80.5004	82.5655	73.7054	45.1358	43.0892	14.1669	15.6131	13.2955	70.4768	17.3128	0.245653	21.5412	14.3971	0.668353	81.5329	59.4206	28.6281	14.4543	26.9903	17.2682
Tb927.11.2160	687	72.185	64.2697	59.8856	61.747	47.8769	62.3344	29.903	28.6509	64.5218	5.41545	0.0839321	42.1913	16.0459	0.380313	68.2273	60.8163	55.1057	29.277	27.0287	39.3431
Tb927.10.12190	700	38.9233	27.4436	22.1741	25.055	43.0892	42.5007	20.1118	13.8573	28.399	7.33951	0.258443	29.8898	15.1207	0.505884	33.1835	23.6145	42.795	16.9845	27.0324	38.6177
Tb927.11.7330	838	89.1697	104.145	60.0028	21.1248	114.905	19.8337	1.8524	2.05987	68.6106	36.5804	0.53316	34.6626	54.1545	1.56233	96.6574	40.5638	67.3691	1.95614	27.072	32.3054
Tb927.5.3190	918	67.408	113.997	40.4833	61.1943	157.994	107.669	146.075	136.888	70.7706	31.0313	0.438478	137.156	21.4736	0.156563	90.7023	50.8388	132.831	141.481	27.0999	29.5206
Tb927.11.12030	1201	27.7771	32.3694	31.3092	36.7534	23.9384	14.1669	12.1729	10.4866	32.0523	3.69824	0.115382	15.1912	6.02237	0.396437	30.0732	34.0313	19.0527	11.3298	27.1002	22.5647
Tb927.7.1890	961	76.785	83.2692	35.6425	35.2182	162.781	204.004	97.1187	69.2866	57.7287	25.8842	0.448377	133.298	61.3051	0.459912	80.0271	35.4303	183.393	83.2027	27.1141	28.2145
Tb927.10.4530	1041	52.3695	83.2692	24.7506	36.1393	38.3015	65.1678	36.5188	26.0293	49.1322	25.4237	0.517455	41.5043	16.6788	0.401858	67.8193	30.445	51.7347	31.274	27.1152	26.0473
Tb927.9.4990	600	192.847	276.548	127.969	161.813	153.206	119.002	246.369	302.052	189.794	63.6152	0.33518	205.157	84.0807	0.409835	234.697	144.891	136.104	274.211	27.1437	45.2395
Tb927.10.10030	754	124.554	154.107	65.9757	94.1403	162.781	212.504	108.762	144.753	109.694	38.0636	0.346997	157.2	43.1694	0.274614	139.331	80.058	187.643	126.758	27.1524	36.0111
Tb927.10.2300	952	117.831	142.613	46.3782	66.2912	43.0892	65.1678	108.498	132.581	93.2785	44.5896	0.478027	87.3339	40.5961	0.464837	130.222	56.3347	54.1285	120.539	27.1634	28.533
Tb927.6.4930	773	37.8617	41.2827	43.2941	39.7318	9.57538	34.0006	23.2873	29.9618	40.5426	2.30675	0.0568969	24.2063	10.7077	0.442351	39.5722	41.5129	21.788	26.6245	27.1685	35.1468
Tb927.10.12210	1023	63.8695	85.3802	64.5703	82.8103	38.3015	53.8343	85.4751	66.4777	74.1576	11.5265	0.155432	61.0221	19.9633	0.327149	74.6249	73.6903	46.0679	75.9764	27.1835	26.5723
Tb927.8.5320	519	367.294	640.352	304.464	340.422	210.658	232.337	205.087	255.049	413.133	153.65	0.371915	225.783	22.7783	0.100886	503.823	322.443	221.498	230.068	27.1888	52.3868
Tb927.10.5290	1120	128.447	153.403	57.1529	82.4112	76.603	65.1678	101.353	81.2713	105.353	43.5572	0.413439	81.0987	15.1026	0.186225	140.925	69.782	70.8854	91.312	27.2001	24.2858
Tb927.2.4650	1062	44.9387	30.7275	47.4713	50.417	43.0892	45.3341	32.2847	12.3592	43.3886	8.73255	0.201264	33.2668	15.0576	0.45263	37.8331	48.9441	44.2117	22.322	27.228	25.6384
Tb927.7.1620	1107	30.6078	33.0731	16.084	17.3481	4.78769	5.66677	16.9362	15.9172	24.2783	8.80503	0.362671	10.827	6.48933	0.599367	31.8405	16.7161	5.22723	16.4267	27.2425	24.6093
Tb927.10.12900	489	49.5387	57.702	31.0749	29.5071	23.9384	31.1672	32.5493	41.5719	41.9557	13.8901	0.331066	32.3067	7.23947	0.224085	53.6204	30.291	27.5528	37.0606	27.2473	55.7204
Tb927.4.2160	1152	35.5617	29.7893	31.8167	34.819	0	8.50015	25.669	20.786	32.9967	2.68205	0.0812826	13.7388	11.6646	0.849029	32.6755	33.3179	4.25007	23.2275	27.2589	23.6622
Tb927.8.6510	826	68.1157	70.3683	59.1829	46.7938	177.145	127.502	55.8367	42.6955	61.1152	10.6999	0.175077	100.795	63.0855	0.625881	69.242	52.9884	152.323	49.2661	27.2626	33.0055
Tb927.8.2300	1228	93.2389	67.7882	42.9037	59.045	14.3631	48.1675	49.7502	41.0102	65.7439	21.0294	0.319868	38.3227	16.4194	0.428452	80.5135	50.9743	31.2653	45.3802	27.2744	22.2105
Tb927.7.7020	784	86.5158	90.0715	13.8588	12.4047	71.8153	31.1672	7.93886	9.17579	50.7127	43.4231	0.856257	30.0243	29.8341	0.993666	88.2936	13.1317	51.4913	8.55733	27.2889	34.8073
Tb927.8.5740	712	40.3387	41.2827	26.7807	27.4499	28.7261	73.668	37.8419	18.3516	33.963	7.92115	0.233229	39.6469	24.0378	0.606297	40.8107	27.1153	51.197	28.0967	27.3	38.3427
Tb927.3.5600	972	109.516	153.403	67.7715	89.0741	282.474	311.672	164.864	192.13	104.941	36.5277	0.348078	237.785	70.3759	0.295965	131.459	78.4228	297.073	178.497	27.3119	28.0986
Tb927.4.2330	838	145.078	122.206	102.828	138.171	186.72	189.837	96.5895	94.3795	127.071	18.7866	0.147844	141.881	53.5972	0.377761	133.642	120.5	188.278	95.4845	27.3414	32.627
Tb927.3.2860	903	38.0386	38.9371	13.1171	9.73336	4.78769	5.66677	5.02795	2.80892	24.9566	15.6899	0.628688	4.57283	1.23307	0.269651	38.4879	11.4252	5.22723	3.91843	27.3424	30.2795
Tb927.11.5390	758	37.8617	44.332	40.2491	21.6775	100.541	73.668	9.26201	7.11592	36.0301	9.93438	0.275725	47.6468	46.8725	0.983748	41.0969	30.9633	87.1047	8.18896	27.3469	36.0777
Tb927.1.1660	998	52.7233	59.5785	55.9427	73.691	181.932	124.669	171.215	97.3757	60.4839	9.23936	0.152757	143.798	39.694	0.276041	56.1509	64.8169	153.301	134.295	27.3477	27.4025
Tb927.5.3060	1020	89.8774	72.7139	112.979	97.2722	14.3631	5.66677	22.2288	18.1643	93.2105	16.7182	0.179359	15.1057	7.06491	0.467697	81.2956	105.125	10.0149	20.1966	27.3538	26.8174
Tb927.8.4410	1672	14.5078	6.56771	18.2702	11.5756	4.78769	5.66677	8.20349	4.86879	12.7303	4.93831	0.387917	5.88168	1.59789	0.271672	10.5377	14.9229	5.22723	6.53614	27.3619	16.3648
Tb927.3.2990	920	110.931	133.934	59.0658	84.9289	38.3015	14.1669	19.5825	12.172	97.2151	32.3664	0.332936	21.0557	11.9159	0.565921	122.433	71.9974	26.2342	15.8772	27.3654	29.745
Tb927.8.5670	1158	17.5155	20.1723	20.4173	23.8575	4.78769	17.0003	10.5851	6.7414	20.4906	2.6009	0.126931	9.77863	5.38322	0.550509	18.8439	22.1374	10.894	8.66327	27.3746	23.6395
Tb927.11.7740	505	177.985	231.043	148.582	166.603	454.831	527.009	179.154	196.811	181.053	35.4567	0.195836	339.451	177.512	0.522939	204.514	157.593	490.92	187.982	27.401	54.2594
Tb927.4.3960	2206	268.924	288.745	115.399	93.2499	564.947	473.175	77.2716	68.3503	191.579	101.482	0.52971	295.936	260.378	0.879846	278.835	104.324	519.061	72.8109	27.4331	12.4357
Tb927.4.4200	961	83.5081	101.565	52.7415	69.2696	124.48	124.669	126.228	158.048	76.771	20.7671	0.270507	133.356	16.48	0.123579	92.5365	61.0056	124.574	142.138	27.4748	28.5898
Tb927.9.5390	674	32.9078	28.3819	24.8287	25.5462	0	0	4.49869	2.99618	27.9162	3.66436	0.131263	1.87372	2.24885	1.20021	30.6449	25.1875	0	3.74743	27.5167	40.8259
Tb927.3.2150	1445	42.6387	33.7768	42.0449	55.4525	4.78769	11.3335	33.3432	20.2242	43.4782	8.94913	0.20583	17.4222	12.3563	0.709228	38.2077	48.7487	8.06061	26.7837	27.517	19.0429
Tb927.10.5650	1264	79.4388	78.8125	46.8076	62.4839	52.6646	76.5013	129.933	142.693	66.8857	15.517	0.231993	100.448	42.859	0.426679	79.1257	54.6457	64.583	136.313	27.5697	21.8115
Tb927.7.870	1372	55.5541	49.0233	34.8227	20.0194	100.541	79.3347	15.8777	9.73757	39.8549	15.8039	0.396538	51.3729	45.4343	0.884402	52.2887	27.421	89.9381	12.8076	27.5713	20.0957
Tb927.11.2980	714	51.131	40.1099	58.9097	63.2208	14.3631	14.1669	58.7476	36.7032	53.3429	10.1417	0.190124	30.9952	21.3119	0.687588	45.6205	61.0652	14.265	47.7254	27.5715	38.6156
Tb927.11.12090	848	160.116	179.908	144.171	163.318	363.864	359.84	454.632	435.569	161.878	14.6495	0.090497	403.476	48.7173	0.120744	170.012	153.744	361.852	445.101	27.5942	32.5403
Tb927.6.4040	734	118.362	105.083	84.7534	67.151	119.692	141.669	42.076	25.6548	93.8375	22.5286	0.240081	82.273	57.0074	0.692905	111.723	75.9522	130.681	33.8654	27.6137	37.6208
Tb927.10.7560	883	61.5695	88.8986	75.6573	76.7001	33.5138	34.0006	111.409	78.8369	75.7064	11.1785	0.147656	64.44	37.8432	0.587262	75.2341	76.1787	33.7572	95.1228	27.6248	31.2851
Tb927.9.3620	1031	144.547	195.155	116.063	115.787	110.117	107.669	88.6506	64.9796	142.888	37.3659	0.261505	92.8539	20.9135	0.225231	169.851	115.925	108.893	76.8151	27.6272	26.7965
Tb927.8.1650	3106	56.7926	83.9729	71.4802	44.7673	177.145	82.1681	20.3764	20.4114	64.2532	17.0924	0.266017	75.0251	74.0462	0.986952	70.3827	58.1237	129.656	20.3939	27.6295	8.89553
Tb927.11.1940	1577	106.685	96.17	39.7416	48.4826	23.9384	17.0003	35.7249	19.2879	72.7698	33.5587	0.461162	23.9879	8.34018	0.347683	101.428	44.1121	20.4694	27.5064	27.6398	17.5268
Tb927.2.2270	690	118.716	145.193	48.2521	56.8342	110.117	119.002	82.0349	59.9235	92.2489	47.2354	0.512043	92.7693	26.9763	0.290789	131.955	52.5431	114.559	70.9792	27.6403	40.0584
Tb927.11.12040	532	307.14	523.775	271.242	242.873	392.591	504.342	106.91	164.415	336.258	127.747	0.379909	292.064	187.744	0.642818	415.457	257.058	448.466	135.663	27.6744	52.0195
Tb927.11.320	508	202.047	399.223	258.359	277.999	746.88	963.35	396.678	607.662	284.407	83.0369	0.291965	678.643	238.227	0.351035	300.635	268.179	855.115	502.17	27.6754	54.4792
Tb927.1.1040	624	110.224	134.873	96.3089	107.098	134.055	198.337	128.61	171.718	112.126	16.2941	0.14532	158.18	32.9255	0.208152	122.548	101.703	166.196	150.164	27.688	44.3718
Tb927.11.10140	1270	66.1695	79.7508	55.6304	87.9994	28.7261	28.3338	41.0175	25.842	72.3875	14.3459	0.198182	30.9799	6.81252	0.219902	72.9602	71.8149	28.53	33.4297	27.6896	21.8029
Tb927.11.15530	1404	16.1001	15.2465	10.4234	6.07951	0	0	2.38166	5.61783	11.9624	4.65054	0.388764	1.99987	2.66047	1.33032	15.6733	8.25145	0	3.99974	27.76	19.7721
Tb927.10.3300	1657	24.5924	22.5179	12.3363	13.9399	0	2.83338	12.4376	15.7299	18.3466	6.10881	0.332967	7.75021	7.52525	0.970973	23.5551	13.1381	1.41669	14.0837	27.7684	16.7583
Tb927.5.3640	1270	1.94616	1.87649	2.42041	1.28959	0	2.83338	11.9083	9.92483	1.88316	0.463671	0.246219	6.16663	5.66359	0.918425	1.91133	1.855	1.41669	10.9166	27.7695	21.8658
Tb927.10.15950	903	39.8079	33.0731	29.8647	13.7864	0	5.66677	5.82183	7.6777	29.133	11.0383	0.378893	4.79157	3.32246	0.693397	36.4405	21.8256	2.83338	6.74977	27.7922	30.7776
Tb927.6.3970	1267	59.0926	83.5037	48.174	51.246	67.0277	130.336	37.5773	26.5911	60.5041	16.0075	0.264569	65.3829	46.5457	0.711895	71.2982	49.71	98.6816	32.0842	27.8146	21.9531
Tb927.10.1870	1942	181.524	187.414	255.548	187.912	57.4523	73.668	92.0908	97.1885	203.1	35.086	0.172753	80.0999	18.1667	0.2268	184.469	221.73	65.5601	94.6396	27.8307	14.3309
Tb927.3.5630	976	165.955	195.389	96.6993	87.2318	205.871	198.337	99.2358	77.7133	136.319	52.7474	0.386941	145.289	66.261	0.456063	180.672	91.9655	202.104	88.4745	27.8386	28.5232
Tb927.7.4540	936	64.0465	58.8748	31.7776	46.0262	14.3631	25.5004	134.167	120.222	50.1813	14.4197	0.287351	73.563	62.3551	0.847643	61.4606	38.9019	19.9318	127.194	27.847	29.7511
Tb927.10.11120	922	86.8696	98.0465	69.8796	67.9186	9.57538	22.6671	45.2515	39.5121	80.6786	14.3691	0.178103	29.2515	16.2459	0.555386	92.4581	68.8991	16.1212	42.3818	27.852	30.2083
Tb927.10.9120	1626	45.2925	49.9615	23.9699	31.5643	67.0277	99.1684	36.2541	29.7745	37.6971	12.0299	0.31912	58.0562	31.8637	0.548842	47.627	27.7671	83.098	33.0143	27.8536	17.1301
Tb927.11.15060	1294	331.379	460.443	285.062	258.871	646.338	609.177	380.007	461.224	333.939	89.5064	0.268032	524.187	125.029	0.238519	395.911	271.966	627.758	420.615	27.9237	21.5794
Tb927.5.2610	1878	33.2617	24.8635	20.8468	30.6739	0	5.66677	8.73275	8.61401	27.4115	5.61119	0.204702	5.75338	4.08936	0.710776	29.0626	25.7603	2.83338	8.67338	27.9295	14.872
Tb927.5.4360	985	78.7311	95.4664	45.4803	49.0353	110.117	104.835	63.2463	63.2942	67.1783	24.0392	0.357843	85.3731	25.6131	0.300014	87.0988	47.2578	107.476	63.2702	27.9353	28.3607
Tb927.10.7480	641	102.262	127.601	63.4772	69.6687	148.418	164.336	126.757	141.008	90.7523	29.8818	0.329268	145.13	15.6445	0.107796	114.932	66.573	156.377	133.882	27.9406	43.5891
Tb927.11.14810	1121	81.385	65.4425	42.6695	47.8378	119.692	93.5016	62.9816	35.5796	59.3337	17.6393	0.297289	77.9388	36.5311	0.468716	73.4138	45.2536	106.597	49.2806	27.9446	24.9282
Tb927.9.12740	1334	89.1697	120.564	55.8256	54.1322	43.0892	51.0009	54.7781	52.6203	79.923	31.5334	0.394548	50.3721	5.09587	0.101164	104.867	54.9789	47.0451	53.6992	27.9514	20.9531
Tb927.3.4410	697	154.985	148.243	71.0508	84.8061	148.418	206.837	105.587	114.791	114.771	42.9996	0.374655	143.908	45.8138	0.318354	151.614	77.9284	177.628	110.189	27.9641	40.1206
Tb927.7.850	1325	87.2235	98.0465	39.5073	51.3995	0	5.66677	22.4934	20.9732	69.0442	28.0201	0.405829	12.2834	11.1717	0.909498	92.635	45.4534	2.83338	21.7333	27.9931	21.1269
Tb927.5.2580	2103	19.6386	9.38244	14.054	10.0711	19.1508	8.50015	6.35109	7.11592	13.2865	4.70879	0.354403	10.2795	5.98069	0.581809	14.5105	12.0626	13.8255	6.7335	27.9933	13.3111
Tb927.11.4260	1210	124.378	182.723	62.228	78.8801	138.843	53.8343	104.793	87.2636	112.052	53.9417	0.481398	96.1835	35.4353	0.368413	153.55	70.554	96.3386	96.0283	28.0081	23.1472
Tb927.11.7970	1027	102.616	134.638	73.7054	79.9241	81.3907	124.669	83.0934	95.5031	97.7209	27.57	0.28213	96.164	20.0171	0.208156	118.627	76.8147	103.03	89.2983	28.0337	27.2967
Tb927.5.410	2492	55.5541	55.8255	32.129	24.5023	0	31.1672	5.02795	4.49426	42.0027	16.1087	0.383515	10.1724	14.1771	1.39368	55.6898	28.3156	15.5836	4.76111	28.0682	11.2633
Tb927.3.670	1552	92.8851	112.12	45.7145	53.0576	19.1508	45.3341	51.0733	68.163	75.9443	31.7979	0.418701	45.9303	20.3162	0.442327	102.503	49.386	32.2424	59.6182	28.0814	18.0937
Tb927.11.12020	872	77.8465	91.0097	73.4712	54.1015	110.117	113.335	123.846	142.693	74.1072	15.2786	0.206169	122.498	14.6844	0.119875	84.4281	63.7863	111.726	133.27	28.1446	32.276
Tb927.10.3040	967	201.87	233.857	65.0388	85.4816	703.79	697.012	186.034	215.537	146.562	83.7781	0.571623	450.594	288.718	0.64075	217.864	75.2602	700.401	200.786	28.152	29.1127
Tb927.3.3710	865	136.939	177.328	115.594	154.475	33.5138	28.3338	88.9153	94.005	146.084	26.2035	0.179373	61.192	35.0762	0.573215	157.134	135.034	30.9238	91.4601	28.1592	32.5539
Tb927.11.520	2185	42.8156	60.5168	25.2191	18.8526	76.603	48.1675	7.93886	6.55414	36.851	18.7518	0.508853	34.8159	33.8897	0.973397	51.6662	22.0359	62.3853	7.2465	28.1713	12.893
Tb927.11.6680	2360	11.1462	5.62947	9.72068	7.12347	0	8.50015	4.23406	3.93248	8.40496	2.48939	0.296181	4.16667	3.47369	0.833684	8.38784	8.42207	4.25007	4.08327	28.18	11.9407
Tb927.3.4530	768	84.3927	93.8244	119.81	99.5443	57.4523	28.3338	48.9563	58.6127	99.3929	14.9767	0.150682	48.3388	14.0141	0.289915	89.1086	109.677	42.8931	53.7845	28.1855	36.6999
Tb927.2.1730	830	103.677	142.613	79.2489	96.9344	134.055	110.502	154.279	134.079	105.618	26.7279	0.253061	133.229	17.8979	0.13434	123.145	88.0917	122.279	144.179	28.1908	33.9648
Tb927.11.5720	4015	26.8924	26.5054	13.1171	8.19813	0	8.50015	5.29257	7.30318	18.6783	9.47799	0.507434	5.27398	3.75682	0.712331	26.6989	10.6576	4.25007	6.29788	28.2114	7.02649
Tb927.10.5060	784	256.363	420.568	200.933	217.204	67.0277	62.3344	122.258	117.225	273.767	100.594	0.367444	92.2115	31.9133	0.346088	338.465	209.069	64.681	119.742	28.2282	36.0054
Tb927.11.9830	624	162.062	191.636	140.228	141.057	129.268	79.3347	78.0655	89.8853	158.746	24.1427	0.152084	94.1383	24.0114	0.255065	176.849	140.642	104.301	83.9754	28.2332	45.2455
Tb927.4.930	742	223.986	421.272	116.843	142.776	14.3631	17.0003	71.7144	66.6649	226.219	137.812	0.609195	42.4357	30.9803	0.730052	322.629	129.81	15.6817	69.1897	28.2578	38.0832
Tb927.4.1420	910	47.2387	34.0114	57.27	78.6038	28.7261	39.6674	167.775	158.048	54.281	18.8059	0.346455	98.5541	74.5534	0.756472	40.625	67.9369	34.1968	162.911	28.2638	31.0591
Tb927.3.940	1012	39.454	54.1836	24.7506	16.9489	86.1784	62.3344	7.67423	12.921	33.8343	16.4652	0.486641	42.277	38.2481	0.904703	46.8188	20.8498	74.2564	10.2976	28.2683	27.9331
Tb927.10.13170	1062	15.5693	12.4317	24.0089	23.7961	4.78769	0	6.35109	3.18344	18.9515	5.85929	0.309173	3.58055	2.71484	0.758219	14.0005	23.9025	2.39384	4.76726	28.286	26.6346
Tb927.11.6850	1125	99.962	97.1083	113.681	113.515	67.0277	53.8343	88.6506	77.7133	106.067	8.77453	0.0827266	71.8065	14.8824	0.207256	98.5351	113.598	60.431	83.182	28.2944	25.1506
Tb927.11.14010	877	109.162	131.12	60.1589	77.8055	153.206	121.835	153.485	159.734	94.5615	31.6964	0.335193	147.065	17.0875	0.11619	120.141	68.9822	137.521	156.609	28.3371	32.3114
Tb927.11.13630	1885	5.66157	5.16034	1.56156	1.07466	0	0	1.05851	0.561783	3.36453	2.38016	0.707428	0.405074	0.509808	1.25855	5.41095	1.31811	0	0.810149	28.3405	15.0348
Tb927.5.2480	4905	7.78465	3.04929	8.39336	4.51358	0	8.50015	25.1397	26.4038	5.93522	2.56986	0.432984	15.0109	12.9113	0.86013	5.41697	6.45347	4.25007	25.7718	28.3925	5.78848
Tb927.7.5710	1294	121.193	139.095	43.2941	54.0401	100.541	73.668	35.4603	16.6662	89.4055	47.8066	0.534717	56.584	37.6995	0.666258	130.144	48.6671	87.1047	26.0632	28.4412	21.9793
Tb927.7.5510	1508	59.9772	43.6284	34.2371	21.9845	86.1784	70.8346	4.76332	5.24331	39.9568	16.021	0.400958	41.7549	42.8974	1.02736	51.8028	28.1108	78.5065	5.00331	28.4734	18.8816
Tb927.11.5090	3593	8.31542	9.85157	6.44141	3.77667	0	0	0.529257	1.31083	7.09627	2.61576	0.368611	0.460021	0.619651	1.34701	9.08349	5.10904	0	0.920042	28.5032	7.93298
Tb927.7.5010	702	219.916	306.571	189.768	172.376	1096.38	1096.52	260.924	346.433	222.158	59.6043	0.268297	700.064	459.036	0.655706	263.244	181.072	1096.45	303.678	28.5448	40.6621
Tb927.10.12170	1215	121.547	297.423	42.8647	54.3164	162.781	198.337	67.4803	97.0012	129.038	117.5	0.910588	131.4	59.8173	0.455231	209.485	48.5906	180.559	82.2408	28.5831	23.5252
Tb927.10.11770	1255	238.317	303.757	108.997	84.5605	416.529	229.504	40.2236	28.8382	183.908	104.572	0.568609	178.774	183.283	1.02522	271.037	96.7785	323.017	34.5309	28.6039	22.792
Tb927.11.580	784	83.685	86.3185	83.1918	109.001	67.0277	34.0006	103.205	103.555	90.5492	12.3778	0.136697	76.9472	33.3681	0.433649	85.0017	96.0966	50.5141	103.38	28.6187	36.5034
Tb927.10.7850	2051	125.97	126.898	89.9846	115.695	76.603	73.668	69.862	59.9235	114.637	17.2009	0.150047	70.0141	7.27112	0.103852	126.434	102.84	75.1355	64.8928	28.6574	13.9724
Tb927.2.4150	1397	67.2311	51.1343	50.7505	50.2941	67.0277	48.1675	19.3179	10.2994	54.8525	8.25952	0.150577	36.2031	26.1369	0.721952	59.1827	50.5223	57.5976	14.8086	28.6893	20.5364
Tb927.11.4590	858	96.7774	106.725	79.0928	102.338	0	8.50015	38.6358	29.9618	96.2335	12.1305	0.126053	19.2744	18.0432	0.936121	101.751	90.7156	4.25007	34.2988	28.7673	33.5284
Tb927.9.13290	1023	94.4774	77.8743	58.0508	72.6778	167.569	192.67	141.576	81.084	75.7701	15.0325	0.198396	145.725	47.8772	0.328545	86.1758	65.3643	180.12	111.33	28.771	28.1242
Tb927.10.11530	653	149.147	158.798	136.519	158.62	320.775	331.506	393.238	437.629	150.771	10.5166	0.069752	370.787	54.8212	0.147851	153.972	147.569	326.141	415.434	28.78	44.0734
Tb927.10.160	1296	151.27	168.415	89.9065	88.5828	258.535	323.006	61.6585	63.107	124.544	41.3598	0.332091	176.577	134.462	0.761495	159.842	89.2447	290.77	62.3827	28.8048	22.2259
Tb927.8.6600	948	10.0847	7.74052	11.3213	3.46962	9.57538	0	2.38166	1.68535	8.15402	3.45801	0.424086	3.4106	4.22973	1.24017	8.91259	7.39545	4.78769	2.0335	28.8051	30.3851
Tb927.11.1320	750	154.632	200.315	71.7925	94.693	239.384	144.503	51.0733	55.242	130.358	58.267	0.446976	122.551	89.0159	0.72636	177.473	83.2427	191.944	53.1577	28.8122	38.4162
Tb927.7.4820	445	128.978	297.893	109.738	123.74	67.0277	90.6683	43.6637	59.549	165.087	88.9088	0.538557	65.2272	19.5594	0.299866	213.435	116.739	78.848	51.6064	28.8306	64.7879
Tb927.9.12280	942	73.4234	82.3309	46.2611	39.4554	114.905	68.0012	24.0812	35.9541	60.3677	20.7297	0.34339	60.7353	40.5986	0.668451	77.8772	42.8582	91.4529	30.0177	28.8504	30.6267
Tb927.9.4810	925	67.9388	50.1961	57.8556	43.2628	14.3631	5.66677	13.7607	7.49044	54.8133	10.5872	0.19315	10.3202	4.39104	0.425479	59.0674	50.5592	10.0149	10.6256	28.8588	31.1987
Tb927.7.4850	1024	140.831	120.564	102.711	120.116	105.329	246.504	202.97	244.001	121.056	15.5855	0.128746	199.701	66.0045	0.330516	130.698	111.414	175.917	223.486	28.8673	28.1907
Tb927.11.13880	2431	42.9925	41.9864	20.6516	18.2999	14.3631	2.83338	4.76332	6.55414	30.9826	13.3279	0.430175	7.12848	5.05671	0.709368	42.4895	19.4758	8.59823	5.65873	28.8694	11.8755
Tb927.4.370	2575	68.6465	81.8618	45.5974	58.6151	71.8153	113.335	112.996	78.8369	63.6802	15.361	0.24122	94.246	22.0345	0.233798	75.2541	52.1062	92.5753	95.9167	28.8786	11.215
Tb927.3.3660	1493	90.585	87.9604	66.288	91.162	33.5138	42.5007	56.6306	23.4076	83.9989	11.8892	0.141539	39.0132	14.0986	0.36138	89.2727	78.725	38.0073	40.0191	28.8878	19.3488
Tb927.11.10870	1010	27.4232	15.0119	29.8647	36.0165	14.3631	8.50015	12.1729	9.36305	27.0791	8.81991	0.325709	11.0998	2.68173	0.241602	21.2176	32.9406	11.4316	10.768	28.9023	28.6162
Tb927.5.4350	1611	51.8387	71.3066	27.7957	20.6335	23.9384	17.0003	1.58777	0.561783	42.8936	23.1716	0.540211	10.7721	11.5578	1.07294	61.5726	24.2146	20.4694	1.07478	28.9158	17.949
Tb927.11.3460	1547	99.4312	108.133	53.7565	67.1817	4.78769	28.3338	45.5161	43.4446	82.1255	25.8455	0.314708	30.5206	18.787	0.615554	103.782	60.4691	16.5608	44.4803	28.9408	18.7077
Tb927.10.11670	1195	65.108	54.8873	26.3122	42.9557	14.3631	28.3338	66.1572	63.2942	47.3158	16.6738	0.352395	43.0371	25.7117	0.597432	59.9976	34.634	21.3484	64.7257	28.969	24.2419
Tb927.6.1970	806	107.039	136.749	88.7744	117.322	67.0277	70.8346	92.0908	58.2382	112.471	20.0333	0.178119	72.0478	14.3655	0.199388	121.894	103.048	68.9311	75.1645	28.9914	35.9695
Tb927.6.3920	994	84.2158	59.5785	70.4261	82.6261	114.905	102.002	218.848	193.441	74.2116	11.5375	0.155468	157.299	57.5892	0.366114	71.8971	76.5261	108.453	206.144	28.9975	29.1725
Tb927.9.1660	975	79.2619	98.9848	57.8166	83.9771	454.831	351.339	204.558	163.292	80.0101	17.0185	0.212704	293.505	134.459	0.458116	89.1233	70.8968	403.085	183.925	29.007	29.7507
Tb927.9.2910	797	111.639	116.811	102.126	121.959	33.5138	14.1669	60.8646	48.8751	113.134	8.46199	0.0747964	39.3551	20.1813	0.5128	114.225	112.042	23.8404	54.8699	29.0207	36.4124
Tb927.9.6390	642	55.731	60.9859	47.5103	71.3882	23.9384	31.1672	77.2716	67.7885	58.9039	10.0012	0.169789	50.0414	26.42	0.527961	58.3585	59.4493	27.5528	72.53	29.0276	45.2143
Tb927.11.570	931	83.1542	93.3553	73.8616	81.7971	119.692	93.5016	221.759	182.579	83.042	8.00432	0.0963887	154.383	58.4367	0.378517	88.2548	77.8293	106.597	202.169	29.0463	31.199
Tb927.6.3080	648	193.555	233.154	112.432	99.9742	435.68	306.005	99.765	121.532	159.779	64.1431	0.40145	240.746	159.526	0.662632	213.354	106.203	370.843	110.649	29.0484	44.8277
Tb927.10.6560	2297	40.1617	39.6408	34.3542	37.9509	19.1508	11.3335	12.7022	8.80127	38.0269	2.62403	0.0690046	12.9969	4.40935	0.33926	39.9013	36.1526	15.2421	10.7517	29.0732	12.657
Tb927.1.2640	1340	87.5773	74.5904	31.8948	20.5414	114.905	138.836	11.6437	7.86496	53.651	32.4501	0.604838	68.3122	68.3365	1.00035	81.0839	26.2181	126.87	9.75431	29.095	21.7127
Tb927.6.3860	1780	88.285	84.442	29.2011	16.8568	47.8769	59.501	5.82183	4.68153	54.6962	36.9452	0.675461	29.4703	28.3689	0.962626	86.3635	23.029	53.689	5.25168	29.114	16.3562
Tb927.4.2010	848	39.9848	82.5655	63.1259	41.1442	38.3015	8.50015	26.4629	13.2955	56.7051	20.2624	0.35733	21.64	13.4555	0.621788	61.2752	52.135	23.4008	19.8792	29.133	34.355
Tb927.11.15080	788	120.308	148.712	128.945	91.1313	258.535	184.17	81.7703	76.777	122.274	23.9248	0.195666	150.313	87.4909	0.582058	134.51	110.038	221.353	79.2736	29.1396	36.9792
Tb927.10.5750	1418	65.8157	81.1581	45.207	59.9968	28.7261	25.5004	36.2541	25.093	63.0444	14.8688	0.235847	28.8934	5.16926	0.178908	73.4869	52.6019	27.1133	30.6736	29.1409	20.5507
Tb927.10.2800	847	84.5696	112.12	78.1168	98.2547	71.8153	93.5016	125.169	133.892	93.2653	15.1161	0.162077	106.095	28.6948	0.270464	98.3449	88.1858	82.6585	129.531	29.1659	34.4344
Tb927.10.760	2122	21.0539	38.2335	7.69066	2.05721	0	0	0.529257	2.05987	17.2588	16.0932	0.932465	0.647282	0.974215	1.50509	29.6437	4.87393	0	1.29456	29.1868	13.7544
Tb927.9.4310	1169	12.5616	12.9009	19.051	11.9748	9.57538	8.50015	6.35109	5.05605	14.1221	3.30814	0.234253	7.37067	2.04397	0.277312	12.7312	15.5129	9.03776	5.70357	29.1878	24.9682
Tb927.11.11180	553	26.7155	15.481	19.5975	18.607	0	0	4.76332	4.11974	20.1003	4.74628	0.23613	2.22076	2.57774	1.16075	21.0983	19.1023	0	4.44153	29.1928	52.7899
Tb927.10.4930	933	137.647	195.858	113.252	97.6713	148.418	175.67	170.156	175.651	136.107	43.0978	0.316647	167.474	12.9659	0.0774203	166.753	105.462	162.044	172.904	29.1952	31.2918
Tb927.8.5060	700	59.9772	51.3689	49.3842	33.8365	23.9384	22.6671	4.23406	4.49426	48.6417	10.8885	0.223851	13.8335	10.947	0.791344	55.673	41.6103	23.3028	4.36416	29.2782	41.8261
Tb927.4.520	920	149.501	233.857	100.135	137.219	220.234	246.504	125.434	144.565	155.178	56.4948	0.364064	184.184	58.3226	0.316654	191.679	118.677	233.369	135	29.3315	31.8821
Tb927.5.1080	1258	32.2002	23.9252	20.2221	24.3488	9.57538	8.50015	26.9921	20.5987	25.1741	5.03747	0.200105	16.4166	8.92197	0.543472	28.0627	22.2854	9.03776	23.7954	29.351	23.3315
Tb927.7.3960	536	69.5311	56.2947	61.0568	88.245	86.1784	85.0015	175.713	172.28	68.7819	14.0829	0.204747	129.793	51.0632	0.393419	62.9129	74.6509	85.59	173.997	29.3768	54.8075
Tb927.11.4140	780	99.962	165.366	53.7956	61.8391	119.692	116.169	64.3048	48.1261	95.2406	50.9024	0.534461	87.073	36.2667	0.41651	132.664	57.8173	117.93	56.2154	29.3837	37.6714
Tb927.7.2760	891	103.147	94.5281	90.1798	115.357	81.3907	164.336	300.883	339.504	100.803	11.0987	0.110103	221.529	119.896	0.54122	98.8374	102.769	122.863	320.194	29.4169	33.0156
Tb927.11.4370	696	120.131	114.7	97.9876	122.082	373.44	351.339	372.862	373.211	113.725	10.9467	0.0962556	367.713	10.9183	0.0296925	117.416	110.035	362.39	373.037	29.4409	42.3002
Tb927.10.15810	825	66.5234	84.6765	52.6634	58.523	143.631	107.669	142.37	137.45	65.5966	13.9309	0.212372	132.78	16.9519	0.127669	75.6	55.5932	125.65	139.91	29.4454	35.6914
Tb927.3.5210	2391	42.6387	61.455	12.1411	8.50518	4.78769	2.83338	1.05851	0.749044	31.185	25.3279	0.812182	2.35716	1.86251	0.790149	52.0468	10.3231	3.81054	0.90378	29.4702	12.3255
Tb927.8.3090	588	71.4773	156.218	62.3451	58.8914	28.7261	45.3341	121.994	139.509	87.2329	46.2954	0.53071	83.8909	55.0001	0.655615	113.847	60.6183	37.0301	130.752	29.4781	50.1328
Tb927.11.14260	1437	89.7004	69.1955	52.5854	63.1901	90.9661	73.668	70.1266	62.3579	68.6678	15.613	0.22737	74.2796	12.0856	0.162704	79.448	57.8877	82.317	66.2423	29.4873	20.52
Tb927.5.1030	1035	34.6771	20.8759	34.159	44.491	47.8769	22.6671	48.1624	19.2879	33.5508	9.69498	0.288965	34.4986	15.6741	0.45434	27.7765	39.325	35.272	33.7252	29.4946	28.4972
Tb927.4.1520	597	72.5388	42.4556	73.5492	74.8271	23.9384	8.50015	76.7423	72.8445	65.8427	15.6195	0.237225	45.5064	34.4369	0.756749	57.4972	74.1882	16.2193	74.7934	29.5007	49.415
Tb927.6.2620	793	106.331	99.2193	69.8406	82.1041	282.474	317.339	119.083	111.42	89.3738	16.5216	0.184859	207.579	107.602	0.518366	102.775	75.9723	299.906	115.252	29.5126	37.2164
Tb927.9.14200	1906	31.3155	42.221	13.2342	12.1283	14.3631	2.83338	5.82183	4.86879	24.7248	14.6089	0.590861	6.97177	5.08273	0.729045	36.7683	12.6812	8.59823	5.34531	29.524	15.49
Tb927.7.2060	881	51.131	71.072	31.8948	34.297	9.57538	11.3335	11.379	8.98853	47.0987	18.1294	0.384923	10.3191	1.22148	0.118371	61.1015	33.0959	10.4545	10.1838	29.5282	33.5166
Tb927.7.5130	1199	46.531	35.8878	53.4442	70.6513	9.57538	17.0003	43.3991	23.0331	51.6286	14.5936	0.282664	23.252	14.5154	0.624264	41.2094	62.0478	13.2878	33.2161	29.5374	24.635
Tb927.9.3370	518	221.509	462.554	193.477	156.348	186.72	110.502	96.8541	75.8407	258.472	138.648	0.536413	117.479	48.3119	0.411238	342.032	174.912	148.611	86.3474	29.5519	57.05
Tb927.9.7710	718	277.771	371.545	208.35	206.458	464.406	439.174	213.82	224.9	266.031	77.7753	0.292354	335.575	134.664	0.401294	324.658	207.404	451.79	219.36	29.554	41.1616
Tb927.11.3520	1543	76.2542	52.7762	66.4832	72.9541	9.57538	5.66677	74.8899	48.3133	67.1169	10.3862	0.154748	34.6114	33.0389	0.954567	64.5152	69.7187	7.62107	61.6016	29.5748	19.1671
Tb927.10.8960	1705	38.5694	39.1717	18.9729	22.2301	19.1508	14.1669	9.52663	7.86496	29.736	10.634	0.357612	12.6773	5.07313	0.400174	38.8706	20.6015	16.6588	8.6958	29.5756	17.3464
Tb927.3.5300	888	101.2	78.1088	54.6544	66.9053	14.3631	34.0006	19.5825	22.2841	75.2173	19.794	0.263158	22.5576	8.30699	0.368258	89.6547	60.7799	24.1818	20.9333	29.5838	33.315
Tb927.8.6900	729	299.886	258.721	365.17	216.682	1263.95	1374.19	236.313	260.667	285.115	63.263	0.221886	783.78	619.816	0.790803	279.303	290.926	1319.07	248.49	29.5906	40.5907
Tb927.3.1000	1102	80.8542	88.4295	70.0748	108.172	71.8153	68.0012	109.027	127.712	86.8827	16.0675	0.184933	94.1389	29.0421	0.308503	84.6419	89.1236	69.9083	118.37	29.6078	26.8673
Tb927.5.3490	1209	109.162	137.687	64.4922	93.1271	181.932	172.836	225.728	205.987	101.117	30.5904	0.302525	196.621	23.9195	0.121653	123.425	78.8096	177.384	215.858	29.617	24.4971
Tb927.9.3540	494	108.454	134.873	177.315	174.433	215.446	212.504	235.52	287.633	148.769	33.1253	0.222663	237.776	34.776	0.146256	121.663	175.874	213.975	261.576	29.6326	59.985
Tb927.7.200	1641	34.3232	40.5791	33.6125	34.6655	76.603	59.501	42.8699	44.5681	35.7951	3.21935	0.0899382	55.8855	15.7033	0.28099	37.4512	34.139	68.052	43.719	29.6863	18.0904
Tb927.11.15930	544	85.1004	61.6896	60.6274	86.894	296.837	422.174	272.568	330.89	73.5778	14.3659	0.195247	330.617	65.5581	0.19829	73.395	73.7607	359.505	301.729	29.7298	54.6504
Tb927.11.9800	1103	126.147	159.032	126.564	118.428	76.603	36.834	32.814	32.9579	132.543	18.0517	0.136195	44.8022	21.2822	0.475024	142.59	122.496	56.7185	32.886	29.7367	26.9599
Tb927.10.1680	1211	77.4927	101.096	36.15	47.7764	71.8153	87.8349	66.9511	64.2305	65.6287	29.3619	0.447395	72.708	10.5614	0.145258	89.2942	41.9632	79.8251	65.5908	29.763	24.5772
Tb927.2.3720	756	5.48464	1.64193	3.08407	0.767615	0	0	1.05851	0.374522	2.74456	2.06134	0.751065	0.358259	0.499107	1.39314	3.56328	1.92584	0	0.716518	29.8256	39.4518
Tb927.9.14600	3477	205.939	239.956	96.348	96.9651	76.603	116.169	82.5642	119.285	159.802	74.2254	0.464483	98.6553	22.1927	0.224951	222.948	96.6565	96.3859	100.925	29.8334	8.58022
Tb927.9.8030	1698	36.4463	28.851	21.7447	23.7654	0	2.83338	3.96943	5.99235	27.7018	6.5516	0.236504	3.19879	2.50091	0.78183	32.6487	22.755	1.41669	4.98089	29.8355	17.571
Tb927.3.820	648	105.977	157.86	86.1978	101.448	560.16	575.177	391.386	470.961	112.871	31.1632	0.276097	499.421	85.4589	0.171116	131.919	93.8229	567.668	431.174	29.8532	46.0697
Tb927.11.15590	926	81.9158	103.207	44.5824	60.7644	95.7538	102.002	74.8899	76.028	72.6174	25.4861	0.350965	87.1684	13.7672	0.157938	92.5613	52.6734	98.8778	75.459	29.8672	32.254
Tb927.6.3530	1653	151.093	235.265	70.309	65.2166	162.781	158.669	15.8777	15.3554	130.471	80.1761	0.614513	88.171	83.7957	0.950378	193.179	67.7628	160.725	15.6166	29.8838	18.0785
Tb927.8.4830	837	107.216	108.367	85.9246	99.8514	114.905	87.8349	79.9179	55.0547	100.34	10.324	0.102891	84.428	24.6547	0.29202	107.792	92.888	101.37	67.4863	29.8898	35.7107
Tb927.11.3180	863	199.039	257.783	147.801	128.407	325.563	308.839	192.385	188.946	183.257	57.9334	0.316131	253.933	73.3869	0.289001	228.411	138.104	317.201	190.666	29.9168	34.666
Tb927.6.4330	700	189.132	308.917	177.666	174.095	143.631	155.836	178.624	211.605	212.452	64.6288	0.304204	172.424	29.8764	0.173273	249.024	175.881	149.733	195.115	29.9576	42.7966
Tb927.11.9160	1560	24.9463	19.7031	14.2492	15.0453	0	11.3335	4.23406	3.18344	18.486	4.93308	0.266855	4.68776	4.78227	1.02016	22.3247	14.6472	5.66677	3.70875	29.9758	19.2153
Tb927.10.8300	975	146.67	189.994	91.5462	104.273	148.418	238.004	70.9205	93.256	133.121	44.6425	0.335353	137.65	74.4101	0.540575	168.332	97.9095	193.211	82.0882	29.984	30.7528
Tb927.1.2770	1485	52.9003	37.9989	38.5314	45.6885	9.57538	5.66677	29.3738	16.1044	43.7797	7.0188	0.160321	15.1801	10.396	0.684845	45.4496	42.1099	7.62107	22.7391	30.0011	20.2028
Tb927.11.11630	1385	34.3232	18.7649	34.5884	49.5879	0	0	23.2873	17.6025	34.3161	12.585	0.366736	10.2225	12.0299	1.17681	26.5441	42.0882	0	20.4449	30.0169	21.6729
Tb927.3.2000	1205	85.985	105.083	51.5313	75.3491	52.6646	39.6674	82.0349	90.6343	79.4872	22.3311	0.28094	66.2503	24.0483	0.362991	95.5342	63.4402	46.166	86.3346	30.0214	24.914
Tb927.10.15510	1274	66.1695	64.9734	36.5794	46.7324	52.6646	42.5007	69.3327	43.2573	53.6137	14.4246	0.269048	51.9388	12.4836	0.240352	65.5715	41.6559	47.5827	56.295	30.0219	23.5651
Tb927.3.3990	1636	58.5618	61.9241	20.2612	16.7647	4.78769	8.50015	5.02795	3.93248	39.378	24.1741	0.613899	5.56207	2.01435	0.362159	60.243	18.5129	6.64392	4.48021	30.0349	18.3587
Tb927.11.300	1219	80.1465	104.849	102.36	111.427	95.7538	90.6683	111.673	117.974	99.6956	13.5824	0.136239	104.017	12.9086	0.124101	92.4977	106.893	93.211	114.824	30.0393	24.6426
Tb927.4.3050	477	10.0847	7.03683	22.7206	14.7689	4.78769	0	8.99738	5.24331	13.6528	6.83066	0.500314	4.75709	3.68995	0.775674	8.56075	18.7448	2.39384	7.12034	30.0662	63.0319
Tb927.4.2540	857	110.577	155.279	68.7084	73.5682	95.7538	102.002	19.3179	26.4038	102.033	40.1205	0.393209	60.8693	44.0575	0.723805	132.928	71.1383	98.8778	22.8609	30.0731	35.0911
Tb927.11.13660	616	78.9081	89.8369	119.537	164.945	43.0892	79.3347	223.347	227.897	113.307	38.4684	0.339506	143.417	96.0864	0.66998	84.3725	142.241	61.212	225.622	30.077	48.8263
Tb927.1.1790	823	127.739	84.2074	51.7265	49.8643	234.597	255.004	38.6358	29.2127	78.3843	36.4867	0.465484	139.362	122.095	0.876096	105.973	50.7954	244.801	33.9243	30.0984	36.5716
Tb927.1.840	911	36.9771	30.9621	38.141	9.21138	9.57538	0	1.8524	2.43439	28.8229	13.4475	0.466556	3.46554	4.2034	1.21291	33.9696	23.6762	4.78769	2.1434	30.11	33.0516
Tb927.11.10130	1146	54.6695	42.9247	47.9397	55.6367	33.5138	19.8337	54.7781	58.9872	50.2927	5.98719	0.119047	41.7782	18.3939	0.440276	48.7971	51.7882	26.6738	56.8827	30.1453	26.3048
Tb927.6.570	550	157.993	144.02	272.53	304.467	19.1508	22.6671	142.37	156.925	219.753	80.6465	0.366988	85.2782	74.5782	0.874528	151.007	288.499	20.9089	149.647	30.1532	54.824
Tb927.7.6230	1919	109.162	80.9236	90.6483	93.5569	330.351	249.338	234.726	184.452	93.5727	11.713	0.125175	249.717	60.5149	0.242334	95.0428	92.1026	289.844	209.589	30.1659	15.7196
Tb927.9.13020	1146	51.3079	63.0969	28.8888	28.1254	19.1508	14.1669	5.02795	3.93248	42.8548	17.255	0.402639	10.5695	7.33344	0.693829	57.2024	28.5071	16.6588	4.48021	30.182	26.3368
Tb927.9.7830	817	282.017	398.285	328.824	257.458	172.357	195.503	232.079	271.528	316.646	61.9559	0.195663	217.867	43.4083	0.199242	340.151	293.141	183.93	251.804	30.1983	36.9625
Tb927.11.2480	1664	21.2309	18.0612	1.28828	1.38171	4.78769	0	0.264629	1.12357	10.4905	10.6509	1.01528	1.54397	2.21503	1.43463	19.646	1.335	2.39384	0.694097	30.2091	18.1545
Tb927.6.830	1686	26.0078	17.123	17.4504	18.0236	4.78769	5.66677	3.96943	1.87261	19.6512	4.25407	0.216479	4.07412	1.62309	0.398391	21.5654	17.737	5.22723	2.92102	30.2415	17.9368
Tb927.11.5710	2036	37.6848	31.6657	31.7776	27.235	67.0277	102.002	27.5214	15.9172	32.0908	4.2876	0.133608	53.117	39.2521	0.738975	34.6753	29.5063	84.5147	21.7193	30.2964	14.8803
Tb927.6.4530	1682	18.4001	30.2584	16.7867	9.64125	57.4523	28.3338	2.38166	3.18344	18.7716	8.55155	0.455558	22.8378	26.0328	1.1399	24.3292	13.214	42.8931	2.78255	30.3053	18.0174
Tb927.3.1480	888	18.2232	6.56771	8.78375	9.73336	0	2.83338	1.05851	1.49809	10.827	5.10607	0.471605	1.3475	1.17329	0.870715	12.3954	9.25855	1.41669	1.2783	30.3142	34.1377
Tb927.8.2290	926	134.816	172.872	83.5432	96.1668	105.329	31.1672	19.8472	20.9732	121.849	40.4077	0.33162	44.3292	40.9842	0.924541	153.844	89.855	68.2482	20.4102	30.3282	32.7519
Tb927.9.12720	1196	69.8849	58.4057	58.8706	63.7121	71.8153	68.0012	78.3301	62.9197	62.7183	5.34638	0.0852443	70.2666	6.4943	0.0924237	64.1453	61.2913	69.9083	70.6249	30.3341	25.3629
Tb927.11.13370	1055	28.8386	24.1598	49.9698	56.9877	33.5138	34.0006	96.5895	38.5758	39.989	15.9527	0.398928	50.6699	30.6978	0.60584	26.4992	53.4788	33.7572	67.5826	30.338	28.7564
Tb927.10.3600	2640	6.36926	3.28386	6.55853	3.71526	0	0	9.26201	11.9847	4.98173	1.72223	0.34571	5.31168	6.2333	1.17351	4.82656	5.13689	0	10.6234	30.3702	11.5039
Tb927.4.650	756	140.301	168.18	102.438	151.988	57.4523	96.335	126.757	115.353	140.727	27.9685	0.198744	98.9743	30.3929	0.307079	154.24	127.213	76.8936	121.055	30.3845	40.1911
Tb927.10.3180	1347	18.7539	21.3451	10.5405	12.9266	9.57538	5.66677	8.99738	7.11592	15.8915	5.01193	0.315384	7.83886	1.7887	0.228183	20.0495	11.7336	7.62107	8.05665	30.4237	22.5863
Tb927.11.7280	906	108.808	132.762	97.5972	89.9031	349.501	300.339	99.2358	113.106	107.268	18.6847	0.174188	215.545	128.005	0.593866	120.785	93.7501	324.92	106.171	30.424	33.5805
Tb927.7.3470	892	93.2389	104.38	76.0087	87.5388	124.48	187.003	188.945	151.12	90.2915	11.8144	0.130847	162.887	30.9526	0.190025	98.8093	81.7738	155.742	170.032	30.4247	34.1084
Tb927.9.10520	1430	99.2543	137.453	34.7836	54.6235	52.6646	51.0009	96.8541	57.4891	81.5286	46.0098	0.564339	64.5022	21.7428	0.337086	118.354	44.7036	51.8327	77.1716	30.4255	21.2766
Tb927.9.13200	965	92.3543	125.725	58.4412	54.8384	95.7538	141.669	49.2209	27.7146	82.8397	33.2115	0.400913	78.5896	50.7426	0.645665	109.04	56.6398	118.711	38.4678	30.4464	31.5506
Tb927.6.4340	774	174.978	274.436	214.948	242.658	191.508	189.837	365.717	362.35	226.755	42.2166	0.186177	277.353	100.102	0.360919	224.707	228.803	190.672	364.033	30.4537	39.3459
Tb927.7.2090	5365	2.65386	1.40737	1.32732	1.351	0	0	2.64629	2.62165	1.68489	0.646853	0.383915	1.31699	1.52076	1.15473	2.03061	1.33916	0	2.63397	30.4794	5.68115
Tb927.10.1160	880	152.331	153.403	101.306	140.627	292.049	337.173	270.186	264.225	136.917	24.4357	0.178471	290.908	33.0811	0.113717	152.867	120.966	314.611	267.206	30.5104	34.671
Tb927.3.1970	1381	52.7233	34.715	31.8948	33.9593	57.4523	48.1675	48.9563	30.8981	38.3231	9.67387	0.252429	46.3685	11.1373	0.240191	43.7192	32.927	52.8099	39.9272	30.5473	22.1197
Tb927.11.4020	814	242.74	298.831	168.375	190.952	57.4523	68.0012	198.207	208.422	225.224	58.1125	0.25802	133.02	81.3893	0.611855	270.785	179.663	62.7267	203.314	30.5476	37.5278
Tb927.8.2230	1041	76.785	41.7519	69.9577	57.7861	0	14.1669	19.5825	11.4229	61.5701	15.3723	0.249672	11.2931	8.2568	0.731138	59.2684	63.8719	7.08346	15.5027	30.5505	29.3473
Tb927.6.3260	1263	34.5002	28.3819	24.3603	35.4638	33.5138	51.0009	44.193	39.1376	30.6765	5.25036	0.171152	41.9613	7.43927	0.177289	31.441	29.912	42.2574	41.6653	30.5637	24.1993
Tb927.11.16420	1042	16.6308	9.38244	10.2282	8.75081	4.78769	5.66677	3.96943	4.86879	11.2481	3.6392	0.32354	4.82317	0.693749	0.143837	13.0066	9.4895	5.22723	4.41911	30.5673	29.3353
Tb927.11.1370	917	413.117	668.968	138.588	101.325	876.147	634.678	99.765	150.558	330.5	265.039	0.801935	440.287	377.562	0.857537	541.043	119.957	755.413	125.161	30.6133	33.3842
Tb927.2.3090	2873	3.7154	3.75298	4.60659	3.68455	0	8.50015	2.91092	2.43439	3.93988	0.445352	0.113037	3.46136	3.59296	1.03802	3.73419	4.14557	4.25007	2.67265	30.618	10.6571
Tb927.10.680	936	134.993	196.093	100.018	86.3721	71.8153	59.501	24.3458	16.479	129.369	48.9693	0.378524	43.0353	26.7952	0.622633	165.543	93.1948	65.6582	20.4124	30.6198	32.7135
Tb927.8.5960	1488	35.7386	40.8136	50.9457	53.6716	28.7261	22.6671	17.7301	7.6777	45.2924	8.43615	0.18626	19.2003	8.90116	0.463596	38.2761	52.3087	25.6966	12.7039	30.6491	20.5975
Tb927.11.11050	1311	85.2773	79.0471	68.1619	51.1539	19.1508	2.83338	11.6437	9.73757	70.91	14.9498	0.210828	10.8413	6.70909	0.618843	82.1622	59.6579	10.9921	10.6906	30.6504	23.3794
Tb927.10.9210	1614	21.0539	21.1105	17.1381	21.6775	9.57538	0	24.0812	21.9095	20.245	2.09033	0.103252	13.8915	11.2505	0.809882	21.0822	19.4078	4.78769	22.9954	30.6655	18.9997
Tb927.5.1270	1000	61.7464	84.442	56.8016	82.3805	38.3015	116.169	179.948	147.187	71.3426	14.1062	0.197725	120.401	60.6122	0.503419	73.0942	69.591	77.2351	163.567	30.6786	30.6786
Tb927.8.2440	827	36.9771	19.9377	42.9037	58.9221	100.541	121.835	142.106	148.311	39.6852	16.1009	0.405716	128.198	21.628	0.168707	28.4574	50.9129	111.188	145.208	30.6847	37.1036
Tb927.5.4290	1269	85.2773	70.6029	45.3241	45.9341	9.57538	17.0003	21.1703	19.6624	61.7846	19.5947	0.317145	16.8521	5.14837	0.305504	77.9401	45.6291	13.2878	20.4164	30.7018	24.1937
Tb927.7.630	992	145.255	221.66	87.7594	127.946	38.3015	34.0006	107.969	87.8254	145.655	56.1025	0.385173	67.024	36.6273	0.54648	183.457	107.853	36.1511	97.897	30.7092	30.9569
Tb927.7.4140	978	63.3388	83.0346	58.7145	82.3805	33.5138	31.1672	76.2131	48.6879	71.8671	12.6619	0.176184	47.3955	20.7218	0.437211	73.1867	70.5475	32.3405	62.4505	30.7126	31.4035
Tb927.1.3890	486	1.06154	1.17281	0.780778	0.73691	0	0	1.32314	3.55796	0.938009	0.212566	0.226614	1.22028	1.67864	1.37562	1.11717	0.758844	0	2.44055	30.7888	63.3514
Tb927.6.3770	829	214.432	193.747	189.924	210.05	263.323	291.838	356.19	457.479	202.038	12.0178	0.0594826	342.208	86.1061	0.251619	204.09	199.987	277.581	406.834	30.7928	37.1445
Tb927.11.12340	1369	44.7618	23.4561	35.9158	27.6956	76.603	36.834	41.8113	50.5605	32.9573	9.41729	0.285742	51.4522	17.7012	0.344032	34.1089	31.8057	56.7185	46.1859	30.798	22.4967
Tb927.10.8710	1236	150.562	121.972	122.621	109.892	148.418	110.502	46.0454	53.1821	126.262	17.2255	0.136427	89.537	48.716	0.544088	136.267	116.256	129.46	49.6138	30.7996	24.9188
Tb927.9.3010	322	90.585	120.564	129.492	120.546	497.92	376.84	180.477	120.409	115.297	17.0047	0.147486	293.911	174.611	0.594094	105.575	125.019	437.38	150.443	30.8107	95.6853
Tb927.8.6340	5182	5.13079	3.28386	3.82581	1.50453	0	0	2.64629	3.3707	3.43625	1.50311	0.437428	1.50425	1.76195	1.17132	4.20732	2.66517	0	3.00849	30.8969	5.96235
Tb927.2.4440	1152	59.4464	48.085	22.1741	10.5317	19.1508	17.0003	1.05851	0.749044	35.0593	22.5982	0.64457	9.48965	9.95371	1.0489	53.7657	16.3529	18.0755	0.90378	30.8979	26.8211
Tb927.9.4570	791	10.4385	5.86403	5.97295	2.36425	0	0	1.8524	3.3707	6.15994	3.30837	0.537079	1.30577	1.63022	1.24847	8.15127	4.1686	0	2.61155	30.9104	39.0776
Tb927.10.3290	1181	74.308	79.0471	43.8407	54.7156	33.5138	28.3338	25.4044	23.4076	62.9778	16.5438	0.262692	27.6649	4.39287	0.158788	76.6776	49.2781	30.9238	24.406	30.9359	26.1947
Tb927.8.5660	665	103.147	146.835	70.8946	83.8543	47.8769	42.5007	42.3406	54.1184	101.183	33.1946	0.328066	46.7092	5.56944	0.119237	124.991	77.3744	45.1888	48.2295	30.9359	46.5202
Tb927.6.1620	1242	22.4693	11.4935	24.3212	10.9308	4.78769	2.83338	4.23406	5.61783	17.3037	7.07817	0.409055	4.36824	1.17064	0.267989	16.9814	17.626	3.81054	4.92595	30.9749	24.9396
Tb927.10.9960	1525	41.4002	21.3451	33.7296	38.4422	9.57538	0	12.4376	10.8611	33.7293	8.83974	0.262079	8.21852	5.60264	0.68171	31.3726	36.0859	4.78769	11.6493	30.9799	20.3147
Tb927.11.13530	1014	44.9387	45.0357	25.4924	21.4318	95.7538	62.3344	13.4961	4.86879	34.2247	12.5377	0.366334	44.1133	42.7251	0.968531	44.9872	23.4621	79.0441	9.18243	30.9836	30.5558
Tb927.11.6330	4740	182.939	183.661	185.708	181.464	100.541	87.8349	118.024	133.143	183.443	1.76512	0.00962216	109.886	19.8383	0.180536	183.3	183.586	94.1882	125.583	31.0474	6.55009
Tb927.9.1650	1124	35.2079	24.6289	21.3933	32.2091	23.9384	22.6671	48.1624	36.1414	28.3598	6.43337	0.226848	32.7273	11.9492	0.365114	29.9184	26.8012	23.3028	42.1519	31.0551	27.6291
Tb927.7.5830	788	187.716	238.314	146.123	181.311	919.236	1229.69	305.382	393.997	188.366	37.9891	0.201677	712.076	438.715	0.616107	213.015	163.717	1074.46	349.689	31.0767	39.4374
Tb927.11.4270	1112	114.293	133.934	53.0929	71.5724	38.3015	17.0003	41.0175	31.6471	93.2231	37.3297	0.400434	31.9916	10.7415	0.33576	124.114	62.3327	27.6509	36.3323	31.1149	27.981
Tb927.11.6930	842	84.0389	132.292	89.2819	111.335	225.021	206.837	386.887	420.588	104.237	22.1292	0.212297	309.833	109.553	0.353585	108.166	100.308	215.929	403.738	31.1186	36.958
Tb927.6.3440	1148	87.9312	96.17	61.7595	74.3973	282.474	215.337	134.696	97.9375	80.0645	15.1489	0.189208	182.611	82.6821	0.452777	92.0506	68.0784	248.905	116.317	31.1228	27.1105
Tb927.4.4770	1037	70.2388	81.1581	55.5914	67.4887	14.3631	11.3335	32.814	27.1528	68.6193	10.5016	0.153042	21.4159	10.2343	0.477886	75.6985	61.54	12.8483	29.9834	31.1539	30.0424
Tb927.2.4670	1164	30.0771	39.6408	14.9519	14.2776	4.78769	5.66677	27.2568	34.456	24.7369	12.3259	0.498283	18.0418	15.0903	0.836409	34.8589	14.6148	5.22723	30.8564	31.1568	26.767
Tb927.11.5860	1847	110.931	137.922	30.6065	30.8888	4.78769	19.8337	18.7886	17.4153	77.5871	55.1967	0.711416	15.2063	7.016	0.461387	124.427	30.7477	12.3107	18.102	31.165	16.8733
Tb927.11.8250	634	92.1774	75.5287	82.1768	86.8019	67.0277	45.3341	66.9511	42.6955	84.1712	7.06376	0.0839214	55.5021	13.3081	0.239776	83.853	84.4894	56.1809	54.8233	31.1779	49.1765
Tb927.9.12470	1138	139.593	200.081	67.4592	78.9108	253.748	255.004	129.403	135.015	121.511	61.2005	0.503663	193.293	70.572	0.365105	169.837	73.185	254.376	132.209	31.2051	27.421
Tb927.3.890	943	114.116	137.922	94.2399	87.6002	143.631	158.669	82.0349	84.2675	108.469	22.6373	0.208697	117.151	39.7468	0.339279	126.019	90.92	151.15	83.1512	31.2067	33.093
Tb927.5.2870	3458	21.7616	17.123	9.52549	6.6629	4.78769	11.3335	11.9083	12.7337	13.7682	6.91943	0.502564	10.1908	3.64764	0.357934	19.4423	8.09419	8.06061	12.321	31.2523	9.03767
Tb927.11.13760	822	251.409	316.423	137.651	142.316	478.769	419.341	136.813	181.456	211.95	87.256	0.411683	304.095	170.114	0.559411	283.916	139.983	449.055	159.134	31.2979	38.0753
Tb927.11.3090	687	123.493	91.9479	105.249	121.16	100.541	56.6677	157.454	162.355	110.463	14.7672	0.133685	119.255	50.2798	0.421617	107.72	113.205	78.6046	159.905	31.3002	45.5607
Tb927.10.6460	1260	269.632	373.656	131.405	136.666	114.905	96.335	126.493	109.548	227.84	116.363	0.510724	111.82	12.5133	0.111906	321.644	134.036	105.62	118.02	31.3016	24.8425
Tb927.8.2500	904	71.4773	60.2822	64.5703	44.2146	4.78769	8.50015	52.3965	36.3286	60.1361	11.5729	0.192446	25.5032	22.7938	0.893762	65.8797	54.3925	6.64392	44.3626	31.3176	34.6434
Tb927.11.7830	974	69.8849	66.8499	75.1889	58.6765	19.1508	5.66677	23.552	10.4866	67.6501	6.90395	0.102054	14.714	8.11413	0.551456	68.3674	66.9327	12.4088	17.0193	31.3387	32.1753
Tb927.7.5680	2171	71.1234	56.9983	50.5163	63.4664	81.3907	116.169	38.3712	13.1083	60.5261	8.82401	0.145788	62.2597	45.6753	0.733625	64.0609	56.9914	98.7797	25.7397	31.3936	14.4604
Tb927.8.5860	1053	50.2464	31.6657	61.9547	63.9577	28.7261	8.50015	40.7528	30.5235	51.9561	14.817	0.285183	27.1257	13.4996	0.497668	40.9561	62.9562	18.6131	35.6382	31.4149	29.8337
Tb927.8.5950	1091	119.954	161.847	82.294	91.7454	4.78769	14.1669	18.7886	13.6701	113.96	35.7087	0.313344	12.8533	5.85021	0.455152	140.901	87.0197	9.4773	16.2293	31.42	28.7992
Tb927.8.630	1599	72.8927	94.2936	32.8707	39.1791	9.57538	2.83338	16.6716	8.80127	59.809	28.9346	0.483783	9.47041	5.66763	0.598457	83.5931	36.0249	6.20438	12.7364	31.4233	19.6519
Tb927.11.13150	4846	115.001	169.588	92.1318	102.86	378.228	538.343	223.347	274.712	119.895	34.4204	0.287088	353.657	138.955	0.392909	142.294	97.4961	458.285	249.029	31.4292	6.48559
Tb927.7.4430	1562	60.8618	63.0969	60.7055	56.3122	71.8153	56.6677	69.3327	49.8114	60.2441	2.83975	0.0471374	61.9068	10.4414	0.168664	61.9794	58.5088	64.2415	59.5721	31.4429	20.1299
Tb927.5.2590	1030	114.293	124.083	105.912	117.445	186.72	249.338	225.728	222.092	115.433	7.5456	0.0653676	220.969	25.8308	0.116898	119.188	111.679	218.029	223.91	31.4618	30.5455
Tb927.5.2920	1495	124.554	186.007	46.8857	66.5983	14.3631	19.8337	16.9362	21.1605	106.011	62.696	0.591409	18.0734	3.038	0.168093	155.281	56.742	17.0984	19.0484	31.4632	21.0456
Tb927.10.4680	972	137.647	151.996	104.663	112.41	14.3631	25.5004	66.1572	64.7923	126.679	21.9813	0.17352	42.7033	26.6903	0.625018	144.821	108.536	19.9318	65.4747	31.4987	32.4061
Tb927.9.8290	992	78.3773	108.602	97.8314	116.862	33.5138	42.5007	100.294	90.4471	100.418	16.6318	0.165626	66.689	33.563	0.503277	93.4895	107.347	38.0073	95.3707	31.5125	31.7666
Tb927.5.3410	1038	107.393	104.38	73.4321	85.5737	181.932	124.669	114.849	101.495	92.6946	16.0658	0.17332	130.736	35.4273	0.270982	105.886	79.5029	153.301	108.172	31.5154	30.3616
Tb927.10.2820	1532	42.2848	48.085	29.0449	33.1303	28.7261	36.834	6.35109	3.3707	38.1363	8.63907	0.226532	18.8205	16.5004	0.876726	45.1849	31.0876	32.7801	4.86089	31.5528	20.5958
Tb927.10.15690	769	114.116	138.626	57.8166	91.1006	201.083	240.838	113.79	94.5668	100.415	34.3955	0.342535	162.569	69.7924	0.429308	126.371	74.4586	220.96	104.179	31.5554	41.0344
Tb927.10.2630	1910	134.108	223.771	86.1588	106.177	191.508	260.671	301.941	272.465	137.554	60.7489	0.441638	256.646	46.7658	0.182219	178.94	96.1677	226.089	287.203	31.5615	16.5244
Tb927.10.12050	2931	70.5926	70.3683	58.9097	61.6241	148.418	48.1675	117.231	82.7694	65.3737	6.00074	0.0917913	99.1464	43.289	0.436617	70.4805	60.2669	98.2929	99.9999	31.5881	10.7773
Tb927.11.14030	899	126.678	196.093	61.291	75.1342	62.24	104.835	68.0096	46.0662	114.799	61.0634	0.531916	70.2877	24.8339	0.353317	161.385	68.2126	83.5376	57.0379	31.6182	35.1704
Tb927.9.2450	1438	17.5155	9.617	12.7267	9.79477	9.57538	0	11.1144	8.23948	12.4135	3.6881	0.297105	7.23232	4.96257	0.686166	13.5662	11.2607	4.78769	9.67695	31.6256	21.9927
Tb927.9.14410	1229	57.6772	52.7762	44.3091	56.0052	38.3015	62.3344	87.5921	62.7324	52.6919	5.94724	0.112868	62.7401	20.1249	0.320766	55.2267	50.1572	50.318	75.1623	31.6538	25.7557
Tb927.10.8670	949	49.8925	54.4182	38.8046	39.5475	9.57538	25.5004	10.8498	6.92866	45.6657	7.72395	0.169141	13.2136	8.35247	0.632113	52.1554	39.1761	17.5379	8.88922	31.6651	33.3668
Tb927.10.6990	1744	54.8464	40.5791	24.7897	30.9809	52.6646	28.3338	14.29	5.05605	37.799	13.0903	0.346314	25.0861	20.7274	0.826252	47.7127	27.8853	40.4992	9.673	31.6661	18.1572
Tb927.3.1260	975	229.647	255.202	256.368	246.036	43.0892	34.0006	113.261	110.297	246.813	12.3417	0.0500042	75.1619	42.4614	0.564933	242.425	251.202	38.5449	111.779	31.6715	32.4835
Tb927.6.710	745	62.808	67.5536	70.5823	90.2101	62.24	90.6683	264.099	174.902	72.7885	12.0471	0.165508	147.977	91.0028	0.614978	65.1808	80.3962	76.4541	219.501	31.6896	42.5364
Tb927.10.4790	506	181.701	349.261	143.312	155.12	181.932	252.171	176.243	190.819	207.348	95.9612	0.462802	200.291	35.1028	0.175259	265.481	149.216	217.052	183.531	31.7078	62.6636
Tb927.10.12970	1286	53.0772	36.1224	35.0179	52.904	23.9384	14.1669	54.7781	35.0178	44.2804	10.0681	0.227371	31.9753	17.4256	0.544971	44.5998	43.961	19.0527	44.898	31.7139	24.6609
Tb927.1.1680	1118	132.516	114.231	55.0058	65.2166	71.8153	62.3344	40.4882	27.3401	91.7424	37.5119	0.408883	50.4945	20.2568	0.401168	123.374	60.1112	67.0749	33.9142	31.7411	28.3909
Tb927.9.8500	1334	59.4464	47.3813	55.5133	65.4008	4.78769	17.0003	65.0987	52.0586	56.9355	7.55581	0.132708	34.7363	28.4805	0.819906	53.4139	60.457	10.894	58.5786	31.7582	23.8067
Tb927.8.5890	802	245.217	411.186	167.204	162.212	210.658	317.339	188.945	199.995	246.455	116.211	0.471533	229.234	59.4017	0.259131	328.201	164.708	263.999	194.47	31.7838	39.6306
Tb927.7.3890	1527	58.3849	68.961	74.1739	99.9435	100.541	221.004	269.127	236.323	75.3658	17.6527	0.234227	206.749	73.5956	0.355966	63.6729	87.0587	160.773	252.725	31.7937	20.821
Tb927.7.6380	725	144.547	121.268	185.161	181.065	47.8769	28.3338	58.7476	65.9159	158.01	30.5503	0.193344	50.2185	16.3664	0.325903	132.907	183.113	38.1054	62.3317	31.8114	43.8778
Tb927.10.4330	1269	49.3618	33.3077	55.9818	59.659	14.3631	11.3335	41.8113	27.9019	49.5776	11.6534	0.235054	23.8525	13.9725	0.585788	41.3347	57.8204	12.8483	34.8566	31.8776	25.1202
Tb927.10.5550	768	110.754	173.575	114.306	150.146	167.569	206.837	243.458	237.634	137.195	30.0791	0.219243	213.875	34.8016	0.162719	142.165	132.226	187.203	240.546	31.8984	41.5344
Tb927.9.6730	1382	49.5387	61.2204	26.9368	43.9383	47.8769	34.0006	64.834	41.1974	45.4086	14.2646	0.31414	46.9772	13.1843	0.280652	55.3796	35.4376	40.9387	53.0157	31.9005	23.0828
Tb927.7.520	2501	14.5078	10.5552	9.8378	4.39076	0	8.50015	1.32314	1.12357	9.82289	4.16304	0.42381	2.73671	3.88618	1.42002	12.5315	7.11428	4.25007	1.22335	31.9156	12.7611
Tb927.10.12530	611	105.977	93.3553	79.7564	83.5779	196.295	226.671	96.5895	105.053	90.6668	11.7037	0.129085	156.152	65.1744	0.417378	99.6664	81.6672	211.483	100.821	31.9161	52.2358
Tb927.10.8140	514	340.755	340.817	482.794	296.883	23.9384	28.3338	35.1956	34.0815	365.312	81.0094	0.221754	30.3874	5.24632	0.172648	340.786	389.838	26.1361	34.6386	31.935	62.1304
Tb927.11.6380	940	88.462	99.6885	71.6754	90.947	162.781	175.67	271.774	216.474	87.6932	11.7137	0.133576	206.675	49.064	0.237397	94.0752	81.3112	169.226	244.124	31.9393	33.9779
Tb927.5.2540	1539	22.4693	11.2589	24.5164	19.8045	0	22.6671	32.5493	26.2165	19.5123	5.83063	0.298818	20.3582	14.1743	0.696243	16.8641	22.1604	11.3335	29.3829	31.9419	20.755
Tb927.6.3610	1316	93.2389	99.4539	40.3272	64.756	62.24	65.1678	51.6026	46.2535	74.444	27.3042	0.366775	56.316	8.88667	0.1578	96.3464	52.5416	63.7039	48.928	31.9488	24.2772
Tb927.11.10050	699	106.685	133.7	121.762	126.534	215.446	204.004	136.548	145.502	122.17	11.4299	0.0935569	175.375	40.1048	0.228681	120.192	124.148	209.725	141.025	32.045	45.844
Tb927.8.5840	693	129.862	124.317	144.288	170.288	95.7538	119.002	302.471	349.242	142.189	20.5369	0.144434	216.617	127.928	0.590572	127.09	157.288	107.378	325.856	32.0808	46.2927
Tb927.7.5670	1308	101.024	103.207	53.7175	59.0757	19.1508	28.3338	16.6716	16.8535	79.2559	26.5011	0.334374	20.2524	5.50448	0.271793	102.115	56.3966	23.7423	16.7626	32.0819	24.5274
Tb927.6.4120	1315	124.378	225.648	28.2251	32.8846	52.6646	70.8346	7.93886	5.24331	102.784	93.107	0.905853	34.1703	32.7168	0.957462	175.013	30.5549	61.7496	6.59109	32.099	24.4099
Tb927.10.10180	1084	88.285	76.4669	53.4442	66.7518	95.7538	73.668	139.724	140.071	71.237	14.7726	0.207372	112.304	33.1136	0.294856	82.376	60.098	84.7109	139.898	32.108	29.6199
Tb927.9.12530	2191	58.031	45.974	35.7987	34.7883	47.8769	45.3341	31.4908	31.0853	43.648	10.838	0.248305	38.9468	8.90578	0.228665	52.0025	35.2935	46.6055	31.2881	32.1233	14.6615
Tb927.10.5540	1554	65.4619	60.2822	29.9038	20.1729	57.4523	14.1669	4.49869	2.24713	43.9552	22.3021	0.507382	19.5913	25.7649	1.31512	62.872	25.0384	35.8096	3.37291	32.1364	20.6798
Tb927.2.3960	897	110.931	133.7	89.1258	93.0349	129.268	113.335	68.5388	62.7324	106.698	20.3509	0.190734	93.4686	32.8758	0.351731	122.316	91.0804	121.301	65.6356	32.142	35.8328
Tb927.9.5370	1133	138.001	162.551	53.6785	69.5459	28.7261	39.6674	98.1773	67.2267	105.944	52.5626	0.496135	58.4494	31.0461	0.531162	150.276	61.6122	34.1968	82.702	32.1597	28.3845
Tb927.9.10580	1113	109.516	97.5774	28.4203	27.6648	47.8769	51.0009	43.9284	40.6356	65.7946	43.865	0.666696	45.8605	4.52849	0.0987451	103.547	28.0426	49.4389	42.282	32.19	28.9218
Tb927.10.11750	982	52.1926	47.6159	36.7356	53.6102	33.5138	39.6674	41.5467	19.4751	47.5386	7.64276	0.16077	33.5508	9.9912	0.297794	49.9042	45.1729	36.5906	30.5109	32.1903	32.7803
Tb927.11.11930	988	148.793	195.624	134.099	142.439	263.323	209.67	188.151	204.676	155.239	27.5878	0.177712	216.455	32.5704	0.150472	172.208	138.269	236.497	196.414	32.2055	32.5967
Tb927.10.16030	1201	113.762	139.095	48.4082	48.1448	100.541	133.169	51.8672	61.7961	87.3525	46.2912	0.529936	86.8435	37.347	0.43005	126.428	48.2765	116.855	56.8317	32.2324	26.838
Tb927.7.4190	1770	113.231	95.7009	77.6093	69.2389	138.843	104.835	82.0349	57.8637	88.9451	19.5984	0.220343	95.8942	34.4623	0.359378	104.466	73.4241	121.839	69.9493	32.2546	18.2229
Tb927.10.8680	2807	11.8539	2.11105	8.00297	5.3426	0	0	1.58777	1.68535	6.82763	4.127	0.604455	0.81828	0.945708	1.15573	6.98248	6.67279	0	1.63656	32.2854	11.5017
Tb927.7.4950	1633	46.3541	31.9003	26.078	40.5915	33.5138	28.3338	47.8978	34.8305	36.231	9.00609	0.248575	36.144	8.32253	0.23026	39.1272	33.3347	30.9238	41.3642	32.3034	19.7816
Tb927.7.5760	677	129.862	129.947	48.4863	49.2502	47.8769	62.3344	32.5493	26.4038	89.3864	46.7874	0.523428	42.2911	16.127	0.381334	129.904	48.8682	55.1057	29.4766	32.3131	47.7299
Tb927.6.4050	2232	112.701	148.008	49.1109	62.3918	110.117	93.5016	95.0017	114.978	93.0528	45.7424	0.491575	103.4	10.7654	0.104114	130.354	55.7513	101.809	104.99	32.3384	14.4885
Tb927.4.1440	806	56.0849	56.0601	40.6395	46.7324	9.57538	8.50015	20.1118	13.6701	49.8792	7.57163	0.151799	12.9643	5.25985	0.405717	56.0725	43.6859	9.03776	16.8909	32.3545	40.142
Tb927.10.8090	739	122.078	144.959	94.435	110.291	76.603	70.8346	94.7371	124.154	117.941	21.2769	0.180404	91.5822	23.9841	0.261887	133.518	102.363	73.7188	109.446	32.3558	43.7832
Tb927.8.7340	3410	13.8001	15.481	6.05103	5.3119	0	0	4.23406	3.3707	10.161	5.22657	0.514376	1.90119	2.22342	1.16949	14.6405	5.68146	0	3.80238	32.38	9.49561
Tb927.11.10740	742	89.1697	151.292	142.219	167.555	162.781	243.671	356.19	421.525	137.559	33.9195	0.246582	296.042	115.275	0.389387	120.231	154.887	203.226	388.857	32.4091	43.678
Tb927.5.3110	1386	95.1851	96.17	50.5553	72.1558	33.5138	51.0009	91.5615	59.3617	78.5166	21.6931	0.276287	58.8595	24.3162	0.413123	95.6776	61.3556	42.2574	75.4616	32.4447	23.4088
Tb927.10.15930	1959	18.2232	8.20964	19.4023	17.0411	0	2.83338	3.17554	2.99618	15.719	5.09824	0.324335	2.25128	1.50734	0.66955	13.2164	18.2217	1.41669	3.08586	32.5345	16.6077
Tb927.10.10080	958	79.7927	79.7508	103.18	129.328	38.3015	36.834	259.601	186.137	98.0127	23.6136	0.240923	130.218	111.11	0.853256	79.7717	116.254	37.5677	222.869	32.5646	33.9923
Tb927.8.1490	543	43.3464	48.7887	38.6485	43.14	43.0892	19.8337	32.814	22.2841	43.4809	4.14967	0.0954367	29.5052	10.6639	0.361424	46.0675	40.8942	31.4614	27.549	32.567	59.976
Tb927.2.2920	2948	50.2464	53.949	16.8258	12.2204	23.9384	19.8337	11.1144	14.4191	33.3104	21.8274	0.655274	17.3264	5.68762	0.328263	52.0977	14.5231	21.8861	12.7668	32.5691	11.0479
Tb927.1.1640	1109	77.8465	68.7264	54.0298	62.6067	129.268	124.669	246.369	261.416	65.8024	10.0402	0.152581	190.431	73.561	0.386288	73.2865	58.3182	126.968	253.893	32.5796	29.3775
Tb927.6.1440	863	73.6004	43.1592	147.879	144.742	43.0892	31.1672	127.022	126.776	102.345	52.2814	0.510835	82.0135	52.0572	0.634739	58.3798	146.31	37.1282	126.899	32.5896	37.7632
Tb927.8.1000	1653	35.0309	25.8017	17.6846	22.66	9.57538	28.3338	8.20349	8.42675	25.2943	7.30083	0.288635	13.6349	9.81773	0.720046	30.4163	20.1723	18.9546	8.31512	32.6191	19.7333
Tb927.6.3250	1319	135.17	183.896	54.4592	62.054	23.9384	36.834	32.2847	20.0369	108.895	61.8407	0.567895	28.2735	7.65953	0.270908	159.533	58.2566	30.3862	26.1608	32.6221	24.7324
Tb927.9.15240	988	100.67	80.2199	189.495	197.983	14.3631	11.3335	204.029	179.583	142.092	60.3181	0.424501	102.327	103.81	1.01449	90.4448	193.739	12.8483	191.806	32.6297	33.026
Tb927.11.9480	932	128.093	148.477	59.6124	82.7489	33.5138	42.5007	66.4218	55.6165	104.733	40.7366	0.388957	49.5132	14.4719	0.292283	138.285	71.1806	38.0073	61.0192	32.6481	35.0302
Tb927.10.300	828	103.324	84.6765	66.0928	80.8452	47.8769	87.8349	84.1519	89.698	83.7345	15.321	0.182971	77.3904	19.8102	0.255977	94.0001	73.469	67.8559	86.925	32.6775	39.4655
Tb927.9.3550	368	16.8078	18.9994	25.8437	3.86878	9.57538	0	1.32314	0.374522	16.3799	9.18581	0.560797	2.81826	4.53903	1.61058	17.9036	14.8563	4.78769	0.848833	32.6946	88.844
Tb927.10.16050	839	208.77	340.348	109.153	103.075	162.781	158.669	130.197	130.895	190.337	111.128	0.583852	145.636	17.5069	0.12021	274.559	106.114	160.725	130.546	32.7017	38.977
Tb927.2.3190	1954	243.447	439.567	107.786	110.015	162.781	147.336	64.5694	65.5414	225.204	156.354	0.694279	110.057	52.3461	0.475627	341.507	108.9	155.059	65.0554	32.7518	16.7614
Tb927.10.5120	963	152.155	152.465	130.624	149.562	90.9661	107.669	171.215	155.988	146.201	10.4661	0.0715867	131.459	38.2443	0.290921	152.31	140.093	99.3173	163.602	32.7547	34.0132
Tb927.11.8910	1120	44.9387	28.3819	71.7144	59.9354	57.4523	65.1678	56.6306	39.5121	51.2426	18.7706	0.366309	54.6907	10.8251	0.197934	36.6603	65.8249	61.31	48.0713	32.7649	29.2544
[truncated: 5,716 more rows]

## Sheet: SL tags
Gene ID v5	Gene length	cds length	T3 SL	T4 SL	TH3 SL	TH4 SL	T3 SL RPM	T4 SL RPM	TH3 SL RPM	TH4 SL RPM	pA+ RPM	pA+ RPKM	T3-T4 SL mean	TH3-TH4 SL mean
[truncated: 6,843 more rows]
